# Supplementary material for: Proteomic stable isotope probing with an upgraded Sipros algorithm for improved identification and quantification of isotopically labeled proteins
Source: Microbiome. 2024 Aug 8;12:148. doi: 10.1186/s40168-024-01866-1 (PMC11313024; doi:10.1186/s40168-024-01866-1)
Supplement: Supplementary file 2 — Additional file 1: Supplementary Table S1. Comparison of different isolation windows sizes for 50% 13C-labeled E. coli. [file 40168_2024_1866_MOESM1_ESM.xlsx]

## Sheet: Sheet1
	Supplementary table S1: Comparison of different isolation windows sizes for 50% 13C-labeled E. coli
	Isolation windows sizes		0.8	1.5	3	5	7
	PSM	Median of 13C atom%	0.5	0.5	0.5	0.5	0.5
		MADa of 13C atom%	0.044478	0.044478	0.044478	0.044478	0.029652
		Count	6123	9740	9962	16137	9878
	Peptideb	Median of 13C atom%	0.5	0.5	0.5	0.5	0.495
		MADa of 13C atom%	0.029652	0.029652	0.029652	0.029652	0.022239
		Count	2589	4045	4173	6200	4073
	Protein/ protein groupb	Median of 13C atom%	0.5	0.5	0.5	0.5	0.5
		MADa of 13C atom%	0.014826	0.014826	0.014826	0.014826	0.014826
		Count	403	616	659	894	705
	a MAD: median absolute deviation.
	b FDRs at the peptide level and the protein level were controlled at 1%.
