# Supplementary material for: Proteomic stable isotope probing with an upgraded Sipros algorithm for improved identification and quantification of isotopically labeled proteins
Source: Microbiome. 2024 Aug 8;12:148. doi: 10.1186/s40168-024-01866-1 (PMC11313024; doi:10.1186/s40168-024-01866-1)
Supplement: Supplementary file 3 — Additional file 2: Supplementary Table S2. Comparison of Sipros 4 and Sipros 3 using standard 13C-labeled E. coli samples. [file 40168_2024_1866_MOESM2_ESM.xlsx]

## Sheet: Sheet1
	Supplementary table S2: Comparison of Sipros 4 and Sipros 3 using standard 13C-labeled E. coli samples
	Expected 13C atom%	PSMs		Peptides*		Proteins/protein groups*		Running time (min)		13C atom% median		13C atom% MAD
		Sipros 4	Sipros 3	Sipros 4	Sipros 3	Sipros 4	Sipros 3	Sipros 4	Sipro 3	Sipros 4	Sipros 3	Sipros 4	Sipros 3
	0.01	64113	63305	18147	18003	1815	1834	30.2167	983.833	0.0107	0.01	0	0
	0.02	65131	66050	14523	14824	1458	1546	25.7167	932.883	0.02	0.01	0	0
	0.05	46665	47855	11297	12420	1210	1428	32.7	1026.15	0.05	0.01	0.014826	0
	0.25	43526	20758	8188	5478	973	871	32.1667	952.117	0.25	0.25	0.029652	0.059304
	0.5	37659	6138	7275	2218	893	476	32.65	955.55	0.5	0.51	0.044478	0.059304
	0.99	26583	27356	9901	10042	1490	1491	31.6167	980.633	0.99	0.99	0	0
	* FDRs at the peptide level and the protein level were controlled at 1%
