# Supplementary material for: Proteomic stable isotope probing with an upgraded Sipros algorithm for improved identification and quantification of isotopically labeled proteins
Source: Microbiome. 2024 Aug 8;12:148. doi: 10.1186/s40168-024-01866-1 (PMC11313024; doi:10.1186/s40168-024-01866-1)
Supplement: Supplementary file 4 — Additional file 3: Supplementary Table S3. Unlabeled regular search results of Sipros Ensemble, Proteome Discoverer 3.0, and MaxQuant 2.0 of standard 13C-labeled E. coli samples. [file 40168_2024_1866_MOESM3_ESM.xlsx]

## Sheet: Sheet1
	Supplementary table S3: Unlabeled regular search results of Sipros Ensemble, Proteome Discoverer 3.0, and MaxQuant 2.0 of standard 13C-labeled E. coli samples
	Expected 13C atom%	PSMs			Peptidesb			Proteins/protein groupsb
		Sipros Ensemble	Proteome Discoverer 3.0	MaxQuant 2.0	Sipros Ensemble	Proteome Discoverer 3.0	MaxQuant 2.0	Sipros Ensemble	Proteome Discoverer 3.0	MaxQuant 2.0
	0.01	87623	69966	63581	28423	16774	14113	1977	1988	1869
	0.02	79967	62523	57333	22787	14043	11457	1646	1716	1588
	0.05	36702	26234	17222	16208	9642	5698	1533	1566	1291
	0.25	NAa	NA	NA	NA	NA	NA	NA	NA	NA
	0.5	NA	NA	NA	NA	NA	NA	NA	NA	NA
	0.99	NA	NA	NA	NA	NA	NA	NA	NA	NA
	aNA: data not available because database searching failed to produce any identification
	b FDRs at the peptide level and the protein level were controlled at 1%
