# Supplementary material for: Proteomic stable isotope probing with an upgraded Sipros algorithm for improved identification and quantification of isotopically labeled proteins
Source: Microbiome. 2024 Aug 8;12:148. doi: 10.1186/s40168-024-01866-1 (PMC11313024; doi:10.1186/s40168-024-01866-1)
Supplement: Supplementary file 5 — Additional file 4: Supplementary Table S4. Comparison of Sipros 4 and Sipros 3 using the standard 15N-labeled acid mine drainage samples. [file 40168_2024_1866_MOESM4_ESM.xlsx]

## Sheet: Sheet1
	Supplementary table S4: Comparison of Sipros 4 and Sipros 3 using the standard 15N-labeled acid mine drainage samples.
	Expected 15N atom%	PSMs		Peptides*		Proteins/protein groups*		Median of 15N atom%		MAD of 15N atom%
		Sipros 4	Sipros 3	Sipros 4	Sipros 3	Sipros 4	Sipros 3	Sipros 4	Sipros 3	Sipros 4	Sipros 3
	0.00368	43289	39546	20156	19324	2730	2961	0.00368	0	0	0
	0.5	29626	18172	12085	8799	1643	1516	0.47	0.49	0.014826	0.014826
	0.98	41976	42286	19811	20366	2586	2608	0.96	0.99	0	0.014826
	* FDRs at the peptide level and the protein level were controlled at 1%
