# Supplementary material for: Proteomic stable isotope probing with an upgraded Sipros algorithm for improved identification and quantification of isotopically labeled proteins
Source: Microbiome. 2024 Aug 8;12:148. doi: 10.1186/s40168-024-01866-1 (PMC11313024; doi:10.1186/s40168-024-01866-1)
Supplement: Supplementary file 6 — Additional file 5: Supplementary Table S5. Nonredundant reference peptides and 15N-labeled peptides from mouse stool samples. [file 40168_2024_1866_MOESM5_ESM.xlsx]

## Sheet: nonredundant reference peptides
Supplementary table S5: nonredundant reference peptides from mouse stool smaples
IdentifiedPeptide	ParentCharge	OriginalPeptide	ProteinNames	ProteinCount	SpectralCount	BestScore	PSMs	ScanType	SearchName
[VSAITGREYHLFN!YYGDPN!AER]	4	[VSAITGREYHLFNYYGDPNAER]	{31_GL0029568}	1	1	0.999983	{Xu_20140829_15Nplight_D4_Ref1.FT2[24336]}	{Ms2}	{SE}
[QEYAVTASQ!GFNSANKFSQ!ARIDYVGK]	4	[QEYAVTASQGFNSANKFSQARIDYVGK]	{7-5_GL0101515}	1	1	1	{Xu_20140829_15Nplight_D12_Ref4.FT2[27390]}	{Ms2}	{SE}
[EVSNGNLTITVTPKSPEDLLGNSLK]	3	[EVSNGNLTITVTPKSPEDLLGNSLK]	{8-2_GL0087425}	1	1	1	{Xu_20140829_15Nplight_D34_Ref1.FT2[39897]}	{Ms2}	{SE}
[MPELSTSLSVQQK]	2	[MPELSTSLSVQQK]	{Mouse_tr|Q5NC41|Q5NC41_MOUSE}	1	5	0.995823	{Xu_20140829_15Nplight_D1_Ref1.FT2[18429],Xu_20140829_15Nplight_D2_Ref1.FT2[17782],Xu_20140829_15Nplight_D1_Ref3.FT2[17823],Xu_20140829_15Nplight_D1_Ref3.FT2[17820],Xu_20140829_15Nplight_D0_Ref1.FT2[17066]}	{Ms2,Ms2,Ms2,Ms2,Ms2}	{SE,SE,SE,SE,SE}
[TFNEAN!NDVN!CAGVITWMHTFSPAK]	3	[TFNEANNDVNCAGVITWMHTFSPAK]	{MC-0-3_GL0050102}	1	1	0.999999	{Xu_20140829_15Nplight_D1_Ref4.FT2[29712]}	{Ms2}	{SE}
[GSYQSTANVQNN!NNLTTYAHFDK]	3	[GSYQSTANVQNNNNLTTYAHFDK]	{1-2_GL0100942,7-2_GL0032531}	2	1	1	{Xu_20140829_15Nplight_D19_Ref2.FT2[18655]}	{Ms2}	{SE}
[LSSDLYTTDR]	2	[LSSDLYTTDR]	{S-Fe1_GL0010376}	1	13	1	{Xu_20140829_15Nplight_D0_Ref5.FT2[7036],Xu_20140829_15Nplight_D0_Ref1.FT2[8058],Xu_20140829_15Nplight_D1_Ref3.FT2[9732],Xu_20140829_15Nplight_D1_Ref5.FT2[8936],Xu_20140829_15Nplight_D0_Ref5.FT2[7055],Xu_20140829_15Nplight_D0_Ref4.FT2[6901],Xu_20140829_15Nplight_D29_Ref5.FT2[9424],Xu_20140829_15Nplight_D0_Ref1.FT2[8043],Xu_20140829_15Nplight_D0_Ref4.FT2[6882],Xu_20140829_15Nplight_D29_Ref2.FT2[12…	{Ms2,Ms2,Ms2,Ms2,Ms2,Ms2,Ms2,Ms2,Ms2,Ms2,Ms2,Ms2,Ms2}	{SE,SE,SE,SE,SE,SE,SE,SE,SE,SE,SE,SE,SE}
[KADIIMILIN!DEKQADMYK]	3	[KADIIMILINDEKQADMYK]	{S-Fe11_GL0151053,1A-dyr1-07_GL0032525,2-4_GL0020321,4-1_GL0023199}	4	1	1	{Xu_20140829_15Nplight_D29_Ref5.FT2[30528]}	{Ms2}	{SE}
[YKFIGLGNYAEIFQ!NAEFWK]	3	[YKFIGLGNYAEIFQNAEFWK]	{G1-3A_GL0025321}	1	1	0.981445	{Xu_20140829_15Nplight_D29_Ref4.FT2[34120]}	{Ms2}	{SE}
[GKSEGEVMR]	2	[GKSEGEVMR]	{1_GL0050699}	1	1	1	{Xu_20140829_15Nplight_D0_Ref3.FT2[1334]}	{Ms2}	{SE}
[HFTVSGKGSSTVTQ!WGQN!IIARGETK]	3	[HFTVSGKGSSTVTQWGQNIIARGETK]	{7-6_GL0035239}	1	1	0.99999	{Xu_20140829_15Nplight_D8_Ref2.FT2[38008]}	{Ms2}	{SE}
[ISRPGALNALNSETLDELNQVLTEIEAR]	3	[ISRPGALNALNSETLDELNQVLTEIEAR]	{8_GL0052796}	1	1	1	{Xu_20140829_15Nplight_D0_Ref1.FT2[41524]}	{Ms2}	{SE}
[TSTFIDIYAER]	2	[TSTFIDIYAER]	{G1-6A_GL0012944,Group2-2A_GL0041550}	2	130	1	{Xu_20140829_15Nplight_D8_Ref5.FT2[22059],Xu_20140829_15Nplight_D1_Ref2.FT2[23512],Xu_20140829_15Nplight_D1_Ref2.FT2[23508],Xu_20140829_15Nplight_D0_Ref1.FT2[22909],Xu_20140829_15Nplight_D19_Ref1.FT2[25207],Xu_20140829_15Nplight_D12_Ref3.FT2[24047],Xu_20140829_15Nplight_D34_Ref2.FT2[25392],Xu_20140829_15Nplight_D19_Ref1.FT2[25210],Xu_20140829_15Nplight_D43_Ref1.FT2[26340],Xu_20140829_15Nplight_D1…	{Ms2,Ms2,Ms2,Ms2,Ms2,Ms2,Ms2,Ms2,Ms2,Ms2,Ms2,Ms2,Ms2,Ms2,Ms2,Ms2,Ms2,Ms2,Ms2,Ms2,Ms2,Ms2,Ms2,Ms2,Ms2,Ms2,Ms2,Ms2,Ms2,Ms2,Ms2,Ms2,Ms2,Ms2,Ms2,Ms2,Ms2,Ms2,Ms2,Ms2,Ms2,Ms2,Ms2,Ms2,Ms2,Ms2,Ms2,Ms2,Ms2,Ms2,Ms2,Ms2,Ms2,Ms2,Ms2,Ms2,Ms2,Ms2,Ms2,Ms2,Ms2,Ms2,Ms2,Ms2,Ms2,Ms2,Ms2,Ms2,Ms2,Ms2,Ms2,Ms2,Ms2,Ms2,Ms2,Ms2,Ms2,Ms2,Ms2,Ms2,Ms2,Ms2,Ms2,Ms2,Ms2,Ms2,Ms2,Ms2,Ms2,Ms2,Ms2,Ms2,Ms2,Ms2,Ms2,Ms2,Ms2,Ms2,Ms2,Ms…	{SE,SE,SE,SE,SE,SE,SE,SE,SE,SE,SE,SE,SE,SE,SE,SE,SE,SE,SE,SE,SE,SE,SE,SE,SE,SE,SE,SE,SE,SE,SE,SE,SE,SE,SE,SE,SE,SE,SE,SE,SE,SE,SE,SE,SE,SE,SE,SE,SE,SE,SE,SE,SE,SE,SE,SE,SE,SE,SE,SE,SE,SE,SE,SE,SE,SE,SE,SE,SE,SE,SE,SE,SE,SE,SE,SE,SE,SE,SE,SE,SE,SE,SE,SE,SE,SE,SE,SE,SE,SE,SE,SE,SE,SE,SE,SE,SE,SE,SE,SE,SE,SE,SE,SE,SE,SE,SE,SE,SE,SE,SE,SE,SE,SE,SE,SE,SE,SE,SE,SE,SE,SE,SE,SE,SE,SE,SE,SE,SE,SE}
[SLDQLLHPTFVPEALK]	3	[SLDQLLHPTFVPEALK]	{MH-6-5_GL0171322,3B-dyr36-06_GL0045497,6-2_GL0007112}	3	7	1	{Xu_20140829_15Nplight_D0_Ref1.FT2[28795],Xu_20140829_15Nplight_D19_Ref3.FT2[29430],Xu_20140829_15Nplight_D0_Ref1.FT2[28789],Xu_20140829_15Nplight_D12_Ref5.FT2[27520],Xu_20140829_15Nplight_D0_Ref1.FT2[28780],Xu_20140829_15Nplight_D19_Ref3.FT2[29435],Xu_20140829_15Nplight_D12_Ref1.FT2[29764]}	{Ms2,Ms2,Ms2,Ms2,Ms2,Ms2,Ms2}	{SE,SE,SE,SE,SE,SE,SE}
[LSGIVNGIDN!EEYNPM~TDPM~LPASFGEKR]	3	[LSGIVNGIDNEEYNPMTDPMLPASFGEKR]	{S-Fe20_GL0002563}	1	1	0.999323	{Xu_20140829_15Nplight_D4_Ref5.FT2[19563]}	{Ms2}	{SE}
[IAEM~MDN!LRNN!TPSK]	3	[IAEMMDNLRNNTPSK]	{2-2_GL0073214}	1	1	1	{Xu_20140829_15Nplight_D2_Ref2.FT2[34211]}	{Ms2}	{SE}
[FDISTDNK]	2	[FDISTDNK]	{MH-6-4_GL0026508,MH-6-5_GL0132393,41_GL0000077,47_GL0104228}	4	9	0.997615	{Xu_20140829_15Nplight_D1_Ref3.FT2[3360],Xu_20140829_15Nplight_D34_Ref4.FT2[3601],Xu_20140829_15Nplight_D19_Ref3.FT2[4071],Xu_20140829_15Nplight_D34_Ref3.FT2[4709],Xu_20140829_15Nplight_D29_Ref4.FT2[4429],Xu_20140829_15Nplight_D34_Ref2.FT2[4603],Xu_20140829_15Nplight_D19_Ref1.FT2[4105],Xu_20140829_15Nplight_D34_Ref4.FT2[3568],Xu_20140829_15Nplight_D29_Ref4.FT2[3174]}	{Ms2,Ms2,Ms2,Ms2,Ms2,Ms2,Ms2,Ms2,Ms2}	{SE,SE,SE,SE,SE,SE,SE,SE,SE}
[NLQTAVTAANK]	2	[NLQTAVTAANK]	{S-Fe2_GL0173470,S-Fe3_GL0136845,S-Fe9_GL0245832,MH-6-5_GL0112029,Group2-3A_GL0104148,Group2-3A_GL0165504,Group2-4A_GL0043910,1A-dyr2-07_GL0009633,20_GL0165022,6-1_GL0082696,7-4_GL0041764,8-1_GL0050949}	12	1	1	{Xu_20140829_15Nplight_D12_Ref1.FT2[7549]}	{Ms2}	{SE}
[NDVMHM~VAK]	2	[NDVMHMVAK]	{G1-1A_GL0008503}	1	9	1	{Xu_20140829_15Nplight_D2_Ref3.FT2[3100],Xu_20140829_15Nplight_D2_Ref2.FT2[3034],Xu_20140829_15Nplight_D8_Ref2.FT2[3112],Xu_20140829_15Nplight_D2_Ref3.FT2[3087],Xu_20140829_15Nplight_D2_Ref2.FT2[3012],Xu_20140829_15Nplight_D4_Ref2.FT2[1961],Xu_20140829_15Nplight_D2_Ref5.FT2[2400],Xu_20140829_15Nplight_D19_Ref2.FT2[2642],Xu_20140829_15Nplight_D8_Ref3.FT2[3046]}	{Ms2,Ms2,Ms2,Ms2,Ms2,Ms2,Ms2,Ms2,Ms2}	{SE,SE,SE,SE,SE,SE,SE,SE,SE}
[DVDAICISTVDAAGVADALQ!EAM~DAGIVVCTWDSDAAASN!R]	4	[DVDAICISTVDAAGVADALQEAMDAGIVVCTWDSDAAASNR]	{S-Fe6_GL0130694}	1	1	0.991225	{Xu_20140829_15Nplight_D34_Ref2.FT2[20577]}	{Ms2}	{SE}
[AIFDHADR]	2	[AIFDHADR]	{S-Fe20_GL0187914,MH-6-2_GL0115424,Group2-5A_GL0155438,5-6_GL0103844,6-7_GL0037733}	5	1	1	{Xu_20140829_15Nplight_D0_Ref5.FT2[2309]}	{Ms2}	{SE}
[IVQMNYDAIDAGAK]	2	[IVQMNYDAIDAGAK]	{S-Fe2_GL0160642,S-Fe3_GL0226595,S-Fe5_GL0016894,S-Fe7_GL0171211,Group2-3A_GL0112363,Group2-3A_GL0164690,17_GL0017752,17_GL0147837,1A-dyr2-07_GL0018407,20_GL0074050,20_GL0086496,20_GL0164862,26_GL0057032,26_GL0074081,2A-dyr14-07_GL0029552,35_GL0021715,4-7_GL0144837,4-8_GL0053307,5-7_GL0069393,7-6_GL0067357}	20	6	1	{Xu_20140829_15Nplight_D8_Ref4.FT2[17101],Xu_20140829_15Nplight_D0_Ref4.FT2[16276],Xu_20140829_15Nplight_D8_Ref3.FT2[15948],Xu_20140829_15Nplight_D8_Ref3.FT2[15952],Xu_20140829_15Nplight_D0_Ref4.FT2[16261],Xu_20140829_15Nplight_D0_Ref5.FT2[16108]}	{Ms2,Ms2,Ms2,Ms2,Ms2,Ms2}	{SE,SE,SE,SE,SE,SE}
[DLANGTFTEEQIQ!EFVDHFIMK]	2	[DLANGTFTEEQIQEFVDHFIMK]	{MC-0-1_GL0044166,G1-1A_GL0023674,G1-5A_GL0025746,G1-5A_GL0104085,Group2-8A_GL0076757,10_GL0025698,1-2_GL0106369,1A-dyr1-07_GL0036593,2-3_GL0102254,34_GL0077579,4-1_GL0033909,7_GL0094385}	12	1	1	{Xu_20140829_15Nplight_D0_Ref2.FT2[43191]}	{Ms2}	{SE}
[DLANGTFTEEQIQ!EFVDHFIMK]	3	[DLANGTFTEEQIQEFVDHFIMK]	{MC-0-1_GL0044166,G1-1A_GL0023674,G1-5A_GL0025746,G1-5A_GL0104085,Group2-8A_GL0076757,10_GL0025698,1-2_GL0106369,1A-dyr1-07_GL0036593,2-3_GL0102254,34_GL0077579,4-1_GL0033909,7_GL0094385}	12	1	1	{Xu_20140829_15Nplight_D34_Ref2.FT2[41353]}	{Ms2}	{SE}
[EFLLDMSPAGR]	2	[EFLLDMSPAGR]	{S-Fe12_GL0128799,S-Fe20_GL0143655,S-Fe2_GL0071218,S-Fe2_GL0136707,S-Fe3_GL0169870,S-Fe6_GL0176253,S-Fe8_GL0191760,MC-6-2_GL0053309,MC-6-2_GL0163498,G1-1A_GL0025113,G1-5A_GL0099197,G1-5A_GL0174912,G1-8A_GL0120458,Group2-1A_GL0113815,Group2-2A_GL0060926,Group2-3A_GL0181522,Group2-4A_GL0024397,Group2-8A_GL0086563,Group2-8A_GL0146564,1-1_GL0044009,1-1_GL0137600,14_GL0044999,1-7_GL0050721,1A-dyr4-07_…	47	135	1	{Xu_20140829_15Nplight_D29_Ref4.FT2[23156],Xu_20140829_15Nplight_D4_Ref3.FT2[23933],Xu_20140829_15Nplight_D0_Ref2.FT2[23561],Xu_20140829_15Nplight_D34_Ref2.FT2[25835],Xu_20140829_15Nplight_D4_Ref4.FT2[21393],Xu_20140829_15Nplight_D0_Ref5.FT2[22081],Xu_20140829_15Nplight_D19_Ref1.FT2[25614],Xu_20140829_15Nplight_D4_Ref1.FT2[20138],Xu_20140829_15Nplight_D0_Ref4.FT2[22385],Xu_20140829_15Nplight_D12_…	{Ms2,Ms2,Ms2,Ms2,Ms2,Ms2,Ms2,Ms2,Ms2,Ms2,Ms2,Ms2,Ms2,Ms2,Ms2,Ms2,Ms2,Ms2,Ms2,Ms2,Ms2,Ms2,Ms2,Ms2,Ms2,Ms2,Ms2,Ms2,Ms2,Ms2,Ms2,Ms2,Ms2,Ms2,Ms2,Ms2,Ms2,Ms2,Ms2,Ms2,Ms2,Ms2,Ms2,Ms2,Ms2,Ms2,Ms2,Ms2,Ms2,Ms2,Ms2,Ms2,Ms2,Ms2,Ms2,Ms2,Ms2,Ms2,Ms2,Ms2,Ms2,Ms2,Ms2,Ms2,Ms2,Ms2,Ms2,Ms2,Ms2,Ms2,Ms2,Ms2,Ms2,Ms2,Ms2,Ms2,Ms2,Ms2,Ms2,Ms2,Ms2,Ms2,Ms2,Ms2,Ms2,Ms2,Ms2,Ms2,Ms2,Ms2,Ms2,Ms2,Ms2,Ms2,Ms2,Ms2,Ms2,Ms2,Ms2,Ms…	{SE,SE,SE,SE,SE,SE,SE,SE,SE,SE,SE,SE,SE,SE,SE,SE,SE,SE,SE,SE,SE,SE,SE,SE,SE,SE,SE,SE,SE,SE,SE,SE,SE,SE,SE,SE,SE,SE,SE,SE,SE,SE,SE,SE,SE,SE,SE,SE,SE,SE,SE,SE,SE,SE,SE,SE,SE,SE,SE,SE,SE,SE,SE,SE,SE,SE,SE,SE,SE,SE,SE,SE,SE,SE,SE,SE,SE,SE,SE,SE,SE,SE,SE,SE,SE,SE,SE,SE,SE,SE,SE,SE,SE,SE,SE,SE,SE,SE,SE,SE,SE,SE,SE,SE,SE,SE,SE,SE,SE,SE,SE,SE,SE,SE,SE,SE,SE,SE,SE,SE,SE,SE,SE,SE,SE,SE,SE,SE,SE,SE,SE,SE,SE…
[AMIDYFGPDGYN!VLSDADIQK]	2	[AMIDYFGPDGYNVLSDADIQK]	{G1-5A_GL0017317}	1	1	0.999815	{Xu_20140829_15Nplight_D0_Ref4.FT2[30187]}	{Ms2}	{SE}
[RMQ!EMMKM~YAMGGMGGM~DTSMFGGDVSLTLNANNALVK]	5	[RMQEMMKMYAMGGMGGMDTSMFGGDVSLTLNANNALVK]	{6-7_GL0054514}	1	1	1	{Xu_20140829_15Nplight_D0_Ref5.FT2[15618]}	{Ms2}	{SE}
[SLGIEYCLR]	2	[SLGIEYCLR]	{25_GL0090803}	1	1	0.999975	{Xu_20140829_15Nplight_D29_Ref2.FT2[21084]}	{Ms2}	{SE}
[VISTITSHGPGYLDKNK]	3	[VISTITSHGPGYLDKNK]	{MC-6-2_GL0070260,20_GL0048910,2-1_GL0068363}	3	1	1	{Xu_20140829_15Nplight_D8_Ref5.FT2[10678]}	{Ms2}	{SE}
[IIDFPLSNCINSGVDTVGVLTQ!YQPLR]	3	[IIDFPLSNCINSGVDTVGVLTQYQPLR]	{S-Fe10_GL0048831,S-Fe16_GL0012468,S-Fe17_GL0113000,S-Fe20_GL0007870,S-Fe20_GL0063711,S-Fe20_GL0076361,S-Fe8_GL0062007,S-Fe8_GL0102599,S-Fe8_GL0223610,S-Fe9_GL0078103,MC-6-2_GL0060546,MC-6-2_GL0070216,MC-6-2_GL0095408,MC-6-2_GL0175368,MH-6-2_GL0082867,MH-6-5_GL0140550,G1-1A_GL0103962,G1-5A_GL0032224,G1-5A_GL0058130,G1-5A_GL0068848,G1-5A_GL0070849,G1-5A_GL0104036,G1-5A_GL0136353,G1-7A_GL0010342,G1…	115	2	0.998132	{Xu_20140829_15Nplight_D0_Ref5.FT2[35631],Xu_20140829_15Nplight_D0_Ref4.FT2[36215]}	{Ms2,Ms2}	{SE,SE}
[LN!TGLAENR]	2	[LNTGLAENR]	{MH-6-2_GL0110536,10_GL0018573}	2	3	1	{Xu_20140829_15Nplight_D1_Ref1.FT2[4641],Xu_20140829_15Nplight_D19_Ref2.FT2[5253],Xu_20140829_15Nplight_D19_Ref1.FT2[5255]}	{Ms2,Ms2,Ms2}	{SE,SE,SE}
[QLGITTSSQ!AK]	2	[QLGITTSSQAK]	{11_GL0091110,3-2_GL0019842}	2	8	1	{Xu_20140829_15Nplight_D0_Ref4.FT2[2692],Xu_20140829_15Nplight_D43_Ref1.FT2[7314],Xu_20140829_15Nplight_D12_Ref3.FT2[5588],Xu_20140829_15Nplight_D29_Ref2.FT2[6431],Xu_20140829_15Nplight_D34_Ref2.FT2[6182],Xu_20140829_15Nplight_D1_Ref3.FT2[4828],Xu_20140829_15Nplight_D19_Ref3.FT2[5500],Xu_20140829_15Nplight_D8_Ref3.FT2[5441]}	{Ms2,Ms2,Ms2,Ms2,Ms2,Ms2,Ms2,Ms2}	{SE,SE,SE,SE,SE,SE,SE,SE}
[TQ!SAFSDDGLPVGAGLEDLGK]	2	[TQSAFSDDGLPVGAGLEDLGK]	{11_GL0110084}	1	2	1	{Xu_20140829_15Nplight_D8_Ref4.FT2[26164],Xu_20140829_15Nplight_D43_Ref1.FT2[30099]}	{Ms2,Ms2}	{SE,SE}
[NAQDGISMVQ!TFEGALTETDSILQR]	2	[NAQDGISMVQTFEGALTETDSILQR]	{2-7_GL0087533,5-7_GL0086123}	2	1	1	{Xu_20140829_15Nplight_D0_Ref5.FT2[38975]}	{Ms2}	{SE}
[NAQDGISMVQ!TFEGALTETDSILQR]	3	[NAQDGISMVQTFEGALTETDSILQR]	{2-7_GL0087533,5-7_GL0086123}	2	5	1	{Xu_20140829_15Nplight_D2_Ref5.FT2[34277],Xu_20140829_15Nplight_D8_Ref5.FT2[36640],Xu_20140829_15Nplight_D1_Ref3.FT2[39263],Xu_20140829_15Nplight_D19_Ref2.FT2[40904],Xu_20140829_15Nplight_D0_Ref4.FT2[39386]}	{Ms2,Ms2,Ms2,Ms2,Ms2}	{SE,SE,SE,SE,SE}
[IGIAAQALGIAQGAYEAAVEYSKDR]	3	[IGIAAQALGIAQGAYEAAVEYSKDR]	{MC-0-1_GL0058107,MC-6-3_GL0038127,2-4_GL0059903,6-1_GL0011379,6-6_GL0116297,8-5_GL0085041}	6	8	1	{Xu_20140829_15Nplight_D4_Ref2.FT2[41421],Xu_20140829_15Nplight_D0_Ref1.FT2[41175],Xu_20140829_15Nplight_D0_Ref3.FT2[39349],Xu_20140829_15Nplight_D0_Ref5.FT2[38970],Xu_20140829_15Nplight_D4_Ref2.FT2[41472],Xu_20140829_15Nplight_D8_Ref4.FT2[39134],Xu_20140829_15Nplight_D0_Ref3.FT2[39354],Xu_20140829_15Nplight_D0_Ref3.FT2[39352]}	{Ms2,Ms2,Ms2,Ms2,Ms2,Ms2,Ms2,Ms2}	{SE,SE,SE,SE,SE,SE,SE,SE}
[AVLANNDFTEVAAIILEGLGGKENVASLDNCITR]	3	[AVLANNDFTEVAAIILEGLGGKENVASLDNCITR]	{1-2_GL0030559}	1	1	0.997875	{Xu_20140829_15Nplight_D0_Ref4.FT2[42682]}	{Ms2}	{SE}
[DQGVSYVVSYEK]	2	[DQGVSYVVSYEK]	{G1-1A_GL0116233}	1	1	0.999469	{Xu_20140829_15Nplight_D1_Ref3.FT2[16006]}	{Ms2}	{SE}
[SNFNSADIAAFK]	2	[SNFNSADIAAFK]	{S-Fe10_GL0173731,S-Fe11_GL0148593,S-Fe2_GL0074331,S-Fe9_GL0095615,MC-6-3_GL0092059,MH-6-4_GL0065483,G1-3A_GL0024420,Group2-4A_GL0127998,2-3_GL0000090,3-5_GL0094652,7-4_GL0016382,8-4_GL0114161,8-5_GL0055863,8-5_GL0068496}	14	87	1	{Xu_20140829_15Nplight_D2_Ref2.FT2[18440],Xu_20140829_15Nplight_D19_Ref1.FT2[20684],Xu_20140829_15Nplight_D0_Ref5.FT2[16765],Xu_20140829_15Nplight_D4_Ref2.FT2[18737],Xu_20140829_15Nplight_D8_Ref5.FT2[17893],Xu_20140829_15Nplight_D29_Ref4.FT2[18384],Xu_20140829_15Nplight_D12_Ref4.FT2[18077],Xu_20140829_15Nplight_D0_Ref2.FT2[18126],Xu_20140829_15Nplight_D29_Ref1.FT2[20814],Xu_20140829_15Nplight_D43…	{Ms2,Ms2,Ms2,Ms2,Ms2,Ms2,Ms2,Ms2,Ms2,Ms2,Ms2,Ms2,Ms2,Ms2,Ms2,Ms2,Ms2,Ms2,Ms2,Ms2,Ms2,Ms2,Ms2,Ms2,Ms2,Ms2,Ms2,Ms2,Ms2,Ms2,Ms2,Ms2,Ms2,Ms2,Ms2,Ms2,Ms2,Ms2,Ms2,Ms2,Ms2,Ms2,Ms2,Ms2,Ms2,Ms2,Ms2,Ms2,Ms2,Ms2,Ms2,Ms2,Ms2,Ms2,Ms2,Ms2,Ms2,Ms2,Ms2,Ms2,Ms2,Ms2,Ms2,Ms2,Ms2,Ms2,Ms2,Ms2,Ms2,Ms2,Ms2,Ms2,Ms2,Ms2,Ms2,Ms2,Ms2,Ms2,Ms2,Ms2,Ms2,Ms2,Ms2,Ms2,Ms2,Ms2,Ms2}	{SE,SE,SE,SE,SE,SE,SE,SE,SE,SE,SE,SE,SE,SE,SE,SE,SE,SE,SE,SE,SE,SE,SE,SE,SE,SE,SE,SE,SE,SE,SE,SE,SE,SE,SE,SE,SE,SE,SE,SE,SE,SE,SE,SE,SE,SE,SE,SE,SE,SE,SE,SE,SE,SE,SE,SE,SE,SE,SE,SE,SE,SE,SE,SE,SE,SE,SE,SE,SE,SE,SE,SE,SE,SE,SE,SE,SE,SE,SE,SE,SE,SE,SE,SE,SE,SE,SE}
[EGFEMIQ!DM~TESGVIDK]	3	[EGFEMIQDMTESGVIDK]	{MC-6-2_GL0081587}	1	1	0.999996	{Xu_20140829_15Nplight_D12_Ref2.FT2[27385]}	{Ms2}	{SE}
[IGAFGLTEPN!AGSDAGGTETTAVLEGDHYILNGEK]	3	[IGAFGLTEPNAGSDAGGTETTAVLEGDHYILNGEK]	{MH-0-3_GL0071032,2-1_GL0037464}	2	4	1	{Xu_20140829_15Nplight_D1_Ref3.FT2[28625],Xu_20140829_15Nplight_D1_Ref1.FT2[29383],Xu_20140829_15Nplight_D29_Ref4.FT2[27741],Xu_20140829_15Nplight_D0_Ref1.FT2[28737]}	{Ms2,Ms2,Ms2,Ms2}	{SE,SE,SE,SE}
[ATN!FEEVCLGYN!QEEAMEEASR]	4	[ATNFEEVCLGYNQEEAMEEASR]	{MH-6-5_GL0031560,26_GL0106557}	2	1	0.98417	{Xu_20140829_15Nplight_D29_Ref1.FT2[33308]}	{Ms2}	{SE}
[KVVMIEAGAN!EVPNDVMFKAIQTAHAENQ!R]	3	[KVVMIEAGANEVPNDVMFKAIQTAHAENQR]	{MH-6-1_GL0004122}	1	1	1	{Xu_20140829_15Nplight_D29_Ref3.FT2[36900]}	{Ms2}	{SE}
[GGGKATVAFKIGVSDGAN!GNVVGLTLQ!R]	4	[GGGKATVAFKIGVSDGANGNVVGLTLQR]	{Group2-4A_GL0009226}	1	1	1	{Xu_20140829_15Nplight_D34_Ref1.FT2[32650]}	{Ms2}	{SE}
[AAM~TVSISDMTVPPQKPQM~ITDAQDTVDK]	3	[AAMTVSISDMTVPPQKPQMITDAQDTVDK]	{35_GL0023830}	1	1	0.999988	{Xu_20140829_15Nplight_D8_Ref3.FT2[22961]}	{Ms2}	{SE}
[EGTDCAK]	2	[EGTDCAK]	{G1-5A_GL0072422,Group2-3A_GL0000978,20_GL0016249,20_GL0024047,6-7_GL0054058}	5	1	1	{Xu_20140829_15Nplight_D1_Ref2.FT2[1808]}	{Ms2}	{SE}
[EDNTEVEVM~ESVDYGDTDYHYEM~EDN!K]	4	[EDNTEVEVMESVDYGDTDYHYEMEDNK]	{6-5_GL0102651}	1	1	1	{Xu_20140829_15Nplight_D8_Ref3.FT2[33410]}	{Ms2}	{SE}
[AQ!LQKEVDQLQSEIN!R]	2	[AQLQKEVDQLQSEINR]	{1-2_GL0036288}	1	3	1	{Xu_20140829_15Nplight_D0_Ref5.FT2[42616],Xu_20140829_15Nplight_D0_Ref4.FT2[43020],Xu_20140829_15Nplight_D1_Ref4.FT2[41864]}	{Ms2,Ms2,Ms2}	{SE,SE,SE}
[NAINYVSSVR]	2	[NAINYVSSVR]	{S-Fe20_GL0144178,S-Fe20_GL0176528,MC-0-1_GL0098029,MC-0-3_GL0014760,MH-0-5_GL0092689,MH-6-2_GL0126185,MH-6-3_GL0052843,41_GL0082103,41_GL0090134,52_GL0104005,54_GL0079072}	11	14	1	{Xu_20140829_15Nplight_D8_Ref4.FT2[12677],Xu_20140829_15Nplight_D4_Ref2.FT2[13099],Xu_20140829_15Nplight_D1_Ref3.FT2[13511],Xu_20140829_15Nplight_D19_Ref2.FT2[14534],Xu_20140829_15Nplight_D12_Ref1.FT2[14474],Xu_20140829_15Nplight_D4_Ref2.FT2[13089],Xu_20140829_15Nplight_D12_Ref1.FT2[14467],Xu_20140829_15Nplight_D2_Ref4.FT2[12252],Xu_20140829_15Nplight_D0_Ref3.FT2[13631],Xu_20140829_15Nplight_D12_…	{Ms2,Ms2,Ms2,Ms2,Ms2,Ms2,Ms2,Ms2,Ms2,Ms2,Ms2,Ms2,Ms2,Ms2}	{SE,SE,SE,SE,SE,SE,SE,SE,SE,SE,SE,SE,SE,SE}
[WSIVSQQ!TAEWNAEKAQQIVQSVIDSK]	3	[WSIVSQQTAEWNAEKAQQIVQSVIDSK]	{Group2-8A_GL0158497}	1	1	1	{Xu_20140829_15Nplight_D4_Ref1.FT2[31864]}	{Ms2}	{SE}
[GLTQ!ASLNAQDGISMVQTAEGALN!EVHDMLQR]	4	[GLTQASLNAQDGISMVQTAEGALNEVHDMLQR]	{S-Fe2_GL0002846,10_GL0069930,4-1_GL0073366,47_GL0123730,7-8_GL0120165}	5	1	1	{Xu_20140829_15Nplight_D34_Ref4.FT2[34432]}	{Ms2}	{SE}
[DTLGILEAIVENK]	2	[DTLGILEAIVENK]	{Group2-3A_GL0000978,5-8_GL0074657,6-7_GL0054058}	3	120	1	{Xu_20140829_15Nplight_D43_Ref4.FT2[35409],Xu_20140829_15Nplight_D29_Ref4.FT2[35124],Xu_20140829_15Nplight_D4_Ref2.FT2[38189],Xu_20140829_15Nplight_D19_Ref1.FT2[38497],Xu_20140829_15Nplight_D0_Ref5.FT2[35409],Xu_20140829_15Nplight_D1_Ref4.FT2[35497],Xu_20140829_15Nplight_D1_Ref5.FT2[32011],Xu_20140829_15Nplight_D8_Ref1.FT2[35317],Xu_20140829_15Nplight_D12_Ref2.FT2[37129],Xu_20140829_15Nplight_D12…	{Ms2,Ms2,Ms2,Ms2,Ms2,Ms2,Ms2,Ms2,Ms2,Ms2,Ms2,Ms2,Ms2,Ms2,Ms2,Ms2,Ms2,Ms2,Ms2,Ms2,Ms2,Ms2,Ms2,Ms2,Ms2,Ms2,Ms2,Ms2,Ms2,Ms2,Ms2,Ms2,Ms2,Ms2,Ms2,Ms2,Ms2,Ms2,Ms2,Ms2,Ms2,Ms2,Ms2,Ms2,Ms2,Ms2,Ms2,Ms2,Ms2,Ms2,Ms2,Ms2,Ms2,Ms2,Ms2,Ms2,Ms2,Ms2,Ms2,Ms2,Ms2,Ms2,Ms2,Ms2,Ms2,Ms2,Ms2,Ms2,Ms2,Ms2,Ms2,Ms2,Ms2,Ms2,Ms2,Ms2,Ms2,Ms2,Ms2,Ms2,Ms2,Ms2,Ms2,Ms2,Ms2,Ms2,Ms2,Ms2,Ms2,Ms2,Ms2,Ms2,Ms2,Ms2,Ms2,Ms2,Ms2,Ms2,Ms2,Ms…	{SE,SE,SE,SE,SE,SE,SE,SE,SE,SE,SE,SE,SE,SE,SE,SE,SE,SE,SE,SE,SE,SE,SE,SE,SE,SE,SE,SE,SE,SE,SE,SE,SE,SE,SE,SE,SE,SE,SE,SE,SE,SE,SE,SE,SE,SE,SE,SE,SE,SE,SE,SE,SE,SE,SE,SE,SE,SE,SE,SE,SE,SE,SE,SE,SE,SE,SE,SE,SE,SE,SE,SE,SE,SE,SE,SE,SE,SE,SE,SE,SE,SE,SE,SE,SE,SE,SE,SE,SE,SE,SE,SE,SE,SE,SE,SE,SE,SE,SE,SE,SE,SE,SE,SE,SE,SE,SE,SE,SE,SE,SE,SE,SE,SE,SE,SE,SE,SE,SE,SE}
[FLNLPPVLTR]	2	[FLNLPPVLTR]	{5-5_GL0125754}	1	1	0.991408	{Xu_20140829_15Nplight_D8_Ref2.FT2[39804]}	{Ms2}	{SE}
[ARTYILDEVM~AGAIK]	3	[ARTYILDEVMAGAIK]	{26_GL0011378}	1	1	0.999973	{Xu_20140829_15Nplight_D29_Ref1.FT2[16802]}	{Ms2}	{SE}
[LKATIIYVTHDQ!TEAMTLGTR]	3	[LKATIIYVTHDQTEAMTLGTR]	{MC-6-2_GL0123672,G1-5A_GL0105953,Group2-1A_GL0023953,11_GL0053374,1A-dyr4-07_GL0028776,20_GL0051430,29_GL0089597,6-3_GL0057956}	8	8	1	{Xu_20140829_15Nplight_D1_Ref3.FT2[26642],Xu_20140829_15Nplight_D2_Ref2.FT2[25687],Xu_20140829_15Nplight_D2_Ref1.FT2[26459],Xu_20140829_15Nplight_D2_Ref5.FT2[23675],Xu_20140829_15Nplight_D2_Ref2.FT2[25694],Xu_20140829_15Nplight_D34_Ref5.FT2[25622],Xu_20140829_15Nplight_D4_Ref5.FT2[23918],Xu_20140829_15Nplight_D8_Ref3.FT2[23748]}	{Ms2,Ms2,Ms2,Ms2,Ms2,Ms2,Ms2,Ms2}	{SE,SE,SE,SE,SE,SE,SE,SE}
[LPALAVYDSDGKECTDILK]	3	[LPALAVYDSDGKECTDILK]	{G1-1A_GL0025614}	1	5	1	{Xu_20140829_15Nplight_D0_Ref4.FT2[21437],Xu_20140829_15Nplight_D0_Ref4.FT2[21404],Xu_20140829_15Nplight_D1_Ref4.FT2[21529],Xu_20140829_15Nplight_D0_Ref4.FT2[21412],Xu_20140829_15Nplight_D1_Ref4.FT2[21533]}	{Ms2,Ms2,Ms2,Ms2,Ms2}	{SE,SE,SE,SE,SE}
[VLSMDDTGLNKVTETGDAVEIDTAAK]	3	[VLSMDDTGLNKVTETGDAVEIDTAAK]	{MH-6-4_GL0176780,Group2-8A_GL0122239}	2	93	1	{Xu_20140829_15Nplight_D34_Ref5.FT2[22767],Xu_20140829_15Nplight_D34_Ref1.FT2[25577],Xu_20140829_15Nplight_D43_Ref3.FT2[25839],Xu_20140829_15Nplight_D4_Ref2.FT2[24202],Xu_20140829_15Nplight_D1_Ref3.FT2[23629],Xu_20140829_15Nplight_D34_Ref2.FT2[25683],Xu_20140829_15Nplight_D12_Ref3.FT2[24282],Xu_20140829_15Nplight_D8_Ref3.FT2[21076],Xu_20140829_15Nplight_D1_Ref2.FT2[24045],Xu_20140829_15Nplight_D3…	{Ms2,Ms2,Ms2,Ms2,Ms2,Ms2,Ms2,Ms2,Ms2,Ms2,Ms2,Ms2,Ms2,Ms2,Ms2,Ms2,Ms2,Ms2,Ms2,Ms2,Ms2,Ms2,Ms2,Ms2,Ms2,Ms2,Ms2,Ms2,Ms2,Ms2,Ms2,Ms2,Ms2,Ms2,Ms2,Ms2,Ms2,Ms2,Ms2,Ms2,Ms2,Ms2,Ms2,Ms2,Ms2,Ms2,Ms2,Ms2,Ms2,Ms2,Ms2,Ms2,Ms2,Ms2,Ms2,Ms2,Ms2,Ms2,Ms2,Ms2,Ms2,Ms2,Ms2,Ms2,Ms2,Ms2,Ms2,Ms2,Ms2,Ms2,Ms2,Ms2,Ms2,Ms2,Ms2,Ms2,Ms2,Ms2,Ms2,Ms2,Ms2,Ms2,Ms2,Ms2,Ms2,Ms2,Ms2,Ms2,Ms2,Ms2,Ms2,Ms2,Ms2}	{SE,SE,SE,SE,SE,SE,SE,SE,SE,SE,SE,SE,SE,SE,SE,SE,SE,SE,SE,SE,SE,SE,SE,SE,SE,SE,SE,SE,SE,SE,SE,SE,SE,SE,SE,SE,SE,SE,SE,SE,SE,SE,SE,SE,SE,SE,SE,SE,SE,SE,SE,SE,SE,SE,SE,SE,SE,SE,SE,SE,SE,SE,SE,SE,SE,SE,SE,SE,SE,SE,SE,SE,SE,SE,SE,SE,SE,SE,SE,SE,SE,SE,SE,SE,SE,SE,SE,SE,SE,SE,SE,SE,SE}
[VLSMDDTGLNKVTETGDAVEIDTAAK]	2	[VLSMDDTGLNKVTETGDAVEIDTAAK]	{MH-6-4_GL0176780,Group2-8A_GL0122239}	2	3	1	{Xu_20140829_15Nplight_D0_Ref2.FT2[23822],Xu_20140829_15Nplight_D0_Ref2.FT2[23789],Xu_20140829_15Nplight_D0_Ref2.FT2[23802]}	{Ms2,Ms2,Ms2}	{SE,SE,SE}
[MVIAANTFK]	2	[MVIAANTFK]	{S-Fe18_GL0051939}	1	1	1	{Xu_20140829_15Nplight_D19_Ref5.FT2[9141]}	{Ms2}	{SE}
[M~KEARGVTQDVDLTAEDLK]	3	[MKEARGVTQDVDLTAEDLK]	{S-Fe10_GL0151187}	1	1	1	{Xu_20140829_15Nplight_D0_Ref1.FT2[15056]}	{Ms2}	{SE}
[DLADGTFTEEQ!IQEFVDHFIM~K]	3	[DLADGTFTEEQIQEFVDHFIMK]	{1-1_GL0097533}	1	1	1	{Xu_20140829_15Nplight_D43_Ref5.FT2[38540]}	{Ms2}	{SE}
[EAVQ!AFIESTQK]	2	[EAVQAFIESTQK]	{G1-1A_GL0009935,G1-3A_GL0074143,G1-7A_GL0147344,2-2_GL0133090,4-2_GL0050889,4-3_GL0009729,7-5_GL0048774,7-5_GL0154780}	8	1	0.996346	{Xu_20140829_15Nplight_D8_Ref3.FT2[16750]}	{Ms2}	{SE}
[FIMPQTK]	2	[FIMPQTK]	{MH-6-4_GL0080106,1-7_GL0106050}	2	13	1	{Xu_20140829_15Nplight_D0_Ref2.FT2[7928],Xu_20140829_15Nplight_D0_Ref5.FT2[6855],Xu_20140829_15Nplight_D4_Ref5.FT2[9437],Xu_20140829_15Nplight_D2_Ref3.FT2[10554],Xu_20140829_15Nplight_D0_Ref2.FT2[7905],Xu_20140829_15Nplight_D1_Ref4.FT2[8132],Xu_20140829_15Nplight_D34_Ref5.FT2[10694],Xu_20140829_15Nplight_D1_Ref5.FT2[9859],Xu_20140829_15Nplight_D29_Ref1.FT2[12987],Xu_20140829_15Nplight_D19_Ref2.FT…	{Ms2,Ms2,Ms2,Ms2,Ms2,Ms2,Ms2,Ms2,Ms2,Ms2,Ms2,Ms2,Ms2}	{SE,SE,SE,SE,SE,SE,SE,SE,SE,SE,SE,SE,SE}
[ASYTYLDR]	2	[ASYTYLDR]	{S-Fe1_GL0010375,S-Fe1_GL0010376}	2	2	1	{Xu_20140829_15Nplight_D0_Ref4.FT2[6513],Xu_20140829_15Nplight_D0_Ref4.FT2[6540]}	{Ms2,Ms2}	{SE,SE}
[GLTQASAN!AQDGVSM~VQTAEGALTEVHDMLQR]	3	[GLTQASANAQDGVSMVQTAEGALTEVHDMLQR]	{8-1_GL0045812}	1	2	1	{Xu_20140829_15Nplight_D43_Ref4.FT2[32695],Xu_20140829_15Nplight_D0_Ref2.FT2[34681]}	{Ms2,Ms2}	{SE,SE}
[VHNTAYN!NSAAPSATLN!GNLYAYDAFSK]	3	[VHNTAYNNSAAPSATLNGNLYAYDAFSK]	{1-7_GL0025668,2-4_GL0118397,3-5_GL0093622,3-7_GL0055790}	4	1	1	{Xu_20140829_15Nplight_D8_Ref4.FT2[22449]}	{Ms2}	{SE}
[QGSQIGIFN!GVGTNATNPMTRNQ!VAQM~ALNALR]	3	[QGSQIGIFNGVGTNATNPMTRNQVAQMALNALR]	{17_GL0129229,3-3_GL0064137,4-4_GL0082716}	3	1	0.999195	{Xu_20140829_15Nplight_D8_Ref5.FT2[31328]}	{Ms2}	{SE}
[ETN!LTVSGQLN!GETYAQ!AFR]	3	[ETNLTVSGQLNGETYAQAFR]	{S-Fe16_GL0053854}	1	1	0.99881	{Xu_20140829_15Nplight_D19_Ref4.FT2[14057]}	{Ms2}	{SE}
[HN!KVLKM~AK]	2	[HNKVLKMAK]	{S-Fe3_GL0068874,G1-5A_GL0111371}	2	2	0.998056	{Xu_20140829_15Nplight_D34_Ref1.FT2[23354],Xu_20140829_15Nplight_D29_Ref5.FT2[20833]}	{Ms2,Ms2}	{SE,SE}
[TGAGNDFLGWIDLPVN!YDVEEFTR]	3	[TGAGNDFLGWIDLPVNYDVEEFTR]	{S-Fe10_GL0005195}	1	2	1	{Xu_20140829_15Nplight_D8_Ref5.FT2[32817],Xu_20140829_15Nplight_D29_Ref4.FT2[33994]}	{Ms2,Ms2}	{SE,SE}
[VAADLTVDKIENK]	2	[VAADLTVDKIENK]	{1A-dyr2-07_GL0034080}	1	10	0.999984	{Xu_20140829_15Nplight_D1_Ref1.FT2[12293],Xu_20140829_15Nplight_D1_Ref3.FT2[11972],Xu_20140829_15Nplight_D0_Ref4.FT2[8407],Xu_20140829_15Nplight_D0_Ref1.FT2[9716],Xu_20140829_15Nplight_D0_Ref1.FT2[9710],Xu_20140829_15Nplight_D1_Ref3.FT2[11968],Xu_20140829_15Nplight_D0_Ref4.FT2[8437],Xu_20140829_15Nplight_D34_Ref1.FT2[13928],Xu_20140829_15Nplight_D4_Ref3.FT2[12247],Xu_20140829_15Nplight_D43_Ref3.F…	{Ms2,Ms2,Ms2,Ms2,Ms2,Ms2,Ms2,Ms2,Ms2,Ms2}	{SE,SE,SE,SE,SE,SE,SE,SE,SE,SE}
[SYTSILYGN!GPGYELK]	2	[SYTSILYGNGPGYELK]	{Mouse_tr|F8VPQ6|F8VPQ6_MOUSE}	1	1	1	{Xu_20140829_15Nplight_D1_Ref3.FT2[24780]}	{Ms2}	{SE}
[NTASAAGEAGRSAGQ!AGEQ!MEVSVGYVK]	4	[NTASAAGEAGRSAGQAGEQMEVSVGYVK]	{MH-6-2_GL0098387,1-7_GL0069924}	2	1	0.999818	{Xu_20140829_15Nplight_D34_Ref3.FT2[26428]}	{Ms2}	{SE}
[TATAEQAGEVCSNIR]	2	[TATAEQAGEVCSNIR]	{S-Fe8_GL0151407,Group2-8A_GL0070376,3-3_GL0025178,5-5_GL0111244,6-3_GL0081266,8-5_GL0035135}	6	41	1	{Xu_20140829_15Nplight_D1_Ref1.FT2[9525],Xu_20140829_15Nplight_D0_Ref4.FT2[6002],Xu_20140829_15Nplight_D1_Ref4.FT2[6915],Xu_20140829_15Nplight_D0_Ref5.FT2[6039],Xu_20140829_15Nplight_D34_Ref4.FT2[8997],Xu_20140829_15Nplight_D4_Ref3.FT2[9703],Xu_20140829_15Nplight_D1_Ref2.FT2[7978],Xu_20140829_15Nplight_D19_Ref1.FT2[10644],Xu_20140829_15Nplight_D43_Ref4.FT2[9154],Xu_20140829_15Nplight_D1_Ref3.FT2[…	{Ms2,Ms2,Ms2,Ms2,Ms2,Ms2,Ms2,Ms2,Ms2,Ms2,Ms2,Ms2,Ms2,Ms2,Ms2,Ms2,Ms2,Ms2,Ms2,Ms2,Ms2,Ms2,Ms2,Ms2,Ms2,Ms2,Ms2,Ms2,Ms2,Ms2,Ms2,Ms2,Ms2,Ms2,Ms2,Ms2,Ms2,Ms2,Ms2,Ms2,Ms2}	{SE,SE,SE,SE,SE,SE,SE,SE,SE,SE,SE,SE,SE,SE,SE,SE,SE,SE,SE,SE,SE,SE,SE,SE,SE,SE,SE,SE,SE,SE,SE,SE,SE,SE,SE,SE,SE,SE,SE,SE,SE}
[EVKGDLENAFLN!LVQCIQNKPLYFADR]	4	[EVKGDLENAFLNLVQCIQNKPLYFADR]	{Mouse_sp|P07356|ANXA2_MOUSE}	1	1	1	{Xu_20140829_15Nplight_D0_Ref5.FT2[38832]}	{Ms2}	{SE}
[EAVAQGAPISVPVGENTLGR]	3	[EAVAQGAPISVPVGENTLGR]	{5-5_GL0117835}	1	1	1	{Xu_20140829_15Nplight_D0_Ref2.FT2[36704]}	{Ms2}	{SE}
[Q!AGKAEAARR]	2	[QAGKAEAARR]	{MC-0-1_GL0017443}	1	1	0.999939	{Xu_20140829_15Nplight_D8_Ref4.FT2[4179]}	{Ms2}	{SE}
[QVPDTSGK]	2	[QVPDTSGK]	{S-Fe17_GL0005821,S-Fe1_GL0143589,S-Fe1_GL0192946,S-Fe20_GL0010193,S-Fe20_GL0024967,S-Fe20_GL0163584,S-Fe3_GL0172987,S-Fe6_GL0035720,S-Fe6_GL0180829,S-Fe8_GL0077513,S-Fe8_GL0164440,MC-0-1_GL0007702,MC-6-1_GL0095528,MC-6-1_GL0104368,MC-6-3_GL0001575,MC-6-3_GL0057640,MH-0-5_GL0062923,MH-6-3_GL0109894,MH-6-4_GL0065482,MH-6-4_GL0114354,MH-6-5_GL0040016,G1-5A_GL0025776,Group2-3A_GL0086365,Group2-4A_GL…	54	10	1	{Xu_20140829_15Nplight_D34_Ref5.FT2[1062],Xu_20140829_15Nplight_D29_Ref1.FT2[1156],Xu_20140829_15Nplight_D8_Ref5.FT2[1000],Xu_20140829_15Nplight_D12_Ref2.FT2[1071],Xu_20140829_15Nplight_D43_Ref4.FT2[1044],Xu_20140829_15Nplight_D19_Ref2.FT2[1160],Xu_20140829_15Nplight_D19_Ref3.FT2[1067],Xu_20140829_15Nplight_D29_Ref3.FT2[1003],Xu_20140829_15Nplight_D12_Ref5.FT2[1007],Xu_20140829_15Nplight_D19_Ref1…	{Ms2,Ms2,Ms2,Ms2,Ms2,Ms2,Ms2,Ms2,Ms2,Ms2}	{SE,SE,SE,SE,SE,SE,SE,SE,SE,SE}
[AANGTN!Q!SEDQ!SYIQKEVDQLISE]	3	[AANGTNQSEDQSYIQKEVDQLISE]	{G1-3A_GL0138812}	1	1	1	{Xu_20140829_15Nplight_D2_Ref2.FT2[25071]}	{Ms2}	{SE}
[IDLVGNEQELPMSEK]	2	[IDLVGNEQELPMSEK]	{S-Fe2_GL0130510,1A-dyr2-07_GL0001263,20_GL0139197}	3	1	0.998941	{Xu_20140829_15Nplight_D0_Ref5.FT2[19531]}	{Ms2}	{SE}
[AVESLAEMVK]	2	[AVESLAEMVK]	{1-1_GL0134521}	1	3	0.995368	{Xu_20140829_15Nplight_D29_Ref2.FT2[19929],Xu_20140829_15Nplight_D0_Ref4.FT2[15734],Xu_20140829_15Nplight_D1_Ref2.FT2[17536]}	{Ms2,Ms2,Ms2}	{SE,SE,SE}
[AQDLMM~GAPGNVK]	2	[AQDLMMGAPGNVK]	{7-2_GL0091893}	1	1	0.981097	{Xu_20140829_15Nplight_D43_Ref4.FT2[8427]}	{Ms2}	{SE}
[IGRFVFRAAQTR]	3	[IGRFVFRAAQTR]	{S-Fe10_GL0029757,S-Fe10_GL0045753,MC-6-2_GL0024096,38_GL0102093}	4	1	1	{Xu_20140829_15Nplight_D4_Ref1.FT2[22152]}	{Ms2}	{SE}
[Q!LDPVEIEK]	2	[QLDPVEIEK]	{1A-dyr2-07_GL0019966}	1	2	1	{Xu_20140829_15Nplight_D34_Ref2.FT2[14528],Xu_20140829_15Nplight_D1_Ref1.FT2[12984]}	{Ms2,Ms2}	{SE,SE}
[Q!LGITTSSQ!AK]	2	[QLGITTSSQAK]	{11_GL0091110,3-2_GL0019842}	2	1	1	{Xu_20140829_15Nplight_D43_Ref1.FT2[7330]}	{Ms2}	{SE}
[SYVDEVLEVVQK]	2	[SYVDEVLEVVQK]	{1-2_GL0095419}	1	2	1	{Xu_20140829_15Nplight_D0_Ref5.FT2[27695],Xu_20140829_15Nplight_D0_Ref5.FT2[27698]}	{Ms2,Ms2}	{SE,SE}
[ALN!DVGDGVDAAEKEK]	3	[ALNDVGDGVDAAEKEK]	{G1-1A_GL0054308}	1	1	1	{Xu_20140829_15Nplight_D12_Ref4.FT2[5499]}	{Ms2}	{SE}
[GLVINAQDMISGK]	2	[GLVINAQDMISGK]	{G1-1A_GL0116972}	1	2	1	{Xu_20140829_15Nplight_D0_Ref4.FT2[20973],Xu_20140829_15Nplight_D1_Ref1.FT2[23003]}	{Ms2,Ms2}	{SE,SE}
[EAQNQELLDFVAR]	2	[EAQNQELLDFVAR]	{S-Fe1_GL0074618,13_GL0075215,19_GL0036571,54_GL0010340}	4	1	0.986528	{Xu_20140829_15Nplight_D0_Ref4.FT2[23133]}	{Ms2}	{SE}
[ELFGEDDRIVATLDKDTAAK]	3	[ELFGEDDRIVATLDKDTAAK]	{MH-6-5_GL0161693}	1	1	0.999997	{Xu_20140829_15Nplight_D43_Ref3.FT2[26341]}	{Ms2}	{SE}
[AN!GSNEN!APGHTNR]	3	[ANGSNENAPGHTNR]	{35_GL0060022,47_GL0029503}	2	1	1	{Xu_20140829_15Nplight_D8_Ref2.FT2[13787]}	{Ms2}	{SE}
[TISGVLGEIGR]	2	[TISGVLGEIGR]	{5-5_GL0046543}	1	1	0.999356	{Xu_20140829_15Nplight_D4_Ref5.FT2[3661]}	{Ms2}	{SE}
[GLGIYGLN!VKDDSGSAATYAIDAIADAVAHVSAQR]	4	[GLGIYGLNVKDDSGSAATYAIDAIADAVAHVSAQR]	{G1-5A_GL0096260}	1	1	1	{Xu_20140829_15Nplight_D8_Ref4.FT2[40800]}	{Ms2}	{SE}
[GESEDVVEVFKN!QLNAN!LVYVDATDR]	3	[GESEDVVEVFKNQLNANLVYVDATDR]	{S-Fe1_GL0172535,S-Fe2_GL0036843}	2	1	0.998393	{Xu_20140829_15Nplight_D43_Ref4.FT2[35940]}	{Ms2}	{SE}
[GLTQAAANAQDGISMVQSAEGALNEVHDMLQR]	3	[GLTQAAANAQDGISMVQSAEGALNEVHDMLQR]	{4-8_GL0053508}	1	1	0.984595	{Xu_20140829_15Nplight_D0_Ref1.FT2[40173]}	{Ms2}	{SE}
[AASAN!GITGEILLQSLEAR]	2	[AASANGITGEILLQSLEAR]	{2A-dyr16-07_GL0028283}	1	2	0.99999	{Xu_20140829_15Nplight_D0_Ref4.FT2[29937],Xu_20140829_15Nplight_D0_Ref4.FT2[29947]}	{Ms2,Ms2}	{SE,SE}
[MGEIKHEYLPK]	2	[MGEIKHEYLPK]	{S-Fe12_GL0181265,G1-3A_GL0054278,G1-5A_GL0040440,Group2-4A_GL0041917,Group2-6A_GL0064249,Group2-8A_GL0039825,2-1_GL0093171,2-5_GL0029984,29_GL0054917,3-4_GL0014520,3-7_GL0033178,6-1_GL0042807}	12	1	1	{Xu_20140829_15Nplight_D8_Ref3.FT2[8550]}	{Ms2}	{SE}
[DFSLSKKHEMAR]	2	[DFSLSKKHEMAR]	{G1-5A_GL0023463,10_GL0038120,16_GL0049037,1A-dyr1-07_GL0013171,6-1_GL0090475}	5	1	1	{Xu_20140829_15Nplight_D8_Ref4.FT2[11568]}	{Ms2}	{SE}
[DITQIAN!Q!VDVGANQVSAGAQALSQGTMQ!QK]	4	[DITQIANQVDVGANQVSAGAQALSQGTMQQK]	{20_GL0049178,2A-dyr14-07_GL0062438}	2	1	0.986203	{Xu_20140829_15Nplight_D19_Ref2.FT2[40546]}	{Ms2}	{SE}
[IFDPQGQ!VTGYEALAMILR]	3	[IFDPQGQVTGYEALAMILR]	{Group2-5A_GL0155438,4-7_GL0025922,5-7_GL0055759,6-4_GL0065339}	4	1	1	{Xu_20140829_15Nplight_D2_Ref5.FT2[32360]}	{Ms2}	{SE}
[EGSTITFNIGFNDGTSQ!QVKFTMEKK]	3	[EGSTITFNIGFNDGTSQQVKFTMEKK]	{Group2-4A_GL0022360,7-4_GL0102097}	2	1	0.999703	{Xu_20140829_15Nplight_D4_Ref1.FT2[28691]}	{Ms2}	{SE}
[MGEIKHEYLPK]	3	[MGEIKHEYLPK]	{S-Fe12_GL0181265,G1-3A_GL0054278,G1-5A_GL0040440,Group2-4A_GL0041917,Group2-6A_GL0064249,Group2-8A_GL0039825,2-1_GL0093171,2-5_GL0029984,29_GL0054917,3-4_GL0014520,3-7_GL0033178,6-1_GL0042807}	12	3	1	{Xu_20140829_15Nplight_D8_Ref1.FT2[9466],Xu_20140829_15Nplight_D4_Ref2.FT2[5785],Xu_20140829_15Nplight_D8_Ref3.FT2[8544]}	{Ms2,Ms2,Ms2}	{SE,SE,SE}
[VETTGAPLSVELGPGIIENIYDGIQRPLEEIVK]	3	[VETTGAPLSVELGPGIIENIYDGIQRPLEEIVK]	{S-Fe20_GL0035532,S-Fe9_GL0115271}	2	1	1	{Xu_20140829_15Nplight_D0_Ref1.FT2[43453]}	{Ms2}	{SE}
[STDTN!GVMDCK]	2	[STDTNGVMDCK]	{MC-6-4_GL0030809,MH-6-5_GL0010029}	2	1	1	{Xu_20140829_15Nplight_D0_Ref3.FT2[2796]}	{Ms2}	{SE}
[AGWDSVLQ!DAK]	2	[AGWDSVLQDAK]	{5-8_GL0146570,7-4_GL0056601}	2	2	1	{Xu_20140829_15Nplight_D8_Ref4.FT2[20094],Xu_20140829_15Nplight_D8_Ref4.FT2[20155]}	{Ms2,Ms2}	{SE,SE}
[MPSGEVR]	2	[MPSGEVR]	{S-Fe10_GL0181338,S-Fe1_GL0139984,S-Fe1_GL0171338,S-Fe20_GL0074935,S-Fe7_GL0014040,S-Fe8_GL0034083,S-Fe8_GL0091779,S-Fe8_GL0175826,MC-0-1_GL0079219,MC-0-3_GL0029057,MC-6-1_GL0051112,MC-6-5_GL0028141,MH-6-1_GL0083497,MH-6-3_GL0099957,MH-6-4_GL0063801,G1-3A_GL0097751,Group2-2A_GL0040804,Group2-5A_GL0079030,13_GL0007091,1-4_GL0029063,14_GL0044698,16_GL0075590,16_GL0080327,1A-dyr4-07_GL0061976,23_GL0…	32	21	0.999991	{Xu_20140829_15Nplight_D34_Ref2.FT2[2096],Xu_20140829_15Nplight_D12_Ref2.FT2[1851],Xu_20140829_15Nplight_D34_Ref3.FT2[2077],Xu_20140829_15Nplight_D2_Ref3.FT2[2105],Xu_20140829_15Nplight_D34_Ref2.FT2[2062],Xu_20140829_15Nplight_D8_Ref1.FT2[2199],Xu_20140829_15Nplight_D19_Ref2.FT2[1953],Xu_20140829_15Nplight_D43_Ref1.FT2[2403],Xu_20140829_15Nplight_D12_Ref4.FT2[1688],Xu_20140829_15Nplight_D43_Ref3.…	{Ms2,Ms2,Ms2,Ms2,Ms2,Ms2,Ms2,Ms2,Ms2,Ms2,Ms2,Ms2,Ms2,Ms2,Ms2,Ms2,Ms2,Ms2,Ms2,Ms2,Ms2}	{SE,SE,SE,SE,SE,SE,SE,SE,SE,SE,SE,SE,SE,SE,SE,SE,SE,SE,SE,SE,SE}
[M~AIAMARQGGIGIIHKN!MSITAQ!AEEVDK]	3	[MAIAMARQGGIGIIHKNMSITAQAEEVDK]	{1A-dyr4-07_GL0068119}	1	1	0.999807	{Xu_20140829_15Nplight_D34_Ref5.FT2[36667]}	{Ms2}	{SE}
[ILSDSASPELMEDLK]	2	[ILSDSASPELMEDLK]	{S-Fe12_GL0126848,G1-2A_GL0002249,2-3_GL0008280}	3	2	1	{Xu_20140829_15Nplight_D0_Ref4.FT2[21684],Xu_20140829_15Nplight_D1_Ref4.FT2[21731]}	{Ms2,Ms2}	{SE,SE}
[SMGN!STDPQEINR]	2	[SMGNSTDPQEINR]	{MH-6-2_GL0071058,G1-1A_GL0118085}	2	85	1	{Xu_20140829_15Nplight_D0_Ref4.FT2[4798],Xu_20140829_15Nplight_D8_Ref2.FT2[5800],Xu_20140829_15Nplight_D43_Ref2.FT2[8772],Xu_20140829_15Nplight_D19_Ref3.FT2[7210],Xu_20140829_15Nplight_D43_Ref5.FT2[6125],Xu_20140829_15Nplight_D43_Ref3.FT2[8494],Xu_20140829_15Nplight_D8_Ref4.FT2[5569],Xu_20140829_15Nplight_D34_Ref1.FT2[7946],Xu_20140829_15Nplight_D0_Ref4.FT2[4753],Xu_20140829_15Nplight_D19_Ref2.FT…	{Ms2,Ms2,Ms2,Ms2,Ms2,Ms2,Ms2,Ms2,Ms2,Ms2,Ms2,Ms2,Ms2,Ms2,Ms2,Ms2,Ms2,Ms2,Ms2,Ms2,Ms2,Ms2,Ms2,Ms2,Ms2,Ms2,Ms2,Ms2,Ms2,Ms2,Ms2,Ms2,Ms2,Ms2,Ms2,Ms2,Ms2,Ms2,Ms2,Ms2,Ms2,Ms2,Ms2,Ms2,Ms2,Ms2,Ms2,Ms2,Ms2,Ms2,Ms2,Ms2,Ms2,Ms2,Ms2,Ms2,Ms2,Ms2,Ms2,Ms2,Ms2,Ms2,Ms2,Ms2,Ms2,Ms2,Ms2,Ms2,Ms2,Ms2,Ms2,Ms2,Ms2,Ms2,Ms2,Ms2,Ms2,Ms2,Ms2,Ms2,Ms2,Ms2,Ms2,Ms2,Ms2}	{SE,SE,SE,SE,SE,SE,SE,SE,SE,SE,SE,SE,SE,SE,SE,SE,SE,SE,SE,SE,SE,SE,SE,SE,SE,SE,SE,SE,SE,SE,SE,SE,SE,SE,SE,SE,SE,SE,SE,SE,SE,SE,SE,SE,SE,SE,SE,SE,SE,SE,SE,SE,SE,SE,SE,SE,SE,SE,SE,SE,SE,SE,SE,SE,SE,SE,SE,SE,SE,SE,SE,SE,SE,SE,SE,SE,SE,SE,SE,SE,SE,SE,SE,SE,SE}
[ELYDAGVKR]	2	[ELYDAGVKR]	{Mouse_sp|P07356|ANXA2_MOUSE}	1	20	1	{Xu_20140829_15Nplight_D2_Ref3.FT2[5235],Xu_20140829_15Nplight_D4_Ref2.FT2[3135],Xu_20140829_15Nplight_D43_Ref2.FT2[6268],Xu_20140829_15Nplight_D2_Ref2.FT2[5256],Xu_20140829_15Nplight_D34_Ref2.FT2[5619],Xu_20140829_15Nplight_D34_Ref1.FT2[5678],Xu_20140829_15Nplight_D2_Ref5.FT2[4329],Xu_20140829_15Nplight_D2_Ref1.FT2[5039],Xu_20140829_15Nplight_D1_Ref2.FT2[2973],Xu_20140829_15Nplight_D43_Ref3.FT2[…	{Ms2,Ms2,Ms2,Ms2,Ms2,Ms2,Ms2,Ms2,Ms2,Ms2,Ms2,Ms2,Ms2,Ms2,Ms2,Ms2,Ms2,Ms2,Ms2,Ms2}	{SE,SE,SE,SE,SE,SE,SE,SE,SE,SE,SE,SE,SE,SE,SE,SE,SE,SE,SE,SE}
[AGLNTASTK]	2	[AGLNTASTK]	{G1-4A_GL0055661,5-1_GL0078816}	2	3	1	{Xu_20140829_15Nplight_D4_Ref5.FT2[1190],Xu_20140829_15Nplight_D34_Ref2.FT2[1400],Xu_20140829_15Nplight_D12_Ref1.FT2[1344]}	{Ms2,Ms2,Ms2}	{SE,SE,SE}
[TTM~VFGQ!M~NEPPGARMRVGLTGLTMAENFR]	3	[TTMVFGQMNEPPGARMRVGLTGLTMAENFR]	{4-1_GL0081420,4-7_GL0079285,7-4_GL0020668,7-5_GL0161494,8-2_GL0037811}	5	1	1	{Xu_20140829_15Nplight_D1_Ref1.FT2[37149]}	{Ms2}	{SE}
[SVFAVYEELTKAEPK]	2	[SVFAVYEELTKAEPK]	{S-Fe6_GL0139628,MC-0-1_GL0000161,MC-6-3_GL0034533,MH-0-5_GL0030940,Group2-3A_GL0135964,2-4_GL0102460,8-5_GL0035527}	7	1	1	{Xu_20140829_15Nplight_D1_Ref2.FT2[28175]}	{Ms2}	{SE}
[GM~DVIFVTTAGTDEEAR]	2	[GMDVIFVTTAGTDEEAR]	{47_GL0158106}	1	1	0.999733	{Xu_20140829_15Nplight_D2_Ref1.FT2[33561]}	{Ms2}	{SE}
[GNILGQQGK]	2	[GNILGQQGK]	{1-1_GL0031226,1A-dyr1-07_GL0022530}	2	3	1	{Xu_20140829_15Nplight_D1_Ref2.FT2[2425],Xu_20140829_15Nplight_D43_Ref1.FT2[4894],Xu_20140829_15Nplight_D34_Ref3.FT2[4261]}	{Ms2,Ms2,Ms2}	{SE,SE,SE}
[EISAFIVER]	2	[EISAFIVER]	{MC-6-1_GL0104369,1A-dyr4-07_GL0097028}	2	46	1	{Xu_20140829_15Nplight_D34_Ref3.FT2[21251],Xu_20140829_15Nplight_D2_Ref1.FT2[19461],Xu_20140829_15Nplight_D8_Ref1.FT2[19763],Xu_20140829_15Nplight_D29_Ref1.FT2[21570],Xu_20140829_15Nplight_D43_Ref1.FT2[22435],Xu_20140829_15Nplight_D43_Ref4.FT2[19415],Xu_20140829_15Nplight_D12_Ref1.FT2[20396],Xu_20140829_15Nplight_D2_Ref2.FT2[19123],Xu_20140829_15Nplight_D8_Ref4.FT2[18760],Xu_20140829_15Nplight_D2…	{Ms2,Ms2,Ms2,Ms2,Ms2,Ms2,Ms2,Ms2,Ms2,Ms2,Ms2,Ms2,Ms2,Ms2,Ms2,Ms2,Ms2,Ms2,Ms2,Ms2,Ms2,Ms2,Ms2,Ms2,Ms2,Ms2,Ms2,Ms2,Ms2,Ms2,Ms2,Ms2,Ms2,Ms2,Ms2,Ms2,Ms2,Ms2,Ms2,Ms2,Ms2,Ms2,Ms2,Ms2,Ms2,Ms2}	{SE,SE,SE,SE,SE,SE,SE,SE,SE,SE,SE,SE,SE,SE,SE,SE,SE,SE,SE,SE,SE,SE,SE,SE,SE,SE,SE,SE,SE,SE,SE,SE,SE,SE,SE,SE,SE,SE,SE,SE,SE,SE,SE,SE,SE,SE}
[DVQNQ!DVLLFIDN!IFR]	2	[DVQNQDVLLFIDNIFR]	{MC-6-4_GL0095527,2A-dyr13-07_GL0041290}	2	1	0.999991	{Xu_20140829_15Nplight_D4_Ref4.FT2[34664]}	{Ms2}	{SE}
[FNETYLLKGDEELPENLVHTFNYVK]	3	[FNETYLLKGDEELPENLVHTFNYVK]	{Group2-1A_GL0075850,3-1_GL0097688}	2	1	1	{Xu_20140829_15Nplight_D0_Ref1.FT2[31448]}	{Ms2}	{SE}
[ASMQTITNPDDMNAVEAALK]	2	[ASMQTITNPDDMNAVEAALK]	{S-Fe17_GL0005821,S-Fe1_GL0192946,S-Fe20_GL0163584,S-Fe3_GL0172987,S-Fe8_GL0164440,MC-6-3_GL0057640,MH-6-3_GL0109894,MH-6-4_GL0065482,MH-6-4_GL0114354,Group2-3A_GL0086365,Group2-7A_GL0110901,1-1_GL0117660,1-3_GL0104212,1-7_GL0120736,32_GL0134377,6-3_GL0014110,6-4_GL0022942,7-4_GL0016381,7-5_GL0164016,8-6_GL0003238}	20	24	1	{Xu_20140829_15Nplight_D29_Ref5.FT2[25139],Xu_20140829_15Nplight_D34_Ref1.FT2[28017],Xu_20140829_15Nplight_D8_Ref4.FT2[25184],Xu_20140829_15Nplight_D19_Ref1.FT2[27993],Xu_20140829_15Nplight_D8_Ref4.FT2[25188],Xu_20140829_15Nplight_D29_Ref4.FT2[25186],Xu_20140829_15Nplight_D0_Ref5.FT2[24432],Xu_20140829_15Nplight_D29_Ref1.FT2[28109],Xu_20140829_15Nplight_D0_Ref5.FT2[24419],Xu_20140829_15Nplight_D4…	{Ms2,Ms2,Ms2,Ms2,Ms2,Ms2,Ms2,Ms2,Ms2,Ms2,Ms2,Ms2,Ms2,Ms2,Ms2,Ms2,Ms2,Ms2,Ms2,Ms2,Ms2,Ms2,Ms2,Ms2}	{SE,SE,SE,SE,SE,SE,SE,SE,SE,SE,SE,SE,SE,SE,SE,SE,SE,SE,SE,SE,SE,SE,SE,SE}
[FNETYLLKGDEELPENLVHTFNYVK]	4	[FNETYLLKGDEELPENLVHTFNYVK]	{Group2-1A_GL0075850,3-1_GL0097688}	2	1	1	{Xu_20140829_15Nplight_D0_Ref1.FT2[31397]}	{Ms2}	{SE}
[MDQ!AKADATVAAISAGLK]	2	[MDQAKADATVAAISAGLK]	{17_GL0112381}	1	1	1	{Xu_20140829_15Nplight_D1_Ref3.FT2[32173]}	{Ms2}	{SE}
[NFFSNNPQ!SQ!KSR]	3	[NFFSNNPQSQKSR]	{5_GL0154238}	1	1	1	{Xu_20140829_15Nplight_D4_Ref3.FT2[13754]}	{Ms2}	{SE}
[IYVDAVIN!HMCGAGNPAGTSSTCGSYLNPNNR]	3	[IYVDAVINHMCGAGNPAGTSSTCGSYLNPNNR]	{Mouse_sp|P00688|AM2A5_MOUSE,Mouse_tr|E9PV85|E9PV85_MOUSE}	2	2	1	{Xu_20140829_15Nplight_D0_Ref2.FT2[24438],Xu_20140829_15Nplight_D0_Ref2.FT2[24441]}	{Ms2,Ms2}	{SE,SE}
[TCAYTNHTIMAEALEKWPIEIFSR]	4	[TCAYTNHTIMAEALEKWPIEIFSR]	{S-Fe11_GL0144172,G1-7A_GL0024105,Group2-1A_GL0054857,Group2-7A_GL0039450,1A-dyr4-07_GL0054950,20_GL0054611,26_GL0035788,29_GL0006370,6-7_GL0068261,8_GL0119023}	10	1	1	{Xu_20140829_15Nplight_D0_Ref2.FT2[35239]}	{Ms2}	{SE}
[Q!SGNRAGGK]	2	[QSGNRAGGK]	{MH-6-5_GL0159133}	1	1	0.999021	{Xu_20140829_15Nplight_D8_Ref1.FT2[5252]}	{Ms2}	{SE}
[CPQCNAPSSKFTEQSGEK]	2	[CPQCNAPSSKFTEQSGEK]	{10_GL0033618}	1	1	1	{Xu_20140829_15Nplight_D34_Ref2.FT2[24481]}	{Ms2}	{SE}
[IRPGEPLAVDSAESLITSM~FFDPRR]	3	[IRPGEPLAVDSAESLITSMFFDPRR]	{S-Fe2_GL0112519,S-Fe3_GL0104571,S-Fe3_GL0128012,S-Fe6_GL0019218,G1-7A_GL0039767,11_GL0020057,16_GL0002151,17_GL0118785,1A-dyr2-07_GL0037952,20_GL0178396,54_GL0022117,8_GL0160983}	12	1	1	{Xu_20140829_15Nplight_D43_Ref2.FT2[38138]}	{Ms2}	{SE}
[VPSNYQQHVDTAQ!VVAEQLK]	3	[VPSNYQQHVDTAQVVAEQLK]	{S-Fe12_GL0086126,G1-1A_GL0058275,Group2-1A_GL0072291,Group2-6A_GL0102751,20_GL0167295,2-1_GL0018589,2-3_GL0029399,2-5_GL0042777,6-2_GL0032643}	9	3	0.999999	{Xu_20140829_15Nplight_D43_Ref3.FT2[20889],Xu_20140829_15Nplight_D4_Ref4.FT2[16859],Xu_20140829_15Nplight_D0_Ref4.FT2[17117]}	{Ms2,Ms2,Ms2}	{SE,SE,SE}
[LAACSM~KYQM~IM~AR]	3	[LAACSMKYQMIMAR]	{G1-1A_GL0088080,Group2-8A_GL0033039,7_GL0069533}	3	1	1	{Xu_20140829_15Nplight_D1_Ref3.FT2[21916]}	{Ms2}	{SE}
[GMWGLRPLETVER]	2	[GMWGLRPLETVER]	{47_GL0017389}	1	7	1	{Xu_20140829_15Nplight_D1_Ref1.FT2[23501],Xu_20140829_15Nplight_D0_Ref4.FT2[21116],Xu_20140829_15Nplight_D1_Ref3.FT2[22996],Xu_20140829_15Nplight_D0_Ref1.FT2[22161],Xu_20140829_15Nplight_D12_Ref2.FT2[23838],Xu_20140829_15Nplight_D0_Ref3.FT2[22931],Xu_20140829_15Nplight_D1_Ref3.FT2[22997]}	{Ms2,Ms2,Ms2,Ms2,Ms2,Ms2,Ms2}	{SE,SE,SE,SE,SE,SE,SE}
[GMWGLRPLETVER]	3	[GMWGLRPLETVER]	{47_GL0017389}	1	18	1	{Xu_20140829_15Nplight_D0_Ref2.FT2[22297],Xu_20140829_15Nplight_D0_Ref1.FT2[22156],Xu_20140829_15Nplight_D1_Ref4.FT2[21458],Xu_20140829_15Nplight_D0_Ref3.FT2[22928],Xu_20140829_15Nplight_D0_Ref3.FT2[22932],Xu_20140829_15Nplight_D1_Ref3.FT2[22978],Xu_20140829_15Nplight_D4_Ref2.FT2[22903],Xu_20140829_15Nplight_D0_Ref5.FT2[20826],Xu_20140829_15Nplight_D0_Ref5.FT2[20830],Xu_20140829_15Nplight_D12_Ref…	{Ms2,Ms2,Ms2,Ms2,Ms2,Ms2,Ms2,Ms2,Ms2,Ms2,Ms2,Ms2,Ms2,Ms2,Ms2,Ms2,Ms2,Ms2}	{SE,SE,SE,SE,SE,SE,SE,SE,SE,SE,SE,SE,SE,SE,SE,SE,SE,SE}
[DHELIRPIENPYSK]	2	[DHELIRPIENPYSK]	{S-Fe8_GL0073181}	1	1	0.975674	{Xu_20140829_15Nplight_D1_Ref2.FT2[32821]}	{Ms2}	{SE}
[FEM~M~EAVAEEDEELLN!K]	3	[FEMMEAVAEEDEELLNK]	{28_GL0064504}	1	1	0.996922	{Xu_20140829_15Nplight_D2_Ref3.FT2[30751]}	{Ms2}	{SE}
[M~N!SNLSTTLSR]	2	[MNSNLSTTLSR]	{23_GL0121506}	1	1	0.999999	{Xu_20140829_15Nplight_D43_Ref5.FT2[12833]}	{Ms2}	{SE}
[AANAGGVATSALEMTQNSER]	2	[AANAGGVATSALEMTQNSER]	{S-Fe9_GL0255866,G1-5A_GL0029219,Group2-2A_GL0082298,Group2-8A_GL0066901,11_GL0066347,14_GL0109113,1A-dyr4-07_GL0090469,29_GL0123596,52_GL0102048,5-4_GL0026096,6-3_GL0098453,6-5_GL0014039,8_GL0053219}	13	20	1	{Xu_20140829_15Nplight_D0_Ref1.FT2[18831],Xu_20140829_15Nplight_D1_Ref2.FT2[19457],Xu_20140829_15Nplight_D0_Ref2.FT2[19010],Xu_20140829_15Nplight_D0_Ref5.FT2[17634],Xu_20140829_15Nplight_D4_Ref2.FT2[19533],Xu_20140829_15Nplight_D12_Ref1.FT2[20251],Xu_20140829_15Nplight_D34_Ref4.FT2[19018],Xu_20140829_15Nplight_D34_Ref5.FT2[18745],Xu_20140829_15Nplight_D0_Ref1.FT2[18823],Xu_20140829_15Nplight_D4_R…	{Ms2,Ms2,Ms2,Ms2,Ms2,Ms2,Ms2,Ms2,Ms2,Ms2,Ms2,Ms2,Ms2,Ms2,Ms2,Ms2,Ms2,Ms2,Ms2,Ms2}	{SE,SE,SE,SE,SE,SE,SE,SE,SE,SE,SE,SE,SE,SE,SE,SE,SE,SE,SE,SE}
[KTFNEANTDEN!CAGVITWMHTFSPSK]	4	[KTFNEANTDENCAGVITWMHTFSPSK]	{Group2-3A_GL0026099}	1	1	0.999999	{Xu_20140829_15Nplight_D1_Ref5.FT2[15727]}	{Ms2}	{SE}
[IGTVGDAVSYIEEHAK]	2	[IGTVGDAVSYIEEHAK]	{10_GL0071291,1A-dyr3-07_GL0031904}	2	4	0.994428	{Xu_20140829_15Nplight_D0_Ref4.FT2[25864],Xu_20140829_15Nplight_D0_Ref1.FT2[27162],Xu_20140829_15Nplight_D1_Ref4.FT2[26046],Xu_20140829_15Nplight_D8_Ref4.FT2[26411]}	{Ms2,Ms2,Ms2,Ms2}	{SE,SE,SE,SE}
[ASEQVTLSSEQ!MKQMVAAMGDIAAASQ!K]	4	[ASEQVTLSSEQMKQMVAAMGDIAAASQK]	{5-6_GL0027993,5-8_GL0023838}	2	1	0.994379	{Xu_20140829_15Nplight_D34_Ref5.FT2[34953]}	{Ms2}	{SE}
[DYPNEFIQTGISSIDGLN!TLVR]	3	[DYPNEFIQTGISSIDGLNTLVR]	{G1-1A_GL0110667}	1	1	0.999999	{Xu_20140829_15Nplight_D1_Ref3.FT2[36607]}	{Ms2}	{SE}
[FAELLGADLEPNMTASTAK]	2	[FAELLGADLEPNMTASTAK]	{17_GL0127899}	1	4	1	{Xu_20140829_15Nplight_D8_Ref4.FT2[25316],Xu_20140829_15Nplight_D0_Ref5.FT2[24537],Xu_20140829_15Nplight_D4_Ref4.FT2[23368],Xu_20140829_15Nplight_D0_Ref5.FT2[24540]}	{Ms2,Ms2,Ms2,Ms2}	{SE,SE,SE,SE}
[QKICEGLSYM~GVEM~DAEKNN!VR]	3	[QKICEGLSYMGVEMDAEKNNVR]	{S-Fe7_GL0051574}	1	1	0.984746	{Xu_20140829_15Nplight_D0_Ref3.FT2[29079]}	{Ms2}	{SE}
[M~Q!DMM~KMYSMPGMDMGAFGK]	3	[MQDMMKMYSMPGMDMGAFGK]	{Group2-2A_GL0068628,6-1_GL0030223}	2	1	1	{Xu_20140829_15Nplight_D8_Ref1.FT2[29114]}	{Ms2}	{SE}
[LVEELKDLVK]	2	[LVEELKDLVK]	{G1-1A_GL0099775,G1-5A_GL0074342,2-5_GL0077425}	3	19	1	{Xu_20140829_15Nplight_D0_Ref4.FT2[18139],Xu_20140829_15Nplight_D0_Ref4.FT2[18140],Xu_20140829_15Nplight_D4_Ref2.FT2[19821],Xu_20140829_15Nplight_D1_Ref4.FT2[18526],Xu_20140829_15Nplight_D0_Ref4.FT2[18102],Xu_20140829_15Nplight_D34_Ref4.FT2[19575],Xu_20140829_15Nplight_D43_Ref4.FT2[19723],Xu_20140829_15Nplight_D19_Ref3.FT2[20467],Xu_20140829_15Nplight_D12_Ref3.FT2[20418],Xu_20140829_15Nplight_D12…	{Ms2,Ms2,Ms2,Ms2,Ms2,Ms2,Ms2,Ms2,Ms2,Ms2,Ms2,Ms2,Ms2,Ms2,Ms2,Ms2,Ms2,Ms2,Ms2}	{SE,SE,SE,SE,SE,SE,SE,SE,SE,SE,SE,SE,SE,SE,SE,SE,SE,SE,SE}
[ALMGANMQR]	2	[ALMGANMQR]	{S-Fe11_GL0055475,S-Fe11_GL0112704,S-Fe14_GL0046862,S-Fe16_GL0043614,S-Fe19_GL0046036,S-Fe1_GL0038100,S-Fe1_GL0157507,S-Fe20_GL0030935,S-Fe20_GL0077283,S-Fe20_GL0135685,S-Fe20_GL0143515,S-Fe20_GL0145966,S-Fe20_GL0194211,S-Fe2_GL0013449,S-Fe2_GL0161082,S-Fe3_GL0018823,S-Fe3_GL0025565,S-Fe3_GL0069873,S-Fe5_GL0025502,S-Fe6_GL0189829,S-Fe6_GL0210929,S-Fe7_GL0002000,S-Fe7_GL0053289,S-Fe7_GL0074540,S-F…	195	10	1	{Xu_20140829_15Nplight_D2_Ref5.FT2[6727],Xu_20140829_15Nplight_D12_Ref2.FT2[8058],Xu_20140829_15Nplight_D4_Ref4.FT2[6711],Xu_20140829_15Nplight_D8_Ref1.FT2[8445],Xu_20140829_15Nplight_D19_Ref1.FT2[7951],Xu_20140829_15Nplight_D43_Ref2.FT2[9902],Xu_20140829_15Nplight_D2_Ref2.FT2[8085],Xu_20140829_15Nplight_D8_Ref2.FT2[8314],Xu_20140829_15Nplight_D4_Ref1.FT2[7439],Xu_20140829_15Nplight_D8_Ref4.FT2[6…	{Ms2,Ms2,Ms2,Ms2,Ms2,Ms2,Ms2,Ms2,Ms2,Ms2}	{SE,SE,SE,SE,SE,SE,SE,SE,SE,SE}
[YSNNN!ILAQAGQ!SMLAQ!SNQANQGVLSLLG]	3	[YSNNNILAQAGQSMLAQSNQANQGVLSLLG]	{S-Fe12_GL0075452,2-3_GL0062071}	2	1	1	{Xu_20140829_15Nplight_D29_Ref3.FT2[39523]}	{Ms2}	{SE}
[VEPNQLDQ!LLHPNFDN!EK]	2	[VEPNQLDQLLHPNFDNEK]	{8-6_GL0090700}	1	1	1	{Xu_20140829_15Nplight_D12_Ref1.FT2[26823]}	{Ms2}	{SE}
[MVNDVEPK]	2	[MVNDVEPK]	{G1-3A_GL0102449,20_GL0016299,26_GL0097473,5-8_GL0017499,8_GL0038333,8_GL0148639}	6	18	1	{Xu_20140829_15Nplight_D1_Ref4.FT2[2034],Xu_20140829_15Nplight_D34_Ref5.FT2[2680],Xu_20140829_15Nplight_D2_Ref5.FT2[2597],Xu_20140829_15Nplight_D29_Ref4.FT2[2490],Xu_20140829_15Nplight_D4_Ref3.FT2[2848],Xu_20140829_15Nplight_D1_Ref1.FT2[2571],Xu_20140829_15Nplight_D29_Ref5.FT2[2458],Xu_20140829_15Nplight_D0_Ref1.FT2[1944],Xu_20140829_15Nplight_D34_Ref4.FT2[2657],Xu_20140829_15Nplight_D12_Ref4.FT2…	{Ms2,Ms2,Ms2,Ms2,Ms2,Ms2,Ms2,Ms2,Ms2,Ms2,Ms2,Ms2,Ms2,Ms2,Ms2,Ms2,Ms2,Ms2}	{SE,SE,SE,SE,SE,SE,SE,SE,SE,SE,SE,SE,SE,SE,SE,SE,SE,SE}
[GEKIGAFGLTEPGAGTDAQGQQTK]	3	[GEKIGAFGLTEPGAGTDAQGQQTK]	{G1-5A_GL0079123,10_GL0040779}	2	32	1	{Xu_20140829_15Nplight_D12_Ref3.FT2[17953],Xu_20140829_15Nplight_D29_Ref4.FT2[16981],Xu_20140829_15Nplight_D12_Ref4.FT2[16647],Xu_20140829_15Nplight_D29_Ref1.FT2[19351],Xu_20140829_15Nplight_D29_Ref1.FT2[19348],Xu_20140829_15Nplight_D2_Ref1.FT2[17304],Xu_20140829_15Nplight_D34_Ref5.FT2[16936],Xu_20140829_15Nplight_D8_Ref5.FT2[16500],Xu_20140829_15Nplight_D19_Ref3.FT2[18069],Xu_20140829_15Nplight_…	{Ms2,Ms2,Ms2,Ms2,Ms2,Ms2,Ms2,Ms2,Ms2,Ms2,Ms2,Ms2,Ms2,Ms2,Ms2,Ms2,Ms2,Ms2,Ms2,Ms2,Ms2,Ms2,Ms2,Ms2,Ms2,Ms2,Ms2,Ms2,Ms2,Ms2,Ms2,Ms2}	{SE,SE,SE,SE,SE,SE,SE,SE,SE,SE,SE,SE,SE,SE,SE,SE,SE,SE,SE,SE,SE,SE,SE,SE,SE,SE,SE,SE,SE,SE,SE,SE}
[TTPVITHN!GR]	3	[TTPVITHNGR]	{S-Fe10_GL0128550,Group2-1A_GL0080229}	2	1	0.997661	{Xu_20140829_15Nplight_D8_Ref5.FT2[1600]}	{Ms2}	{SE}
[TTPVITHN!GR]	2	[TTPVITHNGR]	{S-Fe10_GL0128550,Group2-1A_GL0080229}	2	1	0.997398	{Xu_20140829_15Nplight_D43_Ref3.FT2[2279]}	{Ms2}	{SE}
[VVCTGKDKMGR]	2	[VVCTGKDKMGR]	{1A-dyr1-07_GL0023397}	1	1	1	{Xu_20140829_15Nplight_D0_Ref4.FT2[16485]}	{Ms2}	{SE}
[YYDANGVELPAEK]	2	[YYDANGVELPAEK]	{S-Fe3_GL0205010}	1	4	1	{Xu_20140829_15Nplight_D1_Ref3.FT2[15803],Xu_20140829_15Nplight_D1_Ref3.FT2[15756],Xu_20140829_15Nplight_D1_Ref3.FT2[15749],Xu_20140829_15Nplight_D0_Ref1.FT2[15173]}	{Ms2,Ms2,Ms2,Ms2}	{SE,SE,SE,SE}
[EAGADQYLDLDSHTWTTDNFIKAVEALYAK]	3	[EAGADQYLDLDSHTWTTDNFIKAVEALYAK]	{MC-6-5_GL0064321}	1	1	0.961132	{Xu_20140829_15Nplight_D2_Ref3.FT2[29534]}	{Ms2}	{SE}
[LGNHGISAFIVEK]	3	[LGNHGISAFIVEK]	{MC-6-2_GL0166663,23_GL0058810,2B-dyr24-07_GL0004683,38_GL0043021}	4	1	1	{Xu_20140829_15Nplight_D2_Ref5.FT2[15984]}	{Ms2}	{SE}
[LKDIM~VNIFHN!LDDAAKR]	4	[LKDIMVNIFHNLDDAAKR]	{S-Fe20_GL0089803,4-7_GL0061376,5-7_GL0066638}	3	1	1	{Xu_20140829_15Nplight_D8_Ref2.FT2[25935]}	{Ms2}	{SE}
[GNEMTDVLNEFPELVDPKTGEPLM~KR]	4	[GNEMTDVLNEFPELVDPKTGEPLMKR]	{S-Fe12_GL0206001,Group2-5A_GL0025220,2-1_GL0036074}	3	1	0.999912	{Xu_20140829_15Nplight_D4_Ref3.FT2[28797]}	{Ms2}	{SE}
[QMQQDSGDQ!MEAVTR]	3	[QMQQDSGDQMEAVTR]	{22_GL0007524}	1	1	0.999983	{Xu_20140829_15Nplight_D19_Ref2.FT2[12104]}	{Ms2}	{SE}
[DWELSGSEHTIDGIR]	3	[DWELSGSEHTIDGIR]	{Mouse_sp|P18761|CAH6_MOUSE}	1	2	0.999813	{Xu_20140829_15Nplight_D1_Ref3.FT2[21011],Xu_20140829_15Nplight_D1_Ref5.FT2[18777]}	{Ms2,Ms2}	{SE,SE}
[WGNGLSVGAR]	2	[WGNGLSVGAR]	{1-1_GL0045826,20_GL0100811}	2	1	0.997853	{Xu_20140829_15Nplight_D29_Ref2.FT2[12560]}	{Ms2}	{SE}
[DWELSGSEHTIDGIR]	2	[DWELSGSEHTIDGIR]	{Mouse_sp|P18761|CAH6_MOUSE}	1	7	1	{Xu_20140829_15Nplight_D1_Ref3.FT2[21015],Xu_20140829_15Nplight_D1_Ref3.FT2[20999],Xu_20140829_15Nplight_D1_Ref3.FT2[21003],Xu_20140829_15Nplight_D1_Ref1.FT2[21705],Xu_20140829_15Nplight_D1_Ref5.FT2[18783],Xu_20140829_15Nplight_D1_Ref1.FT2[21657],Xu_20140829_15Nplight_D1_Ref1.FT2[21671]}	{Ms2,Ms2,Ms2,Ms2,Ms2,Ms2,Ms2}	{SE,SE,SE,SE,SE,SE,SE}
[QVNIPSYLVK]	2	[QVNIPSYLVK]	{S-Fe18_GL0044902,S-Fe20_GL0069611,S-Fe2_GL0142647,S-Fe3_GL0083885,S-Fe3_GL0234625,G1-2A_GL0023015,G1-5A_GL0041871,Group2-3A_GL0183425,11_GL0032253,1_GL0090342,14_GL0108121,1A-dyr1-07_GL0015332,1A-dyr2-07_GL0001222,20_GL0078969,4-2_GL0081819,4-3_GL0029905,4-3_GL0078202,6-5_GL0058176,6-7_GL0037209}	19	5	1	{Xu_20140829_15Nplight_D0_Ref4.FT2[18221],Xu_20140829_15Nplight_D0_Ref1.FT2[19251],Xu_20140829_15Nplight_D34_Ref1.FT2[22093],Xu_20140829_15Nplight_D0_Ref3.FT2[20023],Xu_20140829_15Nplight_D0_Ref5.FT2[17997]}	{Ms2,Ms2,Ms2,Ms2,Ms2}	{SE,SE,SE,SE,SE}
[QNIQ!DEVSQLITEIDRVAETTK]	2	[QNIQDEVSQLITEIDRVAETTK]	{S-Fe12_GL0075461,2-3_GL0062062,6-2_GL0061954}	3	1	1	{Xu_20140829_15Nplight_D0_Ref1.FT2[43824]}	{Ms2}	{SE}
[TLQ!DADDLMSRFKISGVPIVDGDNK]	3	[TLQDADDLMSRFKISGVPIVDGDNK]	{6-3_GL0059963}	1	1	0.989794	{Xu_20140829_15Nplight_D4_Ref2.FT2[41713]}	{Ms2}	{SE}
[WLDLDGAVVSQ!EGFGN!PDTDLIM~NCK]	3	[WLDLDGAVVSQEGFGNPDTDLIMNCK]	{MH-6-5_GL0125890}	1	2	0.982575	{Xu_20140829_15Nplight_D4_Ref3.FT2[40300],Xu_20140829_15Nplight_D43_Ref5.FT2[38718]}	{Ms2,Ms2}	{SE,SE}
[SNNHM~YAQ!IIDDTVGNTLVSASTLEKSVGSELKK]	3	[SNNHMYAQIIDDTVGNTLVSASTLEKSVGSELKK]	{5-4_GL0076086}	1	1	0.999871	{Xu_20140829_15Nplight_D29_Ref5.FT2[39834]}	{Ms2}	{SE}
[GMTVLELNDLVK]	2	[GMTVLELNDLVK]	{S-Fe12_GL0070849,S-Fe3_GL0158075,G1-5A_GL0175816,1-3_GL0060542,13_GL0020559,16_GL0111236,1A-dyr1-07_GL0007450,2_GL0140126,4-1_GL0031018,4-1_GL0046791,5-1_GL0082386,7-1_GL0006234,7-5_GL0000314}	13	12	0.999881	{Xu_20140829_15Nplight_D1_Ref1.FT2[27838],Xu_20140829_15Nplight_D0_Ref2.FT2[27068],Xu_20140829_15Nplight_D12_Ref1.FT2[28044],Xu_20140829_15Nplight_D8_Ref5.FT2[25556],Xu_20140829_15Nplight_D1_Ref2.FT2[27466],Xu_20140829_15Nplight_D1_Ref3.FT2[27125],Xu_20140829_15Nplight_D0_Ref2.FT2[27069],Xu_20140829_15Nplight_D0_Ref1.FT2[26887],Xu_20140829_15Nplight_D0_Ref1.FT2[26896],Xu_20140829_15Nplight_D0_Ref…	{Ms2,Ms2,Ms2,Ms2,Ms2,Ms2,Ms2,Ms2,Ms2,Ms2,Ms2,Ms2}	{SE,SE,SE,SE,SE,SE,SE,SE,SE,SE,SE,SE}
[YQVAFITDVGQLK]	2	[YQVAFITDVGQLK]	{S-Fe7_GL0244957,MC-6-1_GL0025656,MH-0-4_GL0022041,MH-6-1_GL0101667,MH-6-4_GL0152777,G1-5A_GL0182257,1-1_GL0002265,1-7_GL0092975,1-8_GL0055163,28_GL0111300,32_GL0103704,6-4_GL0114606}	12	2	1	{Xu_20140829_15Nplight_D8_Ref3.FT2[23579],Xu_20140829_15Nplight_D4_Ref1.FT2[22113]}	{Ms2,Ms2}	{SE,SE}
[ILDPRDTYANPEEWTAKATK]	3	[ILDPRDTYANPEEWTAKATK]	{G1-1A_GL0073134,40_GL0080059}	2	1	0.999955	{Xu_20140829_15Nplight_D43_Ref1.FT2[42228]}	{Ms2}	{SE}
[IGVITGYDDGSFQ!PTRELTR]	3	[IGVITGYDDGSFQPTRELTR]	{S-Fe8_GL0157725,MC-6-5_GL0085946}	2	2	1	{Xu_20140829_15Nplight_D43_Ref4.FT2[22764],Xu_20140829_15Nplight_D0_Ref3.FT2[22843]}	{Ms2,Ms2}	{SE,SE}
[KLLDEAQAGDN!IGALLR]	3	[KLLDEAQAGDNIGALLR]	{S-Fe11_GL0140631,S-Fe13_GL0068524,S-Fe18_GL0038544,S-Fe20_GL0009896,S-Fe20_GL0019704,S-Fe2_GL0122098,S-Fe2_GL0150500,S-Fe2_GL0195595,S-Fe3_GL0039341,S-Fe3_GL0198913,S-Fe6_GL0118707,S-Fe6_GL0180127,S-Fe7_GL0027481,MC-6-2_GL0001188,MC-6-2_GL0139079,MC-6-2_GL0155274,G1-5A_GL0009874,G1-5A_GL0078987,G1-5A_GL0103365,G1-6A_GL0005535,G1-6A_GL0032641,Group2-3A_GL0148838,Group2-4A_GL0043711,Group2-4A_GL01…	77	3	1	{Xu_20140829_15Nplight_D4_Ref2.FT2[24650],Xu_20140829_15Nplight_D2_Ref2.FT2[23682],Xu_20140829_15Nplight_D2_Ref5.FT2[21771]}	{Ms2,Ms2,Ms2}	{SE,SE,SE}
[KLLDEAQAGDN!IGALLR]	2	[KLLDEAQAGDNIGALLR]	{S-Fe11_GL0140631,S-Fe13_GL0068524,S-Fe18_GL0038544,S-Fe20_GL0009896,S-Fe20_GL0019704,S-Fe2_GL0122098,S-Fe2_GL0150500,S-Fe2_GL0195595,S-Fe3_GL0039341,S-Fe3_GL0198913,S-Fe6_GL0118707,S-Fe6_GL0180127,S-Fe7_GL0027481,MC-6-2_GL0001188,MC-6-2_GL0139079,MC-6-2_GL0155274,G1-5A_GL0009874,G1-5A_GL0078987,G1-5A_GL0103365,G1-6A_GL0005535,G1-6A_GL0032641,Group2-3A_GL0148838,Group2-4A_GL0043711,Group2-4A_GL01…	77	1	1	{Xu_20140829_15Nplight_D4_Ref3.FT2[24320]}	{Ms2}	{SE}
[Q!GTTIGIFKGVGSSATEPMTRNQVAQM~VLN!ALK]	4	[QGTTIGIFKGVGSSATEPMTRNQVAQMVLNALK]	{2B-dyr23-07_GL0021910}	1	1	0.99479	{Xu_20140829_15Nplight_D0_Ref3.FT2[35009]}	{Ms2}	{SE}
[KLALWSRISGHK]	2	[KLALWSRISGHK]	{MH-6-4_GL0034462}	1	1	0.991048	{Xu_20140829_15Nplight_D19_Ref4.FT2[26887]}	{Ms2}	{SE}
[ISTGDVTDSQ!KDIYTAWNGAGK]	3	[ISTGDVTDSQKDIYTAWNGAGK]	{S-Fe7_GL0065669,1A-dyr4-07_GL0098195}	2	6	1	{Xu_20140829_15Nplight_D2_Ref4.FT2[19887],Xu_20140829_15Nplight_D43_Ref4.FT2[21008],Xu_20140829_15Nplight_D1_Ref2.FT2[21561],Xu_20140829_15Nplight_D19_Ref3.FT2[21953],Xu_20140829_15Nplight_D19_Ref2.FT2[22482],Xu_20140829_15Nplight_D0_Ref2.FT2[21282]}	{Ms2,Ms2,Ms2,Ms2,Ms2,Ms2}	{SE,SE,SE,SE,SE,SE}
[YNNDEFGELVDEYTHVINNIK]	3	[YNNDEFGELVDEYTHVINNIK]	{4-2_GL0022820}	1	1	1	{Xu_20140829_15Nplight_D1_Ref1.FT2[37556]}	{Ms2}	{SE}
[LAIAQILLEEGYIR]	2	[LAIAQILLEEGYIR]	{G1-1A_GL0058573,Group2-4A_GL0127595,2-5_GL0020291,4-1_GL0069175,5-4_GL0076088}	5	31	1	{Xu_20140829_15Nplight_D1_Ref3.FT2[34239],Xu_20140829_15Nplight_D1_Ref3.FT2[34228],Xu_20140829_15Nplight_D8_Ref3.FT2[29997],Xu_20140829_15Nplight_D0_Ref2.FT2[34440],Xu_20140829_15Nplight_D0_Ref3.FT2[33984],Xu_20140829_15Nplight_D34_Ref5.FT2[32594],Xu_20140829_15Nplight_D2_Ref4.FT2[32579],Xu_20140829_15Nplight_D2_Ref1.FT2[34681],Xu_20140829_15Nplight_D8_Ref3.FT2[30000],Xu_20140829_15Nplight_D34_Re…	{Ms2,Ms2,Ms2,Ms2,Ms2,Ms2,Ms2,Ms2,Ms2,Ms2,Ms2,Ms2,Ms2,Ms2,Ms2,Ms2,Ms2,Ms2,Ms2,Ms2,Ms2,Ms2,Ms2,Ms2,Ms2,Ms2,Ms2,Ms2,Ms2,Ms2,Ms2}	{SE,SE,SE,SE,SE,SE,SE,SE,SE,SE,SE,SE,SE,SE,SE,SE,SE,SE,SE,SE,SE,SE,SE,SE,SE,SE,SE,SE,SE,SE,SE}
[AMVVQ!HNLIAM~NSNR]	3	[AMVVQHNLIAMNSNR]	{S-Fe2_GL0062654}	1	10	1	{Xu_20140829_15Nplight_D8_Ref2.FT2[11314],Xu_20140829_15Nplight_D2_Ref1.FT2[11034],Xu_20140829_15Nplight_D2_Ref1.FT2[11051],Xu_20140829_15Nplight_D0_Ref3.FT2[10768],Xu_20140829_15Nplight_D2_Ref2.FT2[11105],Xu_20140829_15Nplight_D19_Ref2.FT2[11562],Xu_20140829_15Nplight_D8_Ref4.FT2[9052],Xu_20140829_15Nplight_D4_Ref2.FT2[9332],Xu_20140829_15Nplight_D0_Ref3.FT2[10749],Xu_20140829_15Nplight_D2_Ref5.…	{Ms2,Ms2,Ms2,Ms2,Ms2,Ms2,Ms2,Ms2,Ms2,Ms2}	{SE,SE,SE,SE,SE,SE,SE,SE,SE,SE}
[AAVEEGIIAGGGSSYIHAAK]	3	[AAVEEGIIAGGGSSYIHAAK]	{1-2_GL0045795}	1	1	1	{Xu_20140829_15Nplight_D8_Ref5.FT2[16954]}	{Ms2}	{SE}
[AMVVQHNLIAMN!SN!R]	3	[AMVVQHNLIAMNSNR]	{S-Fe2_GL0062654}	1	1	1	{Xu_20140829_15Nplight_D4_Ref4.FT2[23777]}	{Ms2}	{SE}
[VNYDYQSK]	2	[VNYDYQSK]	{17_GL0101259,1A-dyr2-07_GL0001940}	2	10	1	{Xu_20140829_15Nplight_D12_Ref2.FT2[4251],Xu_20140829_15Nplight_D19_Ref3.FT2[4187],Xu_20140829_15Nplight_D2_Ref1.FT2[4176],Xu_20140829_15Nplight_D34_Ref2.FT2[4639],Xu_20140829_15Nplight_D29_Ref2.FT2[4832],Xu_20140829_15Nplight_D34_Ref1.FT2[4710],Xu_20140829_15Nplight_D19_Ref3.FT2[4201],Xu_20140829_15Nplight_D43_Ref1.FT2[5434],Xu_20140829_15Nplight_D1_Ref1.FT2[3449],Xu_20140829_15Nplight_D43_Ref4.…	{Ms2,Ms2,Ms2,Ms2,Ms2,Ms2,Ms2,Ms2,Ms2,Ms2}	{SE,SE,SE,SE,SE,SE,SE,SE,SE,SE}
[FAELLGEELEPNMK]	2	[FAELLGEELEPNMK]	{11_GL0065633,2-6_GL0046039,26_GL0019081,5-4_GL0107661}	4	1	1	{Xu_20140829_15Nplight_D0_Ref5.FT2[24174]}	{Ms2}	{SE}
[AM~VDGEGNTAN!SANEAIATSYDN!GVTDEFVIPTVILENGK]	5	[AMVDGEGNTANSANEAIATSYDNGVTDEFVIPTVILENGK]	{22_GL0004959}	1	1	0.990775	{Xu_20140829_15Nplight_D2_Ref2.FT2[35598]}	{Ms2}	{SE}
[WNQDGANM~QK]	2	[WNQDGANMQK]	{Group2-5A_GL0026227}	1	1	0.999995	{Xu_20140829_15Nplight_D43_Ref4.FT2[2716]}	{Ms2}	{SE}
[TLANTFDGYM~R]	3	[TLANTFDGYMR]	{G1-8A_GL0046642}	1	1	0.990682	{Xu_20140829_15Nplight_D29_Ref2.FT2[13929]}	{Ms2}	{SE}
[YVDSLN!NEWR]	2	[YVDSLNNEWR]	{MC-6-4_GL0043712,29_GL0094922}	2	2	1	{Xu_20140829_15Nplight_D1_Ref2.FT2[15942],Xu_20140829_15Nplight_D2_Ref2.FT2[15976]}	{Ms2,Ms2}	{SE,SE}
[MQ!DMM~QAM~SDISNSSNEIGK]	3	[MQDMMQAMSDISNSSNEIGK]	{Group2-2A_GL0026274,Group2-4A_GL0103941}	2	1	1	{Xu_20140829_15Nplight_D2_Ref5.FT2[25275]}	{Ms2}	{SE}
[NGWGPYDFN!LYTLSEEEQ!KK]	2	[NGWGPYDFNLYTLSEEEQKK]	{2-1_GL0076620,3-3_GL0064239,3-6_GL0042459}	3	1	0.97223	{Xu_20140829_15Nplight_D19_Ref2.FT2[36511]}	{Ms2}	{SE}
[AYYPVSEIGAGK]	2	[AYYPVSEIGAGK]	{S-Fe12_GL0013246,1-1_GL0134181,17_GL0042801}	3	13	1	{Xu_20140829_15Nplight_D0_Ref5.FT2[13779],Xu_20140829_15Nplight_D0_Ref4.FT2[13768],Xu_20140829_15Nplight_D0_Ref4.FT2[13717],Xu_20140829_15Nplight_D1_Ref4.FT2[14391],Xu_20140829_15Nplight_D8_Ref4.FT2[15146],Xu_20140829_15Nplight_D0_Ref1.FT2[14896],Xu_20140829_15Nplight_D0_Ref5.FT2[13672],Xu_20140829_15Nplight_D0_Ref2.FT2[14975],Xu_20140829_15Nplight_D2_Ref1.FT2[15935],Xu_20140829_15Nplight_D0_Ref5…	{Ms2,Ms2,Ms2,Ms2,Ms2,Ms2,Ms2,Ms2,Ms2,Ms2,Ms2,Ms2,Ms2}	{SE,SE,SE,SE,SE,SE,SE,SE,SE,SE,SE,SE,SE}
[LTELASGSK]	2	[LTELASGSK]	{10_GL0008549}	1	1	1	{Xu_20140829_15Nplight_D0_Ref4.FT2[1788]}	{Ms2}	{SE}
[YSGTTLTDSALK]	2	[YSGTTLTDSALK]	{G1-2A_GL0002249}	1	4	1	{Xu_20140829_15Nplight_D0_Ref4.FT2[10299],Xu_20140829_15Nplight_D1_Ref4.FT2[11473],Xu_20140829_15Nplight_D1_Ref4.FT2[11467],Xu_20140829_15Nplight_D0_Ref4.FT2[10291]}	{Ms2,Ms2,Ms2,Ms2}	{SE,SE,SE,SE}
[GMGNAENFK]	2	[GMGNAENFK]	{1-5_GL0006008,26_GL0032708,2A-dyr16-06_GL0031896,3-2_GL0061907,6-1_GL0015608,8-3_GL0062869}	6	1	1	{Xu_20140829_15Nplight_D43_Ref3.FT2[6276]}	{Ms2}	{SE}
[GNFEGQKPSIETIVYSK]	3	[GNFEGQKPSIETIVYSK]	{1-1_GL0134047}	1	5	1	{Xu_20140829_15Nplight_D8_Ref1.FT2[18984],Xu_20140829_15Nplight_D2_Ref2.FT2[18362],Xu_20140829_15Nplight_D43_Ref3.FT2[20931],Xu_20140829_15Nplight_D8_Ref2.FT2[18554],Xu_20140829_15Nplight_D1_Ref5.FT2[16943]}	{Ms2,Ms2,Ms2,Ms2,Ms2}	{SE,SE,SE,SE,SE}
[DSIVM~N!STEIGRN!CELNKAIVAENVVLK]	3	[DSIVMNSTEIGRNCELNKAIVAENVVLK]	{2-7_GL0052159}	1	1	0.975797	{Xu_20140829_15Nplight_D43_Ref4.FT2[30328]}	{Ms2}	{SE}
[AVAGHYAVGQ!FNINNLEWTK]	3	[AVAGHYAVGQFNINNLEWTK]	{S-Fe9_GL0074262,G1-5A_GL0020245,Group2-3A_GL0222145,Group2-6A_GL0098351,17_GL0048352,17_GL0091600,17_GL0120091,1A-dyr2-07_GL0057194,20_GL0010663,20_GL0150016,2-3_GL0037306,2A-dyr16-07_GL0053300,38_GL0112009,4-2_GL0030911,5-1_GL0036909}	15	1	1	{Xu_20140829_15Nplight_D1_Ref4.FT2[24784]}	{Ms2}	{SE}
[ATSAVANSTTEVR]	2	[ATSAVANSTTEVR]	{Group2-3A_GL0110560}	1	50	1	{Xu_20140829_15Nplight_D8_Ref4.FT2[2422],Xu_20140829_15Nplight_D34_Ref2.FT2[3900],Xu_20140829_15Nplight_D43_Ref3.FT2[4448],Xu_20140829_15Nplight_D2_Ref3.FT2[3687],Xu_20140829_15Nplight_D8_Ref1.FT2[3894],Xu_20140829_15Nplight_D2_Ref5.FT2[2762],Xu_20140829_15Nplight_D34_Ref1.FT2[3970],Xu_20140829_15Nplight_D2_Ref1.FT2[3304],Xu_20140829_15Nplight_D1_Ref5.FT2[2638],Xu_20140829_15Nplight_D2_Ref2.FT2[3…	{Ms2,Ms2,Ms2,Ms2,Ms2,Ms2,Ms2,Ms2,Ms2,Ms2,Ms2,Ms2,Ms2,Ms2,Ms2,Ms2,Ms2,Ms2,Ms2,Ms2,Ms2,Ms2,Ms2,Ms2,Ms2,Ms2,Ms2,Ms2,Ms2,Ms2,Ms2,Ms2,Ms2,Ms2,Ms2,Ms2,Ms2,Ms2,Ms2,Ms2,Ms2,Ms2,Ms2,Ms2,Ms2,Ms2,Ms2,Ms2,Ms2,Ms2}	{SE,SE,SE,SE,SE,SE,SE,SE,SE,SE,SE,SE,SE,SE,SE,SE,SE,SE,SE,SE,SE,SE,SE,SE,SE,SE,SE,SE,SE,SE,SE,SE,SE,SE,SE,SE,SE,SE,SE,SE,SE,SE,SE,SE,SE,SE,SE,SE,SE,SE}
[EAEGQAEAILK]	2	[EAEGQAEAILK]	{S-Fe11_GL0036226,S-Fe12_GL0063935,S-Fe1_GL0100530,S-Fe3_GL0135705,S-Fe3_GL0151035,S-Fe3_GL0155510,S-Fe9_GL0239125,MC-6-2_GL0180540,G1-5A_GL0095362,G1-5A_GL0132512,Group2-3A_GL0025919,Group2-7A_GL0078822,Group2-8A_GL0072328,Group2-8A_GL0167282,11_GL0006712,11_GL0126852,11_GL0146539,11_GL0150776,14_GL0113428,1-5_GL0047490,1-7_GL0049899,17_GL0022808,2-2_GL0076548,2A-dyr14-06_GL0004156,2A-dyr14-06_G…	35	7	1	{Xu_20140829_15Nplight_D8_Ref5.FT2[10439],Xu_20140829_15Nplight_D29_Ref3.FT2[10434],Xu_20140829_15Nplight_D43_Ref4.FT2[11070],Xu_20140829_15Nplight_D29_Ref5.FT2[10584],Xu_20140829_15Nplight_D1_Ref3.FT2[10917],Xu_20140829_15Nplight_D0_Ref3.FT2[10988],Xu_20140829_15Nplight_D29_Ref4.FT2[10630]}	{Ms2,Ms2,Ms2,Ms2,Ms2,Ms2,Ms2}	{SE,SE,SE,SE,SE,SE,SE}
[M~Q!TKAVIKAALAVQAR]	3	[MQTKAVIKAALAVQAR]	{MH-6-5_GL0001521,1_GL0015658,22_GL0024035,37_GL0026885,4-7_GL0148291}	5	1	1	{Xu_20140829_15Nplight_D4_Ref2.FT2[21221]}	{Ms2}	{SE}
[VDEGPRPGSSIEGLAK]	2	[VDEGPRPGSSIEGLAK]	{1-1_GL0031229}	1	2	1	{Xu_20140829_15Nplight_D1_Ref2.FT2[12332],Xu_20140829_15Nplight_D1_Ref2.FT2[12327]}	{Ms2,Ms2}	{SE,SE}
[VEEM~AKNCADQ!GQ!PNAVLQAYLDTKDDGAANGEATK]	4	[VEEMAKNCADQGQPNAVLQAYLDTKDDGAANGEATK]	{G1-1A_GL0077199}	1	1	1	{Xu_20140829_15Nplight_D34_Ref3.FT2[39211]}	{Ms2}	{SE}
[LDHTIANADN!M~AENLQASESK]	3	[LDHTIANADNMAENLQASESK]	{5-6_GL0116163}	1	1	0.999989	{Xu_20140829_15Nplight_D4_Ref4.FT2[15696]}	{Ms2}	{SE}
[Q!QYVGLYETEYK]	2	[QQYVGLYETEYK]	{2-2_GL0101544}	1	1	0.999225	{Xu_20140829_15Nplight_D34_Ref2.FT2[20009]}	{Ms2}	{SE}
[M~TCDDGEKM~EYR]	3	[MTCDDGEKMEYR]	{G1-7A_GL0021702,3-6_GL0004248,47_GL0016697,5-6_GL0110078}	4	1	1	{Xu_20140829_15Nplight_D8_Ref2.FT2[21127]}	{Ms2}	{SE}
[AMGDAFAN!VAK]	2	[AMGDAFANVAK]	{5-7_GL0081492}	1	1	1	{Xu_20140829_15Nplight_D12_Ref3.FT2[4734]}	{Ms2}	{SE}
[EAGADQYLNLDTHTWTTDDFIK]	3	[EAGADQYLNLDTHTWTTDDFIK]	{S-Fe2_GL0215316,S-Fe7_GL0051143,47_GL0001502}	3	1	0.960419	{Xu_20140829_15Nplight_D19_Ref1.FT2[30909]}	{Ms2}	{SE}
[KN!YEEWLSNDYFDEATKAELK]	3	[KNYEEWLSNDYFDEATKAELK]	{1-2_GL0042924}	1	1	0.999962	{Xu_20140829_15Nplight_D2_Ref3.FT2[26896]}	{Ms2}	{SE}
[EVAVDAFGHK]	2	[EVAVDAFGHK]	{S-Fe12_GL0185430,S-Fe17_GL0003415,S-Fe7_GL0016583,MC-6-2_GL0018643,G1-5A_GL0036284,G1-5A_GL0072912,G1-5A_GL0156237,Group2-2A_GL0154949,Group2-5A_GL0044127,10_GL0026162,16_GL0000013,2-1_GL0020961,2-3_GL0054475,29_GL0009860,32_GL0041053,4-1_GL0046416,4-2_GL0107869,4-8_GL0003581,5-1_GL0055511,5-4_GL0037340,6-1_GL0009238,6-2_GL0079076,6-5_GL0018096,7-1_GL0005021}	24	39	1	{Xu_20140829_15Nplight_D34_Ref3.FT2[9807],Xu_20140829_15Nplight_D34_Ref5.FT2[7888],Xu_20140829_15Nplight_D2_Ref3.FT2[8619],Xu_20140829_15Nplight_D29_Ref2.FT2[10019],Xu_20140829_15Nplight_D8_Ref2.FT2[8950],Xu_20140829_15Nplight_D2_Ref2.FT2[8739],Xu_20140829_15Nplight_D34_Ref2.FT2[9633],Xu_20140829_15Nplight_D8_Ref1.FT2[9103],Xu_20140829_15Nplight_D1_Ref5.FT2[7278],Xu_20140829_15Nplight_D4_Ref3.FT2…	{Ms2,Ms2,Ms2,Ms2,Ms2,Ms2,Ms2,Ms2,Ms2,Ms2,Ms2,Ms2,Ms2,Ms2,Ms2,Ms2,Ms2,Ms2,Ms2,Ms2,Ms2,Ms2,Ms2,Ms2,Ms2,Ms2,Ms2,Ms2,Ms2,Ms2,Ms2,Ms2,Ms2,Ms2,Ms2,Ms2,Ms2,Ms2,Ms2}	{SE,SE,SE,SE,SE,SE,SE,SE,SE,SE,SE,SE,SE,SE,SE,SE,SE,SE,SE,SE,SE,SE,SE,SE,SE,SE,SE,SE,SE,SE,SE,SE,SE,SE,SE,SE,SE,SE,SE}
[RDYNPM~QIFNNDPEIR]	3	[RDYNPMQIFNNDPEIR]	{Group2-1A_GL0054857}	1	1	1	{Xu_20140829_15Nplight_D1_Ref4.FT2[7030]}	{Ms2}	{SE}
[MIKEAYPEVQ!VIAGN!VATGEGTR]	3	[MIKEAYPEVQVIAGNVATGEGTR]	{6-5_GL0134881}	1	1	0.999998	{Xu_20140829_15Nplight_D0_Ref5.FT2[32194]}	{Ms2}	{SE}
[VALDPDESVSYIVDKLK]	3	[VALDPDESVSYIVDKLK]	{S-Fe12_GL0089833,G1-5A_GL0154592,Group2-5A_GL0153443,6-1_GL0082357}	4	2	1	{Xu_20140829_15Nplight_D4_Ref4.FT2[27212],Xu_20140829_15Nplight_D4_Ref2.FT2[30763]}	{Ms2,Ms2}	{SE,SE}
[KITEAAVLLFYR]	2	[KITEAAVLLFYR]	{Mouse_sp|O88310|ITL1A_MOUSE}	1	1	1	{Xu_20140829_15Nplight_D2_Ref1.FT2[25117]}	{Ms2}	{SE}
[LVEEPNEFQFSYELDGSIEDKLN!QIVQK]	3	[LVEEPNEFQFSYELDGSIEDKLNQIVQK]	{S-Fe3_GL0226640}	1	1	1	{Xu_20140829_15Nplight_D1_Ref1.FT2[39197]}	{Ms2}	{SE}
[NMDASTIGVKSLN!M~STFSTAGSAMTK]	3	[NMDASTIGVKSLNMSTFSTAGSAMTK]	{11_GL0091110}	1	1	1	{Xu_20140829_15Nplight_D8_Ref5.FT2[21528]}	{Ms2}	{SE}
[AGAYYVNAR]	2	[AGAYYVNAR]	{S-Fe1_GL0036314,S-Fe20_GL0000559,S-Fe7_GL0188694,S-Fe8_GL0075421,MH-6-4_GL0063380,2-2_GL0042053,8-2_GL0015020}	7	1	1	{Xu_20140829_15Nplight_D29_Ref2.FT2[7073]}	{Ms2}	{SE}
[FTASLTQSEDKGIIMGSGVR]	3	[FTASLTQSEDKGIIMGSGVR]	{10_GL0025535}	1	3	1	{Xu_20140829_15Nplight_D1_Ref1.FT2[20404],Xu_20140829_15Nplight_D0_Ref4.FT2[18208],Xu_20140829_15Nplight_D0_Ref4.FT2[18211]}	{Ms2,Ms2,Ms2}	{SE,SE,SE}
[TVLEALN!TDLVCDAINTAMR]	2	[TVLEALNTDLVCDAINTAMR]	{S-Fe9_GL0234053,Group2-3A_GL0034804,10_GL0021636,11_GL0121983,1-2_GL0105546,2-1_GL0076258,2-2_GL0129456,2-4_GL0098628,2B-dyr19-06_GL0045749,31_GL0008442,3-3_GL0006496,4-1_GL0057719}	12	2	1	{Xu_20140829_15Nplight_D4_Ref3.FT2[37217],Xu_20140829_15Nplight_D1_Ref4.FT2[36043]}	{Ms2,Ms2}	{SE,SE}
[TVLEALN!TDLVCDAINTAMR]	3	[TVLEALNTDLVCDAINTAMR]	{S-Fe9_GL0234053,Group2-3A_GL0034804,10_GL0021636,11_GL0121983,1-2_GL0105546,2-1_GL0076258,2-2_GL0129456,2-4_GL0098628,2B-dyr19-06_GL0045749,31_GL0008442,3-3_GL0006496,4-1_GL0057719}	12	5	1	{Xu_20140829_15Nplight_D1_Ref2.FT2[37997],Xu_20140829_15Nplight_D1_Ref4.FT2[36018],Xu_20140829_15Nplight_D0_Ref1.FT2[38320],Xu_20140829_15Nplight_D0_Ref2.FT2[38278],Xu_20140829_15Nplight_D0_Ref5.FT2[36163]}	{Ms2,Ms2,Ms2,Ms2,Ms2}	{SE,SE,SE,SE,SE}
[DLEDEDMM~DK]	2	[DLEDEDMMDK]	{2A-dyr14-07_GL0005215}	1	1	0.994556	{Xu_20140829_15Nplight_D4_Ref4.FT2[11551]}	{Ms2}	{SE}
[MMPIEVEVQ!VNK]	2	[MMPIEVEVQVNK]	{Mouse_sp|Q80Z19|MUC2_MOUSE}	1	2	0.999223	{Xu_20140829_15Nplight_D2_Ref3.FT2[19256],Xu_20140829_15Nplight_D2_Ref1.FT2[20685]}	{Ms2,Ms2}	{SE,SE}
[EAFTGGEM~STNLCYQ!YAALRNILYRK]	3	[EAFTGGEMSTNLCYQYAALRNILYRK]	{5-7_GL0107009}	1	1	0.999911	{Xu_20140829_15Nplight_D29_Ref3.FT2[33049]}	{Ms2}	{SE}
[N!AVIIQLPIGK]	2	[NAVIIQLPIGK]	{4-7_GL0125221}	1	1	1	{Xu_20140829_15Nplight_D2_Ref3.FT2[18465]}	{Ms2}	{SE}
[TMQTELDLVEGMQ!FDR]	2	[TMQTELDLVEGMQFDR]	{S-Fe11_GL0109139,S-Fe12_GL0155987,S-Fe20_GL0144264,S-Fe2_GL0032219,S-Fe2_GL0219025,S-Fe5_GL0117005,S-Fe7_GL0028339,MC-6-2_GL0015820,MC-6-2_GL0085031,MC-6-2_GL0136859,MC-6-5_GL0034198,MH-6-5_GL0174391,G1-1A_GL0057894,G1-5A_GL0007437,G1-5A_GL0050302,G1-7A_GL0042456,Group2-3A_GL0080538,Group2-3A_GL0100863,Group2-3A_GL0198319,Group2-4A_GL0006612,Group2-4A_GL0131416,Group2-8A_GL0032870,Group2-8A_GL01…	73	5	1	{Xu_20140829_15Nplight_D12_Ref5.FT2[28365],Xu_20140829_15Nplight_D29_Ref5.FT2[28982],Xu_20140829_15Nplight_D29_Ref4.FT2[28967],Xu_20140829_15Nplight_D4_Ref4.FT2[26927],Xu_20140829_15Nplight_D19_Ref3.FT2[30521]}	{Ms2,Ms2,Ms2,Ms2,Ms2}	{SE,SE,SE,SE,SE}
[VSESLDKTVQATNESMSALQEIAK]	3	[VSESLDKTVQATNESMSALQEIAK]	{MC-6-2_GL0039488,MH-6-3_GL0062070,G1-7A_GL0077810,2-2_GL0095024,3-3_GL0004976,3-4_GL0045517,47_GL0079086,5-7_GL0103306,8-5_GL0047915}	9	1	1	{Xu_20140829_15Nplight_D34_Ref3.FT2[26055]}	{Ms2}	{SE}
[VACELLIDAMK]	2	[VACELLIDAMK]	{S-Fe3_GL0154627,Group2-6A_GL0099996,4-2_GL0055827,6-3_GL0036210,6-5_GL0009547,6-6_GL0091357,6-8_GL0091440}	7	1	0.996432	{Xu_20140829_15Nplight_D0_Ref4.FT2[22438]}	{Ms2}	{SE}
[VTVPDKFTGDVMGDLN!RR]	3	[VTVPDKFTGDVMGDLNRR]	{S-Fe3_GL0067935,S-Fe9_GL0167381,S-Fe9_GL0271497,G1-5A_GL0028167,G1-6A_GL0074568,Group2-4A_GL0063399,Group2-4A_GL0070848,Group2-8A_GL0158446,2-2_GL0084633,2A-dyr14-06_GL0029501,4-3_GL0036002,6-3_GL0053570,6-4_GL0071025,7-5_GL0062961,7-8_GL0097055,7-8_GL0107410,8-1_GL0030554}	17	1	1	{Xu_20140829_15Nplight_D1_Ref2.FT2[40299]}	{Ms2}	{SE}
[QQ!IKQLAGM~RGLM~ADTTGR]	3	[QQIKQLAGMRGLMADTTGR]	{6-1_GL0091430}	1	1	1	{Xu_20140829_15Nplight_D4_Ref4.FT2[28701]}	{Ms2}	{SE}
[FCDPEEWDYPVMYR]	2	[FCDPEEWDYPVMYR]	{1-1_GL0060070}	1	4	1	{Xu_20140829_15Nplight_D0_Ref2.FT2[27329],Xu_20140829_15Nplight_D0_Ref2.FT2[27341],Xu_20140829_15Nplight_D0_Ref2.FT2[27337],Xu_20140829_15Nplight_D1_Ref4.FT2[25965]}	{Ms2,Ms2,Ms2,Ms2}	{SE,SE,SE,SE}
[RTAAAAEQ!AGQ!FVAQAGAQLGTSVGYVKDLNAAMEK]	3	[RTAAAAEQAGQFVAQAGAQLGTSVGYVKDLNAAMEK]	{MH-6-3_GL0013312}	1	1	0.999398	{Xu_20140829_15Nplight_D19_Ref3.FT2[35603]}	{Ms2}	{SE}
[LQN!IMVNIYHNIDDAAKR]	3	[LQNIMVNIYHNIDDAAKR]	{S-Fe12_GL0063466,G1-1A_GL0097270,Group2-1A_GL0059452,2-1_GL0057488,2-3_GL0105804,3-1_GL0051526,31_GL0063768}	7	1	1	{Xu_20140829_15Nplight_D0_Ref1.FT2[25401]}	{Ms2}	{SE}
[ALTDAGIEVEELDLQ!R]	2	[ALTDAGIEVEELDLQR]	{S-Fe12_GL0016128,G1-5A_GL0024516,G1-5A_GL0055837,G1-8A_GL0084047,Group2-7A_GL0015016,1-1_GL0069134,1-3_GL0019951,4-8_GL0013055,7-4_GL0045009}	9	3	1	{Xu_20140829_15Nplight_D1_Ref1.FT2[26148],Xu_20140829_15Nplight_D19_Ref3.FT2[26026],Xu_20140829_15Nplight_D12_Ref1.FT2[26249]}	{Ms2,Ms2,Ms2}	{SE,SE,SE}
[AASGFN!ATEDAQTLR]	2	[AASGFNATEDAQTLR]	{Mouse_sp|P97429|ANXA4_MOUSE}	1	2	1	{Xu_20140829_15Nplight_D1_Ref2.FT2[13476],Xu_20140829_15Nplight_D1_Ref1.FT2[14376]}	{Ms2,Ms2}	{SE,SE}
[GLGIAIISTSK]	2	[GLGIAIISTSK]	{MC-0-1_GL0028363,MC-0-3_GL0014688,MC-6-5_GL0015463,MH-6-3_GL0010316,G1-1A_GL0048940,Group2-3A_GL0189253,Group2-8A_GL0071578,10_GL0047622,1-1_GL0003671,1-1_GL0036481,1-1_GL0091838,1-2_GL0032701,13_GL0030246,1-4_GL0024956,1-4_GL0028900,14_GL0060733,1-7_GL0017543,17_GL0130449,23_GL0149752,5-5_GL0023987,6-3_GL0010418,7-5_GL0162738,8-5_GL0016993}	23	2	1	{Xu_20140829_15Nplight_D0_Ref3.FT2[19569],Xu_20140829_15Nplight_D2_Ref1.FT2[19593]}	{Ms2,Ms2}	{SE,SE}
[RISYNIAAR]	2	[RISYNIAAR]	{S-Fe9_GL0236064}	1	1	0.982665	{Xu_20140829_15Nplight_D34_Ref4.FT2[12577]}	{Ms2}	{SE}
[SIQYPN!SAR]	2	[SIQYPNSAR]	{S-Fe9_GL0203624,G1-1A_GL0108188,G1-8A_GL0094759,Group2-5A_GL0055927,2-1_GL0030946,2-1_GL0070864,2-2_GL0058944,2-3_GL0015470,3-1_GL0027686,4-2_GL0040411,4-8_GL0066190,5-3_GL0000530,7-1_GL0078674,7-2_GL0054318,7-3_GL0064454}	15	1	0.958274	{Xu_20140829_15Nplight_D43_Ref5.FT2[15503]}	{Ms2}	{SE}
[TSNILLTPEVSSIYGGSAAK]	2	[TSNILLTPEVSSIYGGSAAK]	{54_GL0114279}	1	1	0.990657	{Xu_20140829_15Nplight_D0_Ref1.FT2[25147]}	{Ms2}	{SE}
[TPPVAVQ!LKEVSK]	3	[TPPVAVQLKEVSK]	{S-Fe10_GL0154955,MC-6-3_GL0073419,31_GL0061886}	3	1	0.999179	{Xu_20140829_15Nplight_D4_Ref3.FT2[22952]}	{Ms2}	{SE}
[NIFGTEVK]	2	[NIFGTEVK]	{S-Fe9_GL0203086,MC-6-1_GL0005483,MH-6-4_GL0014461}	3	3	1	{Xu_20140829_15Nplight_D29_Ref5.FT2[11933],Xu_20140829_15Nplight_D0_Ref5.FT2[9718],Xu_20140829_15Nplight_D0_Ref1.FT2[11034]}	{Ms2,Ms2,Ms2}	{SE,SE,SE}
[KLGEGKFNIK]	3	[KLGEGKFNIK]	{S-Fe16_GL0058632,S-Fe20_GL0172491,S-Fe6_GL0066215,MH-6-5_GL0041764,41_GL0065336,8-1_GL0031647}	6	1	0.999892	{Xu_20140829_15Nplight_D2_Ref3.FT2[11692]}	{Ms2}	{SE}
[EN!TIIVDGSGDK]	2	[ENTIIVDGSGDK]	{6-7_GL0041263,8-8_GL0067116}	2	1	1	{Xu_20140829_15Nplight_D34_Ref5.FT2[18437]}	{Ms2}	{SE}
[EAGIN!PDTR]	2	[EAGINPDTR]	{1-1_GL0023393}	1	1	0.998554	{Xu_20140829_15Nplight_D4_Ref5.FT2[6123]}	{Ms2}	{SE}
[SITINNIK]	2	[SITINNIK]	{11_GL0158064}	1	1	1	{Xu_20140829_15Nplight_D34_Ref4.FT2[10424]}	{Ms2}	{SE}
[TVTVDAHDAGIDGTLTQ!NTTQATFVM~DQ!LK]	4	[TVTVDAHDAGIDGTLTQNTTQATFVMDQLK]	{1-1_GL0078299}	1	1	1	{Xu_20140829_15Nplight_D43_Ref5.FT2[36977]}	{Ms2}	{SE}
[N!AQTANIMFLIQQANLR]	3	[NAQTANIMFLIQQANLR]	{MH-6-2_GL0110536}	1	8	1	{Xu_20140829_15Nplight_D43_Ref1.FT2[36911],Xu_20140829_15Nplight_D2_Ref4.FT2[32077],Xu_20140829_15Nplight_D4_Ref4.FT2[29915],Xu_20140829_15Nplight_D8_Ref1.FT2[32821],Xu_20140829_15Nplight_D12_Ref3.FT2[34268],Xu_20140829_15Nplight_D4_Ref2.FT2[34735],Xu_20140829_15Nplight_D43_Ref2.FT2[36547],Xu_20140829_15Nplight_D29_Ref5.FT2[32367]}	{Ms2,Ms2,Ms2,Ms2,Ms2,Ms2,Ms2,Ms2}	{SE,SE,SE,SE,SE,SE,SE,SE}
[IDKSDAQN!PK]	2	[IDKSDAQNPK]	{22_GL0079139}	1	1	1	{Xu_20140829_15Nplight_D12_Ref2.FT2[42547]}	{Ms2}	{SE}
[LIPAGSGLAQYRQ!EDM~IDDEGNLVSQ!SRQR]	3	[LIPAGSGLAQYRQEDMIDDEGNLVSQSRQR]	{Group2-7A_GL0109281}	1	1	0.95914	{Xu_20140829_15Nplight_D8_Ref4.FT2[35503]}	{Ms2}	{SE}
[TGIGFYDYSK]	2	[TGIGFYDYSK]	{S-Fe2_GL0004487,G1-5A_GL0036970,Group2-3A_GL0021451,1-1_GL0092876,11_GL0022683,11_GL0153046,13_GL0016384,2-1_GL0066566,23_GL0066428,3-1_GL0012040,4-2_GL0007544,4-7_GL0103993,5-3_GL0058543,6-7_GL0001774,8-2_GL0026266,8-3_GL0096618,8-5_GL0105757}	17	89	1	{Xu_20140829_15Nplight_D1_Ref1.FT2[18307],Xu_20140829_15Nplight_D0_Ref1.FT2[16837],Xu_20140829_15Nplight_D34_Ref3.FT2[19383],Xu_20140829_15Nplight_D0_Ref2.FT2[16986],Xu_20140829_15Nplight_D4_Ref2.FT2[17640],Xu_20140829_15Nplight_D43_Ref1.FT2[20528],Xu_20140829_15Nplight_D4_Ref3.FT2[17954],Xu_20140829_15Nplight_D43_Ref1.FT2[20470],Xu_20140829_15Nplight_D19_Ref1.FT2[19622],Xu_20140829_15Nplight_D0_…	{Ms2,Ms2,Ms2,Ms2,Ms2,Ms2,Ms2,Ms2,Ms2,Ms2,Ms2,Ms2,Ms2,Ms2,Ms2,Ms2,Ms2,Ms2,Ms2,Ms2,Ms2,Ms2,Ms2,Ms2,Ms2,Ms2,Ms2,Ms2,Ms2,Ms2,Ms2,Ms2,Ms2,Ms2,Ms2,Ms2,Ms2,Ms2,Ms2,Ms2,Ms2,Ms2,Ms2,Ms2,Ms2,Ms2,Ms2,Ms2,Ms2,Ms2,Ms2,Ms2,Ms2,Ms2,Ms2,Ms2,Ms2,Ms2,Ms2,Ms2,Ms2,Ms2,Ms2,Ms2,Ms2,Ms2,Ms2,Ms2,Ms2,Ms2,Ms2,Ms2,Ms2,Ms2,Ms2,Ms2,Ms2,Ms2,Ms2,Ms2,Ms2,Ms2,Ms2,Ms2,Ms2,Ms2,Ms2,Ms2,Ms2}	{SE,SE,SE,SE,SE,SE,SE,SE,SE,SE,SE,SE,SE,SE,SE,SE,SE,SE,SE,SE,SE,SE,SE,SE,SE,SE,SE,SE,SE,SE,SE,SE,SE,SE,SE,SE,SE,SE,SE,SE,SE,SE,SE,SE,SE,SE,SE,SE,SE,SE,SE,SE,SE,SE,SE,SE,SE,SE,SE,SE,SE,SE,SE,SE,SE,SE,SE,SE,SE,SE,SE,SE,SE,SE,SE,SE,SE,SE,SE,SE,SE,SE,SE,SE,SE,SE,SE,SE,SE}
[TSTAAYVNVK]	2	[TSTAAYVNVK]	{31_GL0073464}	1	1	1	{Xu_20140829_15Nplight_D4_Ref1.FT2[1593]}	{Ms2}	{SE}
[ILDLTQLLDR]	2	[ILDLTQLLDR]	{2-1_GL0043938}	1	142	1	{Xu_20140829_15Nplight_D34_Ref5.FT2[29597],Xu_20140829_15Nplight_D1_Ref4.FT2[29633],Xu_20140829_15Nplight_D4_Ref4.FT2[27807],Xu_20140829_15Nplight_D0_Ref2.FT2[31126],Xu_20140829_15Nplight_D29_Ref4.FT2[29878],Xu_20140829_15Nplight_D0_Ref5.FT2[29343],Xu_20140829_15Nplight_D4_Ref2.FT2[31508],Xu_20140829_15Nplight_D29_Ref5.FT2[29829],Xu_20140829_15Nplight_D8_Ref4.FT2[29966],Xu_20140829_15Nplight_D4_R…	{Ms2,Ms2,Ms2,Ms2,Ms2,Ms2,Ms2,Ms2,Ms2,Ms2,Ms2,Ms2,Ms2,Ms2,Ms2,Ms2,Ms2,Ms2,Ms2,Ms2,Ms2,Ms2,Ms2,Ms2,Ms2,Ms2,Ms2,Ms2,Ms2,Ms2,Ms2,Ms2,Ms2,Ms2,Ms2,Ms2,Ms2,Ms2,Ms2,Ms2,Ms2,Ms2,Ms2,Ms2,Ms2,Ms2,Ms2,Ms2,Ms2,Ms2,Ms2,Ms2,Ms2,Ms2,Ms2,Ms2,Ms2,Ms2,Ms2,Ms2,Ms2,Ms2,Ms2,Ms2,Ms2,Ms2,Ms2,Ms2,Ms2,Ms2,Ms2,Ms2,Ms2,Ms2,Ms2,Ms2,Ms2,Ms2,Ms2,Ms2,Ms2,Ms2,Ms2,Ms2,Ms2,Ms2,Ms2,Ms2,Ms2,Ms2,Ms2,Ms2,Ms2,Ms2,Ms2,Ms2,Ms2,Ms2,Ms2,Ms…	{SE,SE,SE,SE,SE,SE,SE,SE,SE,SE,SE,SE,SE,SE,SE,SE,SE,SE,SE,SE,SE,SE,SE,SE,SE,SE,SE,SE,SE,SE,SE,SE,SE,SE,SE,SE,SE,SE,SE,SE,SE,SE,SE,SE,SE,SE,SE,SE,SE,SE,SE,SE,SE,SE,SE,SE,SE,SE,SE,SE,SE,SE,SE,SE,SE,SE,SE,SE,SE,SE,SE,SE,SE,SE,SE,SE,SE,SE,SE,SE,SE,SE,SE,SE,SE,SE,SE,SE,SE,SE,SE,SE,SE,SE,SE,SE,SE,SE,SE,SE,SE,SE,SE,SE,SE,SE,SE,SE,SE,SE,SE,SE,SE,SE,SE,SE,SE,SE,SE,SE,SE,SE,SE,SE,SE,SE,SE,SE,SE,SE,SE,SE,SE…
[VNEKSNNVNDNIADK]	2	[VNEKSNNVNDNIADK]	{2-3_GL0094047}	1	1	1	{Xu_20140829_15Nplight_D2_Ref4.FT2[13611]}	{Ms2}	{SE}
[LGMETGMGPTRINTILQ!AAFFALTEIIPLEQAK]	3	[LGMETGMGPTRINTILQAAFFALTEIIPLEQAK]	{S-Fe12_GL0131517}	1	1	0.999998	{Xu_20140829_15Nplight_D0_Ref3.FT2[36525]}	{Ms2}	{SE}
[PVVN!N!VLTWTSSFN!IAYNK]	2	[PVVNNVLTWTSSFNIAYNK]	{4-1_GL0026925}	1	1	0.97075	{Xu_20140829_15Nplight_D2_Ref5.FT2[19940]}	{Ms2}	{SE}
[KQTIIDASQ!FELNDK]	2	[KQTIIDASQFELNDK]	{Group2-8A_GL0009750}	1	1	1	{Xu_20140829_15Nplight_D43_Ref2.FT2[38417]}	{Ms2}	{SE}
[LDVILPVQLK]	2	[LDVILPVQLK]	{G1-1A_GL0079545}	1	3	0.999909	{Xu_20140829_15Nplight_D1_Ref3.FT2[26264],Xu_20140829_15Nplight_D0_Ref4.FT2[24855],Xu_20140829_15Nplight_D0_Ref1.FT2[25943]}	{Ms2,Ms2,Ms2}	{SE,SE,SE}
[ELAVKELSGK]	3	[ELAVKELSGK]	{MH-6-2_GL0035080,16_GL0056697}	2	1	1	{Xu_20140829_15Nplight_D34_Ref1.FT2[834]}	{Ms2}	{SE}
[TNTILQSAFFK]	2	[TNTILQSAFFK]	{S-Fe11_GL0035035,S-Fe20_GL0078171,S-Fe3_GL0103035,S-Fe6_GL0172208,MC-6-1_GL0005483,MH-0-4_GL0018749,MH-6-2_GL0039162,MH-6-3_GL0057767,MH-6-4_GL0003987,G1-1A_GL0077199,G1-5A_GL0012167,Group2-1A_GL0031551,Group2-3A_GL0058162,Group2-3A_GL0119958,Group2-8A_GL0000783,Group2-8A_GL0228879,11_GL0011821,1-2_GL0012927,1-4_GL0039015,17_GL0125692,1A-dyr1-07_GL0026222,1A-dyr4-07_GL0031946,1A-dyr4-07_GL008333…	44	108	1	{Xu_20140829_15Nplight_D1_Ref1.FT2[25562],Xu_20140829_15Nplight_D8_Ref4.FT2[23918],Xu_20140829_15Nplight_D0_Ref3.FT2[24769],Xu_20140829_15Nplight_D2_Ref4.FT2[23382],Xu_20140829_15Nplight_D19_Ref1.FT2[26711],Xu_20140829_15Nplight_D4_Ref2.FT2[24895],Xu_20140829_15Nplight_D8_Ref2.FT2[24513],Xu_20140829_15Nplight_D12_Ref4.FT2[23842],Xu_20140829_15Nplight_D12_Ref3.FT2[25587],Xu_20140829_15Nplight_D29_…	{Ms2,Ms2,Ms2,Ms2,Ms2,Ms2,Ms2,Ms2,Ms2,Ms2,Ms2,Ms2,Ms2,Ms2,Ms2,Ms2,Ms2,Ms2,Ms2,Ms2,Ms2,Ms2,Ms2,Ms2,Ms2,Ms2,Ms2,Ms2,Ms2,Ms2,Ms2,Ms2,Ms2,Ms2,Ms2,Ms2,Ms2,Ms2,Ms2,Ms2,Ms2,Ms2,Ms2,Ms2,Ms2,Ms2,Ms2,Ms2,Ms2,Ms2,Ms2,Ms2,Ms2,Ms2,Ms2,Ms2,Ms2,Ms2,Ms2,Ms2,Ms2,Ms2,Ms2,Ms2,Ms2,Ms2,Ms2,Ms2,Ms2,Ms2,Ms2,Ms2,Ms2,Ms2,Ms2,Ms2,Ms2,Ms2,Ms2,Ms2,Ms2,Ms2,Ms2,Ms2,Ms2,Ms2,Ms2,Ms2,Ms2,Ms2,Ms2,Ms2,Ms2,Ms2,Ms2,Ms2,Ms2,Ms2,Ms2,Ms…	{SE,SE,SE,SE,SE,SE,SE,SE,SE,SE,SE,SE,SE,SE,SE,SE,SE,SE,SE,SE,SE,SE,SE,SE,SE,SE,SE,SE,SE,SE,SE,SE,SE,SE,SE,SE,SE,SE,SE,SE,SE,SE,SE,SE,SE,SE,SE,SE,SE,SE,SE,SE,SE,SE,SE,SE,SE,SE,SE,SE,SE,SE,SE,SE,SE,SE,SE,SE,SE,SE,SE,SE,SE,SE,SE,SE,SE,SE,SE,SE,SE,SE,SE,SE,SE,SE,SE,SE,SE,SE,SE,SE,SE,SE,SE,SE,SE,SE,SE,SE,SE,SE,SE,SE,SE,SE,SE,SE}
[EGLTDSGEKM~RNMTEIIQK]	3	[EGLTDSGEKMRNMTEIIQK]	{MC-0-1_GL0006348}	1	1	0.999999	{Xu_20140829_15Nplight_D19_Ref2.FT2[41196]}	{Ms2}	{SE}
[GQEVMESLLK]	2	[GQEVMESLLK]	{G1-5A_GL0082472,Group2-3A_GL0215731}	2	28	1	{Xu_20140829_15Nplight_D0_Ref2.FT2[18146],Xu_20140829_15Nplight_D1_Ref5.FT2[17313],Xu_20140829_15Nplight_D1_Ref2.FT2[18807],Xu_20140829_15Nplight_D0_Ref5.FT2[16838],Xu_20140829_15Nplight_D8_Ref4.FT2[18261],Xu_20140829_15Nplight_D2_Ref4.FT2[17744],Xu_20140829_15Nplight_D34_Ref4.FT2[18894],Xu_20140829_15Nplight_D1_Ref4.FT2[17675],Xu_20140829_15Nplight_D19_Ref1.FT2[20854],Xu_20140829_15Nplight_D4_Re…	{Ms2,Ms2,Ms2,Ms2,Ms2,Ms2,Ms2,Ms2,Ms2,Ms2,Ms2,Ms2,Ms2,Ms2,Ms2,Ms2,Ms2,Ms2,Ms2,Ms2,Ms2,Ms2,Ms2,Ms2,Ms2,Ms2,Ms2,Ms2}	{SE,SE,SE,SE,SE,SE,SE,SE,SE,SE,SE,SE,SE,SE,SE,SE,SE,SE,SE,SE,SE,SE,SE,SE,SE,SE,SE,SE}
[ADTTIM~K]	2	[ADTTIMK]	{S-Fe5_GL0007826,S-Fe8_GL0143610,MC-0-1_GL0127523,1-1_GL0001382,34_GL0065245,47_GL0079805,47_GL0089889,5-5_GL0020581,5-8_GL0157786}	9	1	1	{Xu_20140829_15Nplight_D29_Ref1.FT2[3971]}	{Ms2}	{SE}
[FWGLGADGTVGAN!KNSIKIIGDNTDMY]	4	[FWGLGADGTVGANKNSIKIIGDNTDMY]	{Group2-8A_GL0223719}	1	1	1	{Xu_20140829_15Nplight_D43_Ref4.FT2[39094]}	{Ms2}	{SE}
[YVDYVIEKGDISVK]	2	[YVDYVIEKGDISVK]	{1-6_GL0061241,20_GL0166190,38_GL0095618}	3	3	1	{Xu_20140829_15Nplight_D4_Ref1.FT2[15409],Xu_20140829_15Nplight_D0_Ref3.FT2[17752],Xu_20140829_15Nplight_D0_Ref3.FT2[17773]}	{Ms2,Ms2,Ms2}	{SE,SE,SE}
[DMESELGEGNMK]	2	[DMESELGEGNMK]	{G1-1A_GL0088080}	1	1	1	{Xu_20140829_15Nplight_D12_Ref5.FT2[5117]}	{Ms2}	{SE}
[LSVQ!TN!LLAMNASNNFQINSKKN!K]	3	[LSVQTNLLAMNASNNFQINSKKNK]	{4-2_GL0120323}	1	1	0.995671	{Xu_20140829_15Nplight_D0_Ref4.FT2[38349]}	{Ms2}	{SE}
[NLMETVVAIQKENVDITIK]	3	[NLMETVVAIQKENVDITIK]	{S-Fe10_GL0047422}	1	1	0.999936	{Xu_20140829_15Nplight_D43_Ref3.FT2[37634]}	{Ms2}	{SE}
[YARPLIMGELQPLFVN!GLPR]	3	[YARPLIMGELQPLFVNGLPR]	{MC-6-2_GL0018643,G1-5A_GL0072912,Group2-2A_GL0154949,Group2-8A_GL0144292,1-1_GL0048867,1-1_GL0066104,2-1_GL0020961,29_GL0009860,34_GL0028183,4-1_GL0046416,4-8_GL0003581,5-4_GL0037340,7-1_GL0005021}	13	179	1	{Xu_20140829_15Nplight_D19_Ref2.FT2[35739],Xu_20140829_15Nplight_D8_Ref4.FT2[33157],Xu_20140829_15Nplight_D2_Ref5.FT2[29649],Xu_20140829_15Nplight_D12_Ref3.FT2[34731],Xu_20140829_15Nplight_D19_Ref1.FT2[35156],Xu_20140829_15Nplight_D34_Ref4.FT2[32409],Xu_20140829_15Nplight_D34_Ref1.FT2[35677],Xu_20140829_15Nplight_D34_Ref2.FT2[35535],Xu_20140829_15Nplight_D43_Ref1.FT2[36810],Xu_20140829_15Nplight_…	{Ms2,Ms2,Ms2,Ms2,Ms2,Ms2,Ms2,Ms2,Ms2,Ms2,Ms2,Ms2,Ms2,Ms2,Ms2,Ms2,Ms2,Ms2,Ms2,Ms2,Ms2,Ms2,Ms2,Ms2,Ms2,Ms2,Ms2,Ms2,Ms2,Ms2,Ms2,Ms2,Ms2,Ms2,Ms2,Ms2,Ms2,Ms2,Ms2,Ms2,Ms2,Ms2,Ms2,Ms2,Ms2,Ms2,Ms2,Ms2,Ms2,Ms2,Ms2,Ms2,Ms2,Ms2,Ms2,Ms2,Ms2,Ms2,Ms2,Ms2,Ms2,Ms2,Ms2,Ms2,Ms2,Ms2,Ms2,Ms2,Ms2,Ms2,Ms2,Ms2,Ms2,Ms2,Ms2,Ms2,Ms2,Ms2,Ms2,Ms2,Ms2,Ms2,Ms2,Ms2,Ms2,Ms2,Ms2,Ms2,Ms2,Ms2,Ms2,Ms2,Ms2,Ms2,Ms2,Ms2,Ms2,Ms2,Ms2,Ms…	{SE,SE,SE,SE,SE,SE,SE,SE,SE,SE,SE,SE,SE,SE,SE,SE,SE,SE,SE,SE,SE,SE,SE,SE,SE,SE,SE,SE,SE,SE,SE,SE,SE,SE,SE,SE,SE,SE,SE,SE,SE,SE,SE,SE,SE,SE,SE,SE,SE,SE,SE,SE,SE,SE,SE,SE,SE,SE,SE,SE,SE,SE,SE,SE,SE,SE,SE,SE,SE,SE,SE,SE,SE,SE,SE,SE,SE,SE,SE,SE,SE,SE,SE,SE,SE,SE,SE,SE,SE,SE,SE,SE,SE,SE,SE,SE,SE,SE,SE,SE,SE,SE,SE,SE,SE,SE,SE,SE,SE,SE,SE,SE,SE,SE,SE,SE,SE,SE,SE,SE,SE,SE,SE,SE,SE,SE,SE,SE,SE,SE,SE,SE,SE…
[LDELAILPSLIFM~GVGAM~TDFGPLIANPK]	4	[LDELAILPSLIFMGVGAMTDFGPLIANPK]	{43_GL0105505,4-6_GL0071012,6-2_GL0025624}	3	1	1	{Xu_20140829_15Nplight_D0_Ref2.FT2[42876]}	{Ms2}	{SE}
[DVASALQ!K]	2	[DVASALQK]	{S-Fe18_GL0084960,S-Fe3_GL0120737,S-Fe9_GL0083119,8-2_GL0060246}	4	1	1	{Xu_20140829_15Nplight_D43_Ref4.FT2[8267]}	{Ms2}	{SE}
[GLTQ!ASSNAQDGISAVQ!TAEGALNEVHDMLQR]	4	[GLTQASSNAQDGISAVQTAEGALNEVHDMLQR]	{Group2-8A_GL0099316,Group2-8A_GL0120289,1-6_GL0067386,3-1_GL0049209,4-3_GL0009142,4-4_GL0080091,4-7_GL0098095,5-2_GL0007180,54_GL0114268,7-7_GL0106739,8-4_GL0079921}	11	2	1	{Xu_20140829_15Nplight_D8_Ref1.FT2[37121],Xu_20140829_15Nplight_D43_Ref4.FT2[37369]}	{Ms2,Ms2}	{SE,SE}
[NIIPPKDIQSAMEK]	2	[NIIPPKDIQSAMEK]	{MC-6-2_GL0025733,MH-6-4_GL0066645}	2	1	0.999947	{Xu_20140829_15Nplight_D12_Ref2.FT2[15697]}	{Ms2}	{SE}
[GNIEYSEDFFGK]	3	[GNIEYSEDFFGK]	{2-1_GL0083650}	1	1	0.998724	{Xu_20140829_15Nplight_D1_Ref1.FT2[14016]}	{Ms2}	{SE}
[GLETASAN!AQDGISLIQ!TAEGNLAEVHNMLN!R]	4	[GLETASANAQDGISLIQTAEGNLAEVHNMLNR]	{MH-6-4_GL0140028}	1	1	0.999995	{Xu_20140829_15Nplight_D0_Ref5.FT2[43229]}	{Ms2}	{SE}
[IQVFEGTVIAK]	2	[IQVFEGTVIAK]	{S-Fe13_GL0052842,MC-0-1_GL0004460,MC-0-1_GL0047941,MC-0-1_GL0113036,MC-6-1_GL0085972,MC-6-5_GL0122283,MH-6-1_GL0038362,MH-6-1_GL0099451,MH-6-1_GL0122453,MH-6-2_GL0081367,MH-6-3_GL0035847,MH-6-3_GL0074490,MH-6-3_GL0111231,MH-6-3_GL0123751,MH-6-5_GL0123292,MH-6-5_GL0134459,G1-1A_GL0083155,G1-7A_GL0036567,Group2-3A_GL0152249,Group2-4A_GL0088756,Group2-7A_GL0117485,Group2-8A_GL0057439,Group2-8A_GL00…	48	1	0.985606	{Xu_20140829_15Nplight_D1_Ref3.FT2[18972]}	{Ms2}	{SE}
[NVDCYIIN!TGDFMGK]	2	[NVDCYIINTGDFMGK]	{S-Fe3_GL0132894,S-Fe9_GL0129536,MC-6-2_GL0175515,Group2-3A_GL0000978,Group2-8A_GL0026532,Group2-8A_GL0104985,1-1_GL0005570,1-1_GL0135104,1-1_GL0140709,11_GL0037523,1-4_GL0058861,17_GL0093947,1A-dyr1-07_GL0032498,1A-dyr4-07_GL0093018,1A-dyr4-07_GL0095820,20_GL0016249,2-1_GL0006662,23_GL0073074,2-4_GL0073295,3-2_GL0042838,32_GL0083727,34_GL0070399,3-7_GL0026295,4-6_GL0066301,5-4_GL0007790,6-5_GL00…	29	4	1	{Xu_20140829_15Nplight_D34_Ref2.FT2[28097],Xu_20140829_15Nplight_D0_Ref2.FT2[26110],Xu_20140829_15Nplight_D1_Ref2.FT2[26477],Xu_20140829_15Nplight_D0_Ref2.FT2[26155]}	{Ms2,Ms2,Ms2,Ms2}	{SE,SE,SE,SE}
[M~TASQGK]	2	[MTASQGK]	{Group2-8A_GL0050925}	1	1	0.999339	{Xu_20140829_15Nplight_D43_Ref4.FT2[2158]}	{Ms2}	{SE}
[DAVPVHWVSN!GGTEYEMQ!DGSK]	2	[DAVPVHWVSNGGTEYEMQDGSK]	{MH-6-5_GL0102405,2_GL0023361}	2	1	1	{Xu_20140829_15Nplight_D12_Ref3.FT2[32837]}	{Ms2}	{SE}
[N!LATEEGYESFVVPDDVGGR]	2	[NLATEEGYESFVVPDDVGGR]	{S-Fe10_GL0005195,S-Fe9_GL0197586,G1-3A_GL0036587,G1-6A_GL0068736,Group2-1A_GL0033059,Group2-3A_GL0128176,Group2-7A_GL0120585,10_GL0027346,10_GL0044873,1-1_GL0028027,1-2_GL0038852,1-2_GL0078903,2-1_GL0113544,2-3_GL0082530,34_GL0048687,4-1_GL0051790,4-2_GL0086667,4-7_GL0127008,4-8_GL0078270,5-1_GL0001225,5-8_GL0113519,6-2_GL0075343,6-7_GL0119438,7-4_GL0071933,7-4_GL0107504,7-5_GL0122860,7-7_GL0101…	29	13	1	{Xu_20140829_15Nplight_D29_Ref2.FT2[27014],Xu_20140829_15Nplight_D43_Ref1.FT2[28100],Xu_20140829_15Nplight_D0_Ref1.FT2[25073],Xu_20140829_15Nplight_D8_Ref5.FT2[23479],Xu_20140829_15Nplight_D19_Ref1.FT2[27048],Xu_20140829_15Nplight_D0_Ref2.FT2[25298],Xu_20140829_15Nplight_D29_Ref3.FT2[23861],Xu_20140829_15Nplight_D4_Ref4.FT2[22334],Xu_20140829_15Nplight_D0_Ref5.FT2[23612],Xu_20140829_15Nplight_D4_…	{Ms2,Ms2,Ms2,Ms2,Ms2,Ms2,Ms2,Ms2,Ms2,Ms2,Ms2,Ms2,Ms2}	{SE,SE,SE,SE,SE,SE,SE,SE,SE,SE,SE,SE,SE}
[VTGYQLLVMLLR]	2	[VTGYQLLVMLLR]	{S-Fe5_GL0007826,S-Fe9_GL0054898,MH-0-5_GL0086276,MH-6-2_GL0064122,17_GL0127405,22_GL0023379,34_GL0065245,35_GL0007811,38_GL0132210,47_GL0089889,7_GL0057565}	11	60	1	{Xu_20140829_15Nplight_D2_Ref3.FT2[35922],Xu_20140829_15Nplight_D2_Ref2.FT2[37881],Xu_20140829_15Nplight_D2_Ref4.FT2[38449],Xu_20140829_15Nplight_D8_Ref4.FT2[39544],Xu_20140829_15Nplight_D0_Ref2.FT2[41826],Xu_20140829_15Nplight_D4_Ref2.FT2[41983],Xu_20140829_15Nplight_D2_Ref5.FT2[35071],Xu_20140829_15Nplight_D0_Ref3.FT2[39909],Xu_20140829_15Nplight_D8_Ref3.FT2[34795],Xu_20140829_15Nplight_D43_Ref…	{Ms2,Ms2,Ms2,Ms2,Ms2,Ms2,Ms2,Ms2,Ms2,Ms2,Ms2,Ms2,Ms2,Ms2,Ms2,Ms2,Ms2,Ms2,Ms2,Ms2,Ms2,Ms2,Ms2,Ms2,Ms2,Ms2,Ms2,Ms2,Ms2,Ms2,Ms2,Ms2,Ms2,Ms2,Ms2,Ms2,Ms2,Ms2,Ms2,Ms2,Ms2,Ms2,Ms2,Ms2,Ms2,Ms2,Ms2,Ms2,Ms2,Ms2,Ms2,Ms2,Ms2,Ms2,Ms2,Ms2,Ms2,Ms2,Ms2,Ms2}	{SE,SE,SE,SE,SE,SE,SE,SE,SE,SE,SE,SE,SE,SE,SE,SE,SE,SE,SE,SE,SE,SE,SE,SE,SE,SE,SE,SE,SE,SE,SE,SE,SE,SE,SE,SE,SE,SE,SE,SE,SE,SE,SE,SE,SE,SE,SE,SE,SE,SE,SE,SE,SE,SE,SE,SE,SE,SE,SE,SE}
[AIAAGGNVCMMGSMFAGCEESPGDYELFQGRKYK]	3	[AIAAGGNVCMMGSMFAGCEESPGDYELFQGRKYK]	{Group2-8A_GL0140058,1-1_GL0011939,17_GL0150290,2-1_GL0026896,35_GL0089753,6-2_GL0034987}	6	1	0.999997	{Xu_20140829_15Nplight_D4_Ref3.FT2[27028]}	{Ms2}	{SE}
[VIDDIAFQ!TN!ILALNAAVEAAR]	2	[VIDDIAFQTNILALNAAVEAAR]	{S-Fe12_GL0210150,S-Fe20_GL0182618,S-Fe2_GL0096220,S-Fe7_GL0112043,MC-6-2_GL0155110,MC-6-5_GL0007179,G1-1A_GL0073379,G1-5A_GL0114726,G1-6A_GL0014167,Group2-8A_GL0129107,10_GL0059997,1-1_GL0040817,1-1_GL0116892,1-1_GL0121867,11_GL0006243,11_GL0017952,11_GL0060055,1-2_GL0002689,1-2_GL0004836,1-4_GL0046554,14_GL0004325,17_GL0128656,1A-dyr1-07_GL0007557,1A-dyr1-07_GL0048274,1A-dyr4-07_GL0044945,2-1_G…	50	2	1	{Xu_20140829_15Nplight_D4_Ref4.FT2[31761],Xu_20140829_15Nplight_D12_Ref5.FT2[33730]}	{Ms2,Ms2}	{SE,SE}
[VIDDIAFQ!TN!ILALNAAVEAAR]	3	[VIDDIAFQTNILALNAAVEAAR]	{S-Fe12_GL0210150,S-Fe20_GL0182618,S-Fe2_GL0096220,S-Fe7_GL0112043,MC-6-2_GL0155110,MC-6-5_GL0007179,G1-1A_GL0073379,G1-5A_GL0114726,G1-6A_GL0014167,Group2-8A_GL0129107,10_GL0059997,1-1_GL0040817,1-1_GL0116892,1-1_GL0121867,11_GL0006243,11_GL0017952,11_GL0060055,1-2_GL0002689,1-2_GL0004836,1-4_GL0046554,14_GL0004325,17_GL0128656,1A-dyr1-07_GL0007557,1A-dyr1-07_GL0048274,1A-dyr4-07_GL0044945,2-1_G…	50	3	1	{Xu_20140829_15Nplight_D1_Ref2.FT2[36931],Xu_20140829_15Nplight_D29_Ref3.FT2[34070],Xu_20140829_15Nplight_D12_Ref1.FT2[36722]}	{Ms2,Ms2,Ms2}	{SE,SE,SE}
[GEEANFQTGLDALAKMAK]	3	[GEEANFQTGLDALAKMAK]	{1A-dyr3-06_GL0022267,1A-dyr3-07_GL0036110,37_GL0040769}	3	1	0.997253	{Xu_20140829_15Nplight_D43_Ref5.FT2[22875]}	{Ms2}	{SE}
[ATEEQNKCIDMASASFLKIN!SN!ITLLTK]	3	[ATEEQNKCIDMASASFLKINSNITLLTK]	{S-Fe3_GL0184923}	1	1	0.962721	{Xu_20140829_15Nplight_D29_Ref4.FT2[38114]}	{Ms2}	{SE}
[KLLDEGQAGDNIGALLR]	3	[KLLDEGQAGDNIGALLR]	{S-Fe20_GL0144465,S-Fe3_GL0068674,S-Fe9_GL0255628,Group2-1A_GL0061204,35_GL0124728,4-3_GL0063589,5_GL0060370}	7	7	1	{Xu_20140829_15Nplight_D29_Ref5.FT2[22809],Xu_20140829_15Nplight_D2_Ref1.FT2[23280],Xu_20140829_15Nplight_D0_Ref3.FT2[23336],Xu_20140829_15Nplight_D12_Ref1.FT2[24301],Xu_20140829_15Nplight_D8_Ref1.FT2[23545],Xu_20140829_15Nplight_D2_Ref5.FT2[21009],Xu_20140829_15Nplight_D0_Ref4.FT2[21919]}	{Ms2,Ms2,Ms2,Ms2,Ms2,Ms2,Ms2}	{SE,SE,SE,SE,SE,SE,SE}
[KISNIQDILPLLEQIVQSGAR]	3	[KISNIQDILPLLEQIVQSGAR]	{S-Fe2_GL0016289,G1-8A_GL0050765,Group2-2A_GL0105295,1-2_GL0050580,17_GL0011230,17_GL0113769,20_GL0049186,20_GL0064855,20_GL0110998,8_GL0064114}	10	16	1	{Xu_20140829_15Nplight_D0_Ref1.FT2[41840],Xu_20140829_15Nplight_D43_Ref4.FT2[39000],Xu_20140829_15Nplight_D0_Ref2.FT2[41917],Xu_20140829_15Nplight_D8_Ref4.FT2[39830],Xu_20140829_15Nplight_D4_Ref2.FT2[42093],Xu_20140829_15Nplight_D4_Ref2.FT2[42099],Xu_20140829_15Nplight_D12_Ref3.FT2[40790],Xu_20140829_15Nplight_D19_Ref1.FT2[42167],Xu_20140829_15Nplight_D19_Ref1.FT2[42168],Xu_20140829_15Nplight_D0_…	{Ms2,Ms2,Ms2,Ms2,Ms2,Ms2,Ms2,Ms2,Ms2,Ms2,Ms2,Ms2,Ms2,Ms2,Ms2,Ms2}	{SE,SE,SE,SE,SE,SE,SE,SE,SE,SE,SE,SE,SE,SE,SE,SE}
[SIADLGIDMLAAGIGNIHGK]	3	[SIADLGIDMLAAGIGNIHGK]	{S-Fe2_GL0100499,11_GL0141459,1-2_GL0012928,14_GL0125793,1-7_GL0009612,17_GL0044195}	6	1	1	{Xu_20140829_15Nplight_D0_Ref2.FT2[36707]}	{Ms2}	{SE}
[FDDPSNPLLVSVRSGARASMPGMMDTVLN!LGMNDATVATM~AEK]	4	[FDDPSNPLLVSVRSGARASMPGMMDTVLNLGMNDATVATMAEK]	{MC-6-4_GL0063088,10_GL0020915,1-1_GL0068001,31_GL0021086,40_GL0066475}	5	1	1	{Xu_20140829_15Nplight_D0_Ref1.FT2[40977]}	{Ms2}	{SE}
[EVLGENYACAK]	2	[EVLGENYACAK]	{G1-1A_GL0004096}	1	1	0.957287	{Xu_20140829_15Nplight_D0_Ref4.FT2[7447]}	{Ms2}	{SE}
[GHVGSKTTK]	2	[GHVGSKTTK]	{MC-6-2_GL0174341,2-3_GL0010513}	2	1	0.986599	{Xu_20140829_15Nplight_D2_Ref1.FT2[16112]}	{Ms2}	{SE}
[VAVGGN!GTDAK]	2	[VAVGGNGTDAK]	{G1-3A_GL0012723,38_GL0125710,4_GL0085730}	3	15	1	{Xu_20140829_15Nplight_D1_Ref3.FT2[1494],Xu_20140829_15Nplight_D1_Ref5.FT2[1296],Xu_20140829_15Nplight_D1_Ref5.FT2[1290],Xu_20140829_15Nplight_D8_Ref3.FT2[1501],Xu_20140829_15Nplight_D0_Ref3.FT2[1479],Xu_20140829_15Nplight_D8_Ref2.FT2[1623],Xu_20140829_15Nplight_D2_Ref2.FT2[1584],Xu_20140829_15Nplight_D34_Ref2.FT2[1628],Xu_20140829_15Nplight_D1_Ref3.FT2[1486],Xu_20140829_15Nplight_D4_Ref1.FT2[152…	{Ms2,Ms2,Ms2,Ms2,Ms2,Ms2,Ms2,Ms2,Ms2,Ms2,Ms2,Ms2,Ms2,Ms2,Ms2}	{SE,SE,SE,SE,SE,SE,SE,SE,SE,SE,SE,SE,SE,SE,SE}
[FLINASFFNIR]	2	[FLINASFFNIR]	{1_GL0072135}	1	26	1	{Xu_20140829_15Nplight_D1_Ref2.FT2[33624],Xu_20140829_15Nplight_D2_Ref2.FT2[32010],Xu_20140829_15Nplight_D12_Ref3.FT2[33683],Xu_20140829_15Nplight_D4_Ref2.FT2[33806],Xu_20140829_15Nplight_D8_Ref4.FT2[32149],Xu_20140829_15Nplight_D0_Ref3.FT2[32903],Xu_20140829_15Nplight_D2_Ref1.FT2[33406],Xu_20140829_15Nplight_D1_Ref1.FT2[33801],Xu_20140829_15Nplight_D2_Ref3.FT2[30413],Xu_20140829_15Nplight_D12_Re…	{Ms2,Ms2,Ms2,Ms2,Ms2,Ms2,Ms2,Ms2,Ms2,Ms2,Ms2,Ms2,Ms2,Ms2,Ms2,Ms2,Ms2,Ms2,Ms2,Ms2,Ms2,Ms2,Ms2,Ms2,Ms2,Ms2}	{SE,SE,SE,SE,SE,SE,SE,SE,SE,SE,SE,SE,SE,SE,SE,SE,SE,SE,SE,SE,SE,SE,SE,SE,SE,SE}
[FLEPTDTAGNSVQTQQPSGGN!LTK]	3	[FLEPTDTAGNSVQTQQPSGGNLTK]	{17_GL0102246}	1	1	0.999993	{Xu_20140829_15Nplight_D0_Ref3.FT2[32034]}	{Ms2}	{SE}
[YHGVTFSK]	2	[YHGVTFSK]	{S-Fe3_GL0142613}	1	2	1	{Xu_20140829_15Nplight_D0_Ref4.FT2[2310],Xu_20140829_15Nplight_D0_Ref4.FT2[2316]}	{Ms2,Ms2}	{SE,SE}
[SDLGAIQNRLEHTISNLDNIVENTTAAESQIR]	3	[SDLGAIQNRLEHTISNLDNIVENTTAAESQIR]	{G1-4A_GL0048832,G1-5A_GL0208849,G1-7A_GL0127543,G1-7A_GL0161392,41_GL0018205,5-7_GL0063421,7-5_GL0162323,8_GL0141022,8_GL0187215}	9	5	1	{Xu_20140829_15Nplight_D4_Ref3.FT2[39247],Xu_20140829_15Nplight_D12_Ref2.FT2[39914],Xu_20140829_15Nplight_D0_Ref3.FT2[38839],Xu_20140829_15Nplight_D0_Ref3.FT2[38868],Xu_20140829_15Nplight_D8_Ref5.FT2[36563]}	{Ms2,Ms2,Ms2,Ms2,Ms2}	{SE,SE,SE,SE,SE}
[SLGWKIMTPVFDGAQESDIR]	3	[SLGWKIMTPVFDGAQESDIR]	{Group2-7A_GL0099924}	1	1	1	{Xu_20140829_15Nplight_D8_Ref2.FT2[35031]}	{Ms2}	{SE}
[SDLGAIQNRLEHTISNLDNIVENTTAAESQIR]	4	[SDLGAIQNRLEHTISNLDNIVENTTAAESQIR]	{G1-4A_GL0048832,G1-5A_GL0208849,G1-7A_GL0127543,G1-7A_GL0161392,41_GL0018205,5-7_GL0063421,7-5_GL0162323,8_GL0141022,8_GL0187215}	9	6	1	{Xu_20140829_15Nplight_D12_Ref3.FT2[39756],Xu_20140829_15Nplight_D0_Ref3.FT2[38828],Xu_20140829_15Nplight_D0_Ref2.FT2[40575],Xu_20140829_15Nplight_D19_Ref2.FT2[40682],Xu_20140829_15Nplight_D8_Ref4.FT2[38666],Xu_20140829_15Nplight_D19_Ref1.FT2[41042]}	{Ms2,Ms2,Ms2,Ms2,Ms2,Ms2}	{SE,SE,SE,SE,SE,SE}
[VKALEPVKNLSVTDVADNR]	3	[VKALEPVKNLSVTDVADNR]	{2-3_GL0028462}	1	1	1	{Xu_20140829_15Nplight_D1_Ref2.FT2[36298]}	{Ms2}	{SE}
[TTSSGLQYK]	2	[TTSSGLQYK]	{10_GL0086033}	1	5	1	{Xu_20140829_15Nplight_D34_Ref3.FT2[3440],Xu_20140829_15Nplight_D8_Ref2.FT2[3514],Xu_20140829_15Nplight_D34_Ref1.FT2[3486],Xu_20140829_15Nplight_D19_Ref3.FT2[3009],Xu_20140829_15Nplight_D12_Ref3.FT2[2945]}	{Ms2,Ms2,Ms2,Ms2,Ms2}	{SE,SE,SE,SE,SE}
[MILVNTDYITGK]	2	[MILVNTDYITGK]	{S-Fe3_GL0045758,52_GL0088696}	2	4	0.995439	{Xu_20140829_15Nplight_D1_Ref1.FT2[23693],Xu_20140829_15Nplight_D0_Ref1.FT2[22734],Xu_20140829_15Nplight_D8_Ref1.FT2[23023],Xu_20140829_15Nplight_D0_Ref3.FT2[22891]}	{Ms2,Ms2,Ms2,Ms2}	{SE,SE,SE,SE}
[DGVVQQVDTPQ!NLYQKPQNLFVAGFMGSPQMNFLDAK]	3	[DGVVQQVDTPQNLYQKPQNLFVAGFMGSPQMNFLDAK]	{32_GL0021838}	1	4	1	{Xu_20140829_15Nplight_D0_Ref4.FT2[34632],Xu_20140829_15Nplight_D4_Ref2.FT2[36771],Xu_20140829_15Nplight_D1_Ref1.FT2[36158],Xu_20140829_15Nplight_D2_Ref1.FT2[35290]}	{Ms2,Ms2,Ms2,Ms2}	{SE,SE,SE,SE}
[LN!AAN!TGAYAIALHTNHYGAM~AGGMNGVK]	3	[LNAANTGAYAIALHTNHYGAMAGGMNGVK]	{7-8_GL0135491}	1	1	0.998506	{Xu_20140829_15Nplight_D0_Ref2.FT2[35979]}	{Ms2}	{SE}
[DGVVQQVDTPQ!NLYQKPQNLFVAGFMGSPQMNFLDAK]	4	[DGVVQQVDTPQNLYQKPQNLFVAGFMGSPQMNFLDAK]	{32_GL0021838}	1	10	1	{Xu_20140829_15Nplight_D12_Ref3.FT2[35908],Xu_20140829_15Nplight_D2_Ref4.FT2[33663],Xu_20140829_15Nplight_D0_Ref3.FT2[34929],Xu_20140829_15Nplight_D4_Ref2.FT2[36783],Xu_20140829_15Nplight_D43_Ref5.FT2[34118],Xu_20140829_15Nplight_D0_Ref1.FT2[36111],Xu_20140829_15Nplight_D0_Ref2.FT2[36194],Xu_20140829_15Nplight_D19_Ref2.FT2[36737],Xu_20140829_15Nplight_D0_Ref2.FT2[36190],Xu_20140829_15Nplight_D0_R…	{Ms2,Ms2,Ms2,Ms2,Ms2,Ms2,Ms2,Ms2,Ms2,Ms2}	{SE,SE,SE,SE,SE,SE,SE,SE,SE,SE}
[IEGHEDVYEK]	2	[IEGHEDVYEK]	{S-Fe3_GL0161758,MC-0-1_GL0090907,MC-6-2_GL0079691,G1-5A_GL0072912,G1-5A_GL0125163,G1-5A_GL0156237,G1-7A_GL0130104,Group2-2A_GL0154949,Group2-3A_GL0100696,Group2-5A_GL0044127,Group2-8A_GL0085366,Group2-8A_GL0144292,10_GL0026162,10_GL0052398,1-2_GL0115758,14_GL0127726,16_GL0000013,17_GL0049138,1A-dyr1-07_GL0041496,2-2_GL0072417,2-3_GL0054475,23_GL0103250,29_GL0009860,32_GL0041053,4-1_GL0037845,4-2…	34	113	1	{Xu_20140829_15Nplight_D43_Ref2.FT2[3537],Xu_20140829_15Nplight_D1_Ref1.FT2[2319],Xu_20140829_15Nplight_D19_Ref3.FT2[2669],Xu_20140829_15Nplight_D29_Ref2.FT2[3163],Xu_20140829_15Nplight_D43_Ref1.FT2[3800],Xu_20140829_15Nplight_D4_Ref3.FT2[2557],Xu_20140829_15Nplight_D43_Ref3.FT2[3538],Xu_20140829_15Nplight_D1_Ref5.FT2[2231],Xu_20140829_15Nplight_D29_Ref1.FT2[3224],Xu_20140829_15Nplight_D34_Ref2.F…	{Ms2,Ms2,Ms2,Ms2,Ms2,Ms2,Ms2,Ms2,Ms2,Ms2,Ms2,Ms2,Ms2,Ms2,Ms2,Ms2,Ms2,Ms2,Ms2,Ms2,Ms2,Ms2,Ms2,Ms2,Ms2,Ms2,Ms2,Ms2,Ms2,Ms2,Ms2,Ms2,Ms2,Ms2,Ms2,Ms2,Ms2,Ms2,Ms2,Ms2,Ms2,Ms2,Ms2,Ms2,Ms2,Ms2,Ms2,Ms2,Ms2,Ms2,Ms2,Ms2,Ms2,Ms2,Ms2,Ms2,Ms2,Ms2,Ms2,Ms2,Ms2,Ms2,Ms2,Ms2,Ms2,Ms2,Ms2,Ms2,Ms2,Ms2,Ms2,Ms2,Ms2,Ms2,Ms2,Ms2,Ms2,Ms2,Ms2,Ms2,Ms2,Ms2,Ms2,Ms2,Ms2,Ms2,Ms2,Ms2,Ms2,Ms2,Ms2,Ms2,Ms2,Ms2,Ms2,Ms2,Ms2,Ms2,Ms2,Ms…	{SE,SE,SE,SE,SE,SE,SE,SE,SE,SE,SE,SE,SE,SE,SE,SE,SE,SE,SE,SE,SE,SE,SE,SE,SE,SE,SE,SE,SE,SE,SE,SE,SE,SE,SE,SE,SE,SE,SE,SE,SE,SE,SE,SE,SE,SE,SE,SE,SE,SE,SE,SE,SE,SE,SE,SE,SE,SE,SE,SE,SE,SE,SE,SE,SE,SE,SE,SE,SE,SE,SE,SE,SE,SE,SE,SE,SE,SE,SE,SE,SE,SE,SE,SE,SE,SE,SE,SE,SE,SE,SE,SE,SE,SE,SE,SE,SE,SE,SE,SE,SE,SE,SE,SE,SE,SE,SE,SE,SE,SE,SE,SE,SE}
[IEGHEDVYEK]	3	[IEGHEDVYEK]	{S-Fe3_GL0161758,MC-0-1_GL0090907,MC-6-2_GL0079691,G1-5A_GL0072912,G1-5A_GL0125163,G1-5A_GL0156237,G1-7A_GL0130104,Group2-2A_GL0154949,Group2-3A_GL0100696,Group2-5A_GL0044127,Group2-8A_GL0085366,Group2-8A_GL0144292,10_GL0026162,10_GL0052398,1-2_GL0115758,14_GL0127726,16_GL0000013,17_GL0049138,1A-dyr1-07_GL0041496,2-2_GL0072417,2-3_GL0054475,23_GL0103250,29_GL0009860,32_GL0041053,4-1_GL0037845,4-2…	34	15	1	{Xu_20140829_15Nplight_D8_Ref3.FT2[3064],Xu_20140829_15Nplight_D1_Ref5.FT2[2221],Xu_20140829_15Nplight_D19_Ref1.FT2[2643],Xu_20140829_15Nplight_D0_Ref3.FT2[2413],Xu_20140829_15Nplight_D2_Ref2.FT2[2939],Xu_20140829_15Nplight_D4_Ref4.FT2[2244],Xu_20140829_15Nplight_D29_Ref4.FT2[2183],Xu_20140829_15Nplight_D1_Ref1.FT2[2300],Xu_20140829_15Nplight_D2_Ref4.FT2[1699],Xu_20140829_15Nplight_D29_Ref5.FT2[2…	{Ms2,Ms2,Ms2,Ms2,Ms2,Ms2,Ms2,Ms2,Ms2,Ms2,Ms2,Ms2,Ms2,Ms2,Ms2}	{SE,SE,SE,SE,SE,SE,SE,SE,SE,SE,SE,SE,SE,SE,SE}
[QLEAEETTK]	2	[QLEAEETTK]	{S-Fe11_GL0038814,S-Fe3_GL0073863,MC-6-2_GL0127982,Group2-3A_GL0151309,Group2-8A_GL0056121,11_GL0108681,11_GL0119817,1-2_GL0037219,14_GL0050736,20_GL0174750,2-2_GL0145678,2-2_GL0155162,23_GL0022719,23_GL0023564,26_GL0017860,2-7_GL0028420,4-1_GL0033100,4-1_GL0073502,7-1_GL0003428,7-1_GL0015471,7-5_GL0099917,7_GL0063790,8-2_GL0142116}	23	1	1	{Xu_20140829_15Nplight_D0_Ref4.FT2[1395]}	{Ms2}	{SE}
[TWTDDETGQ!TIIAGMGELHLEIVVDR]	4	[TWTDDETGQTIIAGMGELHLEIVVDR]	{MH-6-5_GL0141310,1-7_GL0076271}	2	1	0.998246	{Xu_20140829_15Nplight_D4_Ref4.FT2[32542]}	{Ms2}	{SE}
[NMVAAN!DGNISVK]	2	[NMVAANDGNISVK]	{MC-6-1_GL0018526,MH-6-5_GL0101676,MH-6-5_GL0138154,G1-3A_GL0105148,G1-5A_GL0060859,Group2-3A_GL0015555,Group2-8A_GL0008416,1-1_GL0042059,1-1_GL0090193,1-1_GL0123139,1-2_GL0119089,1-3_GL0028123,16_GL0038680,2-1_GL0026876,2-2_GL0092379,2-3_GL0088237,23_GL0090255,23_GL0141763,26_GL0023862,3-3_GL0045679,3-5_GL0122611,35_GL0066650,3-8_GL0001391,4-6_GL0085193,5-1_GL0051060,5-5_GL0020985,5-7_GL0028305,…	34	1	0.99077	{Xu_20140829_15Nplight_D2_Ref1.FT2[11156]}	{Ms2}	{SE}
[FNGVQFN!YPTRPNIPVLQGLSLEVKK]	3	[FNGVQFNYPTRPNIPVLQGLSLEVKK]	{Mouse_sp|P06795|MDR1B_MOUSE}	1	1	0.999999	{Xu_20140829_15Nplight_D12_Ref4.FT2[25826]}	{Ms2}	{SE}
[GISSIQ!HN!MLMAN!ASR]	3	[GISSIQHNMLMANASR]	{MC-6-2_GL0030454}	1	1	0.999992	{Xu_20140829_15Nplight_D34_Ref5.FT2[25248]}	{Ms2}	{SE}
[KGDSVEGLVTEGK]	2	[KGDSVEGLVTEGK]	{Group2-3A_GL0166554}	1	1	1	{Xu_20140829_15Nplight_D1_Ref3.FT2[10216]}	{Ms2}	{SE}
[IIPACDISEQISLASK]	2	[IIPACDISEQISLASK]	{G1-5A_GL0036269,10_GL0072498,16_GL0072292,3-8_GL0042753,6-1_GL0102403,6-2_GL0028454}	6	14	0.994565	{Xu_20140829_15Nplight_D0_Ref4.FT2[22946],Xu_20140829_15Nplight_D1_Ref2.FT2[24522],Xu_20140829_15Nplight_D1_Ref4.FT2[23066],Xu_20140829_15Nplight_D0_Ref1.FT2[24077],Xu_20140829_15Nplight_D0_Ref2.FT2[24169],Xu_20140829_15Nplight_D1_Ref2.FT2[24526],Xu_20140829_15Nplight_D1_Ref4.FT2[23055],Xu_20140829_15Nplight_D0_Ref4.FT2[22943],Xu_20140829_15Nplight_D0_Ref5.FT2[22683],Xu_20140829_15Nplight_D0_Ref2…	{Ms2,Ms2,Ms2,Ms2,Ms2,Ms2,Ms2,Ms2,Ms2,Ms2,Ms2,Ms2,Ms2,Ms2}	{SE,SE,SE,SE,SE,SE,SE,SE,SE,SE,SE,SE,SE,SE}
[DGLWDAYNNYHMGTTAENIN!DIWGITR]	3	[DGLWDAYNNYHMGTTAENINDIWGITR]	{S-Fe3_GL0230606,MC-6-5_GL0110855,MH-6-3_GL0148436,MH-6-3_GL0149107,1-1_GL0113116,2-1_GL0098967,4-2_GL0066375,5-7_GL0032090,6-3_GL0012295,8-5_GL0117668}	10	1	1	{Xu_20140829_15Nplight_D4_Ref4.FT2[30517]}	{Ms2}	{SE}
[EKMEIFGSIDK]	2	[EKMEIFGSIDK]	{1-2_GL0109492,3-6_GL0032327}	2	1	1	{Xu_20140829_15Nplight_D4_Ref5.FT2[18891]}	{Ms2}	{SE}
[VTITSNVGNGNNSWDQ!GLHVDTPAAIEAM~NKVAQ!GK]	3	[VTITSNVGNGNNSWDQGLHVDTPAAIEAMNKVAQGK]	{7-5_GL0060323}	1	1	1	{Xu_20140829_15Nplight_D4_Ref5.FT2[36960]}	{Ms2}	{SE}
[NGYASCHGGQK]	2	[NGYASCHGGQK]	{S-Fe10_GL0017833,S-Fe12_GL0013246,S-Fe12_GL0173643,S-Fe1_GL0076083,S-Fe20_GL0071005,S-Fe20_GL0098381,S-Fe20_GL0177874,S-Fe2_GL0042950,S-Fe2_GL0195561,S-Fe3_GL0097692,S-Fe6_GL0076545,S-Fe7_GL0210538,S-Fe8_GL0076003,S-Fe9_GL0037052,S-Fe9_GL0129536,S-Fe9_GL0171105,MC-0-1_GL0000798,MC-0-1_GL0018462,MC-0-1_GL0110540,MC-6-2_GL0036303,MC-6-2_GL0050513,MC-6-2_GL0075002,MC-6-2_GL0175515,MC-6-4_GL0086258,…	153	7	1	{Xu_20140829_15Nplight_D19_Ref2.FT2[990],Xu_20140829_15Nplight_D43_Ref3.FT2[905],Xu_20140829_15Nplight_D19_Ref2.FT2[987],Xu_20140829_15Nplight_D34_Ref2.FT2[908],Xu_20140829_15Nplight_D29_Ref1.FT2[943],Xu_20140829_15Nplight_D1_Ref2.FT2[917],Xu_20140829_15Nplight_D4_Ref3.FT2[887]}	{Ms2,Ms2,Ms2,Ms2,Ms2,Ms2,Ms2}	{SE,SE,SE,SE,SE,SE,SE}
[TATTEQAQEVCAGIR]	2	[TATTEQAQEVCAGIR]	{S-Fe3_GL0219277,S-Fe7_GL0267588,MH-6-5_GL0137339,G1-8A_GL0016227,17_GL0056107,17_GL0132547,20_GL0041036,20_GL0067516,2_GL0034166,23_GL0137035,2-7_GL0038815,4-2_GL0066523,5_GL0025720,7-4_GL0065439}	14	21	1	{Xu_20140829_15Nplight_D0_Ref3.FT2[11420],Xu_20140829_15Nplight_D0_Ref3.FT2[11425],Xu_20140829_15Nplight_D0_Ref4.FT2[8198],Xu_20140829_15Nplight_D0_Ref2.FT2[9703],Xu_20140829_15Nplight_D0_Ref2.FT2[9700],Xu_20140829_15Nplight_D0_Ref5.FT2[8195],Xu_20140829_15Nplight_D1_Ref4.FT2[9369],Xu_20140829_15Nplight_D0_Ref4.FT2[8202],Xu_20140829_15Nplight_D1_Ref4.FT2[9366],Xu_20140829_15Nplight_D0_Ref5.FT2[81…	{Ms2,Ms2,Ms2,Ms2,Ms2,Ms2,Ms2,Ms2,Ms2,Ms2,Ms2,Ms2,Ms2,Ms2,Ms2,Ms2,Ms2,Ms2,Ms2,Ms2,Ms2}	{SE,SE,SE,SE,SE,SE,SE,SE,SE,SE,SE,SE,SE,SE,SE,SE,SE,SE,SE,SE,SE}
[AAGANKLAIVKLVK]	2	[AAGANKLAIVKLVK]	{S-Fe1_GL0098537}	1	1	1	{Xu_20140829_15Nplight_D12_Ref5.FT2[39977]}	{Ms2}	{SE}
[DLLMKATVPTLTGYQ!SMM~ANVGETK]	3	[DLLMKATVPTLTGYQSMMANVGETK]	{S-Fe10_GL0072992}	1	1	0.998222	{Xu_20140829_15Nplight_D34_Ref2.FT2[34232]}	{Ms2}	{SE}
[LYLYNTLK]	2	[LYLYNTLK]	{1-2_GL0081805,14_GL0005800,43_GL0097383}	3	5	1	{Xu_20140829_15Nplight_D8_Ref4.FT2[17483],Xu_20140829_15Nplight_D0_Ref5.FT2[15863],Xu_20140829_15Nplight_D2_Ref1.FT2[18351],Xu_20140829_15Nplight_D1_Ref5.FT2[16730],Xu_20140829_15Nplight_D43_Ref1.FT2[21273]}	{Ms2,Ms2,Ms2,Ms2,Ms2}	{SE,SE,SE,SE,SE}
[LPADFTFTK]	2	[LPADFTFTK]	{S-Fe5_GL0025297,S-Fe5_GL0041273,S-Fe6_GL0136955,MH-6-1_GL0118615,6-3_GL0076952,6-4_GL0007672,6-7_GL0053575,7-6_GL0058564,7-6_GL0119815}	9	9	1	{Xu_20140829_15Nplight_D4_Ref4.FT2[17365],Xu_20140829_15Nplight_D4_Ref1.FT2[16525],Xu_20140829_15Nplight_D8_Ref1.FT2[19514],Xu_20140829_15Nplight_D0_Ref5.FT2[17272],Xu_20140829_15Nplight_D2_Ref4.FT2[17925],Xu_20140829_15Nplight_D0_Ref5.FT2[17267],Xu_20140829_15Nplight_D19_Ref1.FT2[21108],Xu_20140829_15Nplight_D2_Ref4.FT2[17915],Xu_20140829_15Nplight_D8_Ref4.FT2[18486]}	{Ms2,Ms2,Ms2,Ms2,Ms2,Ms2,Ms2,Ms2,Ms2}	{SE,SE,SE,SE,SE,SE,SE,SE,SE}
[EFLKVLN!NR]	2	[EFLKVLNNR]	{17_GL0101619}	1	1	0.99912	{Xu_20140829_15Nplight_D1_Ref5.FT2[939]}	{Ms2}	{SE}
[TDALGIAN!SAKVEPN!DK]	3	[TDALGIANSAKVEPNDK]	{MC-0-1_GL0020699,MH-0-5_GL0002532}	2	1	0.99938	{Xu_20140829_15Nplight_D2_Ref3.FT2[16343]}	{Ms2}	{SE}
[VSGSVYVGTSSR]	2	[VSGSVYVGTSSR]	{MC-6-4_GL0086125,MH-6-1_GL0099123,MH-6-4_GL0138109,1-1_GL0017506,17_GL0156635,28_GL0072197}	6	10	1	{Xu_20140829_15Nplight_D8_Ref3.FT2[5633],Xu_20140829_15Nplight_D2_Ref2.FT2[5994],Xu_20140829_15Nplight_D8_Ref2.FT2[6165],Xu_20140829_15Nplight_D2_Ref2.FT2[6000],Xu_20140829_15Nplight_D4_Ref1.FT2[5531],Xu_20140829_15Nplight_D8_Ref3.FT2[5637],Xu_20140829_15Nplight_D2_Ref3.FT2[5936],Xu_20140829_15Nplight_D2_Ref3.FT2[5927],Xu_20140829_15Nplight_D4_Ref1.FT2[5562],Xu_20140829_15Nplight_D4_Ref1.FT2[5508…	{Ms2,Ms2,Ms2,Ms2,Ms2,Ms2,Ms2,Ms2,Ms2,Ms2}	{SE,SE,SE,SE,SE,SE,SE,SE,SE,SE}
[FIDSYDVEIQ!DWVDHAVK]	3	[FIDSYDVEIQDWVDHAVK]	{S-Fe20_GL0172893,5-7_GL0038239}	2	2	1	{Xu_20140829_15Nplight_D4_Ref5.FT2[29379],Xu_20140829_15Nplight_D12_Ref3.FT2[33183]}	{Ms2,Ms2}	{SE,SE}
[DIVTSFFDN!R]	2	[DIVTSFFDNR]	{G1-1A_GL0123669}	1	3	0.999999	{Xu_20140829_15Nplight_D2_Ref1.FT2[28436],Xu_20140829_15Nplight_D2_Ref3.FT2[26384],Xu_20140829_15Nplight_D2_Ref3.FT2[26395]}	{Ms2,Ms2,Ms2}	{SE,SE,SE}
[IYENDPFAKLDQTGVGK]	2	[IYENDPFAKLDQTGVGK]	{S-Fe20_GL0092830,MC-0-1_GL0123003,MH-6-4_GL0009402,MH-6-5_GL0034936,G1-1A_GL0077879,G1-5A_GL0024721,Group2-2A_GL0094156,17_GL0033450,17_GL0111669,20_GL0070188,20_GL0165608,2_GL0057538,26_GL0052187,26_GL0084018,3-7_GL0053806,6-5_GL0080951,7-5_GL0165275,8_GL0095445}	18	1	1	{Xu_20140829_15Nplight_D0_Ref4.FT2[19121]}	{Ms2}	{SE}
[IHVFDKETEK]	2	[IHVFDKETEK]	{S-Fe12_GL0068650,G1-8A_GL0042005,1_GL0024195,13_GL0005754,20_GL0016299,2-1_GL0061307,2-1_GL0066080,2-3_GL0100390,23_GL0026487,2A-dyr14-07_GL0056926,3-5_GL0063638,4-3_GL0053702,5-2_GL0020817,6-6_GL0109045,7-5_GL0013847,8-3_GL0010528}	16	84	1	{Xu_20140829_15Nplight_D4_Ref2.FT2[2379],Xu_20140829_15Nplight_D34_Ref1.FT2[4935],Xu_20140829_15Nplight_D34_Ref3.FT2[4981],Xu_20140829_15Nplight_D29_Ref4.FT2[3248],Xu_20140829_15Nplight_D19_Ref1.FT2[3867],Xu_20140829_15Nplight_D4_Ref3.FT2[3848],Xu_20140829_15Nplight_D8_Ref4.FT2[2615],Xu_20140829_15Nplight_D4_Ref1.FT2[4742],Xu_20140829_15Nplight_D8_Ref5.FT2[3424],Xu_20140829_15Nplight_D1_Ref1.FT2[…	{Ms2,Ms2,Ms2,Ms2,Ms2,Ms2,Ms2,Ms2,Ms2,Ms2,Ms2,Ms2,Ms2,Ms2,Ms2,Ms2,Ms2,Ms2,Ms2,Ms2,Ms2,Ms2,Ms2,Ms2,Ms2,Ms2,Ms2,Ms2,Ms2,Ms2,Ms2,Ms2,Ms2,Ms2,Ms2,Ms2,Ms2,Ms2,Ms2,Ms2,Ms2,Ms2,Ms2,Ms2,Ms2,Ms2,Ms2,Ms2,Ms2,Ms2,Ms2,Ms2,Ms2,Ms2,Ms2,Ms2,Ms2,Ms2,Ms2,Ms2,Ms2,Ms2,Ms2,Ms2,Ms2,Ms2,Ms2,Ms2,Ms2,Ms2,Ms2,Ms2,Ms2,Ms2,Ms2,Ms2,Ms2,Ms2,Ms2,Ms2,Ms2,Ms2,Ms2,Ms2}	{SE,SE,SE,SE,SE,SE,SE,SE,SE,SE,SE,SE,SE,SE,SE,SE,SE,SE,SE,SE,SE,SE,SE,SE,SE,SE,SE,SE,SE,SE,SE,SE,SE,SE,SE,SE,SE,SE,SE,SE,SE,SE,SE,SE,SE,SE,SE,SE,SE,SE,SE,SE,SE,SE,SE,SE,SE,SE,SE,SE,SE,SE,SE,SE,SE,SE,SE,SE,SE,SE,SE,SE,SE,SE,SE,SE,SE,SE,SE,SE,SE,SE,SE,SE}
[IHVFDKETEK]	3	[IHVFDKETEK]	{S-Fe12_GL0068650,G1-8A_GL0042005,1_GL0024195,13_GL0005754,20_GL0016299,2-1_GL0061307,2-1_GL0066080,2-3_GL0100390,23_GL0026487,2A-dyr14-07_GL0056926,3-5_GL0063638,4-3_GL0053702,5-2_GL0020817,6-6_GL0109045,7-5_GL0013847,8-3_GL0010528}	16	11	1	{Xu_20140829_15Nplight_D1_Ref5.FT2[3692],Xu_20140829_15Nplight_D8_Ref1.FT2[4967],Xu_20140829_15Nplight_D4_Ref5.FT2[3204],Xu_20140829_15Nplight_D4_Ref1.FT2[4731],Xu_20140829_15Nplight_D0_Ref5.FT2[1803],Xu_20140829_15Nplight_D1_Ref5.FT2[3665],Xu_20140829_15Nplight_D8_Ref4.FT2[2630],Xu_20140829_15Nplight_D8_Ref2.FT2[4931],Xu_20140829_15Nplight_D19_Ref3.FT2[4108],Xu_20140829_15Nplight_D29_Ref3.FT2[33…	{Ms2,Ms2,Ms2,Ms2,Ms2,Ms2,Ms2,Ms2,Ms2,Ms2,Ms2}	{SE,SE,SE,SE,SE,SE,SE,SE,SE,SE,SE}
[ITTVGDAIAYIEANAK]	2	[ITTVGDAIAYIEANAK]	{S-Fe1_GL0142704}	1	1	0.999203	{Xu_20140829_15Nplight_D0_Ref4.FT2[32199]}	{Ms2}	{SE}
[IN!YSATQRQ]	2	[INYSATQRQ]	{MH-6-2_GL0054586,G1-1A_GL0093634,10_GL0015987}	3	1	0.999841	{Xu_20140829_15Nplight_D8_Ref2.FT2[3448]}	{Ms2}	{SE}
[EYALLRGN!ESKFTSLFGNWQ!DADLYENAPTN!DWQDQVFGR]	4	[EYALLRGNESKFTSLFGNWQDADLYENAPTNDWQDQVFGR]	{37_GL0049004}	1	1	0.992294	{Xu_20140829_15Nplight_D43_Ref5.FT2[29530]}	{Ms2}	{SE}
[TIEECKDITLK]	2	[TIEECKDITLK]	{S-Fe20_GL0000952}	1	1	1	{Xu_20140829_15Nplight_D1_Ref1.FT2[21516]}	{Ms2}	{SE}
[ASKNAQDGISAIQ!TAEGALN!EVHSILQR]	3	[ASKNAQDGISAIQTAEGALNEVHSILQR]	{6-8_GL0065664}	1	1	1	{Xu_20140829_15Nplight_D12_Ref2.FT2[39486]}	{Ms2}	{SE}
[FIFN!EILPQDLGYVDR]	2	[FIFNEILPQDLGYVDR]	{MC-6-2_GL0174259,2-2_GL0147523}	2	1	1	{Xu_20140829_15Nplight_D29_Ref3.FT2[33095]}	{Ms2}	{SE}
[AGAVQPIPGMSDSLEGDNK]	2	[AGAVQPIPGMSDSLEGDNK]	{S-Fe11_GL0081509}	1	1	1	{Xu_20140829_15Nplight_D0_Ref5.FT2[17454]}	{Ms2}	{SE}
[MVIN!EN!N!AVELSK]	2	[MVINENNAVELSK]	{2-1_GL0036056}	1	1	0.999984	{Xu_20140829_15Nplight_D29_Ref5.FT2[37484]}	{Ms2}	{SE}
[GLSGIDDN!KYIYK]	2	[GLSGIDDNKYIYK]	{Group2-3A_GL0184498}	1	26	1	{Xu_20140829_15Nplight_D1_Ref4.FT2[13187],Xu_20140829_15Nplight_D0_Ref3.FT2[14602],Xu_20140829_15Nplight_D29_Ref4.FT2[14414],Xu_20140829_15Nplight_D1_Ref1.FT2[15169],Xu_20140829_15Nplight_D0_Ref4.FT2[12428],Xu_20140829_15Nplight_D12_Ref3.FT2[15265],Xu_20140829_15Nplight_D29_Ref1.FT2[16551],Xu_20140829_15Nplight_D0_Ref5.FT2[12347],Xu_20140829_15Nplight_D34_Ref4.FT2[14546],Xu_20140829_15Nplight_D29…	{Ms2,Ms2,Ms2,Ms2,Ms2,Ms2,Ms2,Ms2,Ms2,Ms2,Ms2,Ms2,Ms2,Ms2,Ms2,Ms2,Ms2,Ms2,Ms2,Ms2,Ms2,Ms2,Ms2,Ms2,Ms2,Ms2}	{SE,SE,SE,SE,SE,SE,SE,SE,SE,SE,SE,SE,SE,SE,SE,SE,SE,SE,SE,SE,SE,SE,SE,SE,SE,SE}
[MYN!ISNYIGGMAM~K]	2	[MYNISNYIGGMAMK]	{1-1_GL0108874}	1	1	1	{Xu_20140829_15Nplight_D34_Ref3.FT2[25751]}	{Ms2}	{SE}
[LDDAGNPAN!PLKVQQLLQQ!MYIMQK]	4	[LDDAGNPANPLKVQQLLQQMYIMQK]	{S-Fe12_GL0100520}	1	1	1	{Xu_20140829_15Nplight_D12_Ref4.FT2[35131]}	{Ms2}	{SE}
[KLQ!VGAN!ANQNIEISIKAMN!ADALGLGK]	4	[KLQVGANANQNIEISIKAMNADALGLGK]	{1-2_GL0100967,31_GL0073464}	2	1	0.999996	{Xu_20140829_15Nplight_D34_Ref4.FT2[37935]}	{Ms2}	{SE}
[KDVDEAYM~N!K]	3	[KDVDEAYMNK]	{Mouse_sp|P11679|K2C8_MOUSE}	1	1	0.962239	{Xu_20140829_15Nplight_D2_Ref2.FT2[9186]}	{Ms2}	{SE}
[TM~Q!EIGADEAKAK]	2	[TMQEIGADEAKAK]	{Group2-3A_GL0214786}	1	1	1	{Xu_20140829_15Nplight_D0_Ref1.FT2[13283]}	{Ms2}	{SE}
[LEHTINNLDNVVEN!TTAAESQIR]	2	[LEHTINNLDNVVENTTAAESQIR]	{S-Fe12_GL0075450,S-Fe12_GL0075452,S-Fe12_GL0075454,S-Fe14_GL0044680,G1-1A_GL0005817,G1-5A_GL0143894,Group2-1A_GL0053676,Group2-1A_GL0079313,Group2-1A_GL0082703,Group2-1A_GL0084123,Group2-3A_GL0074883,Group2-5A_GL0118816,Group2-6A_GL0141556,Group2-8A_GL0023727,1-1_GL0027537,1-1_GL0040488,1-1_GL0041844,1-1_GL0078299,1-1_GL0108377,1-2_GL0024632,1-6_GL0061241,1-6_GL0089137,17_GL0054728,20_GL0103139,…	38	1	1	{Xu_20140829_15Nplight_D12_Ref4.FT2[22306]}	{Ms2}	{SE}
[ADAPTEFKTENN!LVLEAPAGAFEAGSNVK]	3	[ADAPTEFKTENNLVLEAPAGAFEAGSNVK]	{G1-5A_GL0049973}	1	2	0.999982	{Xu_20140829_15Nplight_D8_Ref1.FT2[25286],Xu_20140829_15Nplight_D2_Ref3.FT2[23569]}	{Ms2,Ms2}	{SE,SE}
[VAYNGALLDKYIEFDYVDATGK]	3	[VAYNGALLDKYIEFDYVDATGK]	{G1-1A_GL0118085}	1	122	1	{Xu_20140829_15Nplight_D0_Ref3.FT2[30251],Xu_20140829_15Nplight_D29_Ref2.FT2[32507],Xu_20140829_15Nplight_D43_Ref4.FT2[29988],Xu_20140829_15Nplight_D8_Ref1.FT2[30150],Xu_20140829_15Nplight_D4_Ref4.FT2[27431],Xu_20140829_15Nplight_D2_Ref4.FT2[28727],Xu_20140829_15Nplight_D19_Ref2.FT2[31912],Xu_20140829_15Nplight_D8_Ref3.FT2[27167],Xu_20140829_15Nplight_D34_Ref1.FT2[32655],Xu_20140829_15Nplight_D12…	{Ms2,Ms2,Ms2,Ms2,Ms2,Ms2,Ms2,Ms2,Ms2,Ms2,Ms2,Ms2,Ms2,Ms2,Ms2,Ms2,Ms2,Ms2,Ms2,Ms2,Ms2,Ms2,Ms2,Ms2,Ms2,Ms2,Ms2,Ms2,Ms2,Ms2,Ms2,Ms2,Ms2,Ms2,Ms2,Ms2,Ms2,Ms2,Ms2,Ms2,Ms2,Ms2,Ms2,Ms2,Ms2,Ms2,Ms2,Ms2,Ms2,Ms2,Ms2,Ms2,Ms2,Ms2,Ms2,Ms2,Ms2,Ms2,Ms2,Ms2,Ms2,Ms2,Ms2,Ms2,Ms2,Ms2,Ms2,Ms2,Ms2,Ms2,Ms2,Ms2,Ms2,Ms2,Ms2,Ms2,Ms2,Ms2,Ms2,Ms2,Ms2,Ms2,Ms2,Ms2,Ms2,Ms2,Ms2,Ms2,Ms2,Ms2,Ms2,Ms2,Ms2,Ms2,Ms2,Ms2,Ms2,Ms2,Ms2,Ms…	{SE,SE,SE,SE,SE,SE,SE,SE,SE,SE,SE,SE,SE,SE,SE,SE,SE,SE,SE,SE,SE,SE,SE,SE,SE,SE,SE,SE,SE,SE,SE,SE,SE,SE,SE,SE,SE,SE,SE,SE,SE,SE,SE,SE,SE,SE,SE,SE,SE,SE,SE,SE,SE,SE,SE,SE,SE,SE,SE,SE,SE,SE,SE,SE,SE,SE,SE,SE,SE,SE,SE,SE,SE,SE,SE,SE,SE,SE,SE,SE,SE,SE,SE,SE,SE,SE,SE,SE,SE,SE,SE,SE,SE,SE,SE,SE,SE,SE,SE,SE,SE,SE,SE,SE,SE,SE,SE,SE,SE,SE,SE,SE,SE,SE,SE,SE,SE,SE,SE,SE,SE,SE}
[ILDAIYQSSK]	2	[ILDAIYQSSK]	{S-Fe12_GL0162484,S-Fe7_GL0200514,S-Fe8_GL0211955,2-2_GL0145401}	4	4	0.99839	{Xu_20140829_15Nplight_D0_Ref4.FT2[12584],Xu_20140829_15Nplight_D19_Ref1.FT2[16090],Xu_20140829_15Nplight_D4_Ref2.FT2[14357],Xu_20140829_15Nplight_D12_Ref1.FT2[15311]}	{Ms2,Ms2,Ms2,Ms2}	{SE,SE,SE,SE}
[SIAQFQNTQFQLADMATK]	2	[SIAQFQNTQFQLADMATK]	{G1-5A_GL0023463,G1-5A_GL0036971,Group2-3A_GL0021450,Group2-3A_GL0096862,10_GL0038120,16_GL0049037,2-8_GL0071467,6-1_GL0090475,6-2_GL0036611}	9	113	1	{Xu_20140829_15Nplight_D2_Ref1.FT2[25790],Xu_20140829_15Nplight_D1_Ref1.FT2[26715],Xu_20140829_15Nplight_D12_Ref2.FT2[26768],Xu_20140829_15Nplight_D4_Ref2.FT2[26454],Xu_20140829_15Nplight_D34_Ref2.FT2[28088],Xu_20140829_15Nplight_D34_Ref1.FT2[28025],Xu_20140829_15Nplight_D12_Ref2.FT2[26820],Xu_20140829_15Nplight_D12_Ref3.FT2[26625],Xu_20140829_15Nplight_D19_Ref2.FT2[27231],Xu_20140829_15Nplight_D…	{Ms2,Ms2,Ms2,Ms2,Ms2,Ms2,Ms2,Ms2,Ms2,Ms2,Ms2,Ms2,Ms2,Ms2,Ms2,Ms2,Ms2,Ms2,Ms2,Ms2,Ms2,Ms2,Ms2,Ms2,Ms2,Ms2,Ms2,Ms2,Ms2,Ms2,Ms2,Ms2,Ms2,Ms2,Ms2,Ms2,Ms2,Ms2,Ms2,Ms2,Ms2,Ms2,Ms2,Ms2,Ms2,Ms2,Ms2,Ms2,Ms2,Ms2,Ms2,Ms2,Ms2,Ms2,Ms2,Ms2,Ms2,Ms2,Ms2,Ms2,Ms2,Ms2,Ms2,Ms2,Ms2,Ms2,Ms2,Ms2,Ms2,Ms2,Ms2,Ms2,Ms2,Ms2,Ms2,Ms2,Ms2,Ms2,Ms2,Ms2,Ms2,Ms2,Ms2,Ms2,Ms2,Ms2,Ms2,Ms2,Ms2,Ms2,Ms2,Ms2,Ms2,Ms2,Ms2,Ms2,Ms2,Ms2,Ms2,Ms…	{SE,SE,SE,SE,SE,SE,SE,SE,SE,SE,SE,SE,SE,SE,SE,SE,SE,SE,SE,SE,SE,SE,SE,SE,SE,SE,SE,SE,SE,SE,SE,SE,SE,SE,SE,SE,SE,SE,SE,SE,SE,SE,SE,SE,SE,SE,SE,SE,SE,SE,SE,SE,SE,SE,SE,SE,SE,SE,SE,SE,SE,SE,SE,SE,SE,SE,SE,SE,SE,SE,SE,SE,SE,SE,SE,SE,SE,SE,SE,SE,SE,SE,SE,SE,SE,SE,SE,SE,SE,SE,SE,SE,SE,SE,SE,SE,SE,SE,SE,SE,SE,SE,SE,SE,SE,SE,SE,SE,SE,SE,SE,SE,SE}
[NNILAQAGQSMLAQAN!QSNQGVLSLLQ]	3	[NNILAQAGQSMLAQANQSNQGVLSLLQ]	{S-Fe12_GL0118565,S-Fe19_GL0105632,S-Fe7_GL0036722,G1-5A_GL0064829,11_GL0139961,11_GL0143116,17_GL0007764,6-2_GL0088943,6-3_GL0062463,6-7_GL0040263,7-5_GL0144179}	11	1	1	{Xu_20140829_15Nplight_D8_Ref4.FT2[37501]}	{Ms2}	{SE}
[GM~QLVN!ATMQDLGSAN!SVTVNK]	3	[GMQLVNATMQDLGSANSVTVNK]	{MC-0-1_GL0097024}	1	1	0.989296	{Xu_20140829_15Nplight_D34_Ref4.FT2[25908]}	{Ms2}	{SE}
[VLDLIAHMASVNA]	2	[VLDLIAHMASVNA]	{1A-dyr3-06_GL0038646}	1	3	1	{Xu_20140829_15Nplight_D0_Ref4.FT2[25962],Xu_20140829_15Nplight_D0_Ref4.FT2[25955],Xu_20140829_15Nplight_D0_Ref3.FT2[26944]}	{Ms2,Ms2,Ms2}	{SE,SE,SE}
[SCN!CGHDN!GMGAGMDGIY]	3	[SCNCGHDNGMGAGMDGIY]	{7-2_GL0052981}	1	1	1	{Xu_20140829_15Nplight_D2_Ref3.FT2[32459]}	{Ms2}	{SE}
[MVAVGADTQN!YGFR]	2	[MVAVGADTQNYGFR]	{G1-3A_GL0032936,3-6_GL0010725,4-2_GL0111191,5-1_GL0004332}	4	1	0.993437	{Xu_20140829_15Nplight_D1_Ref3.FT2[17960]}	{Ms2}	{SE}
[VTTLVEIR]	2	[VTTLVEIR]	{25_GL0090803}	1	1	0.999974	{Xu_20140829_15Nplight_D1_Ref5.FT2[12909]}	{Ms2}	{SE}
[YTDAEADVAMPLKDLGIDPDKDLSDQYSFTK]	4	[YTDAEADVAMPLKDLGIDPDKDLSDQYSFTK]	{2-2_GL0050991}	1	2	1	{Xu_20140829_15Nplight_D29_Ref5.FT2[29582],Xu_20140829_15Nplight_D0_Ref4.FT2[29581]}	{Ms2,Ms2}	{SE,SE}
[YTDAEADVAMPLKDLGIDPDKDLSDQYSFTK]	3	[YTDAEADVAMPLKDLGIDPDKDLSDQYSFTK]	{2-2_GL0050991}	1	4	1	{Xu_20140829_15Nplight_D0_Ref5.FT2[29168],Xu_20140829_15Nplight_D0_Ref5.FT2[29155],Xu_20140829_15Nplight_D0_Ref1.FT2[30945],Xu_20140829_15Nplight_D0_Ref1.FT2[30941]}	{Ms2,Ms2,Ms2,Ms2}	{SE,SE,SE,SE}
[LIAGFGIIGLLILIMGIISYNVLASSDADTM~KEQIILVVLLAATLGFSVFLSVSIIR]	5	[LIAGFGIIGLLILIMGIISYNVLASSDADTMKEQIILVVLLAATLGFSVFLSVSIIR]	{3-3_GL0014675}	1	1	1	{Xu_20140829_15Nplight_D34_Ref5.FT2[30804]}	{Ms2}	{SE}
[GLTQASAN!AQ!DGISCVQTAEGALNEVQ!DMLQR]	4	[GLTQASANAQDGISCVQTAEGALNEVQDMLQR]	{S-Fe11_GL0073808,S-Fe12_GL0209209,S-Fe17_GL0071731,S-Fe20_GL0138630,S-Fe20_GL0187127,MC-6-2_GL0046164,MH-6-5_GL0109662,MH-6-5_GL0133896,MH-6-5_GL0153851,G1-5A_GL0042842,G1-5A_GL0042846,G1-5A_GL0046690,G1-8A_GL0096633,Group2-1A_GL0094448,Group2-7A_GL0121966,1-1_GL0117779,1-1_GL0133662,1-3_GL0114747,1-4_GL0073650,1-6_GL0050653,17_GL0033058,17_GL0042986,1-8_GL0060156,2-2_GL0065326,2-3_GL0071476,26_…	37	2	1	{Xu_20140829_15Nplight_D0_Ref5.FT2[42764],Xu_20140829_15Nplight_D1_Ref4.FT2[42003]}	{Ms2,Ms2}	{SE,SE}
[GLTQASAN!AQ!DGISCVQTAEGALNEVQ!DMLQR]	3	[GLTQASANAQDGISCVQTAEGALNEVQDMLQR]	{S-Fe11_GL0073808,S-Fe12_GL0209209,S-Fe17_GL0071731,S-Fe20_GL0138630,S-Fe20_GL0187127,MC-6-2_GL0046164,MH-6-5_GL0109662,MH-6-5_GL0133896,MH-6-5_GL0153851,G1-5A_GL0042842,G1-5A_GL0042846,G1-5A_GL0046690,G1-8A_GL0096633,Group2-1A_GL0094448,Group2-7A_GL0121966,1-1_GL0117779,1-1_GL0133662,1-3_GL0114747,1-4_GL0073650,1-6_GL0050653,17_GL0033058,17_GL0042986,1-8_GL0060156,2-2_GL0065326,2-3_GL0071476,26_…	37	1	1	{Xu_20140829_15Nplight_D29_Ref4.FT2[35236]}	{Ms2}	{SE}
[NWDAAFGMPGASSNPCSETYR]	2	[NWDAAFGMPGASSNPCSETYR]	{Mouse_sp|Q7TPZ8|CBPA1_MOUSE}	1	18	1	{Xu_20140829_15Nplight_D0_Ref4.FT2[22984],Xu_20140829_15Nplight_D0_Ref2.FT2[24315],Xu_20140829_15Nplight_D0_Ref1.FT2[24170],Xu_20140829_15Nplight_D0_Ref3.FT2[24109],Xu_20140829_15Nplight_D0_Ref1.FT2[24169],Xu_20140829_15Nplight_D1_Ref4.FT2[23178],Xu_20140829_15Nplight_D1_Ref1.FT2[25063],Xu_20140829_15Nplight_D0_Ref2.FT2[24292],Xu_20140829_15Nplight_D1_Ref2.FT2[24720],Xu_20140829_15Nplight_D0_Ref5…	{Ms2,Ms2,Ms2,Ms2,Ms2,Ms2,Ms2,Ms2,Ms2,Ms2,Ms2,Ms2,Ms2,Ms2,Ms2,Ms2,Ms2,Ms2}	{SE,SE,SE,SE,SE,SE,SE,SE,SE,SE,SE,SE,SE,SE,SE,SE,SE,SE}
[ESDIYIFSDPQ!WTGAPGREDICDPK]	3	[ESDIYIFSDPQWTGAPGREDICDPK]	{S-Fe1_GL0076083}	1	1	1	{Xu_20140829_15Nplight_D0_Ref4.FT2[25779]}	{Ms2}	{SE}
[FSVQAGDR]	2	[FSVQAGDR]	{G1-1A_GL0037478,2-5_GL0076428}	2	6	1	{Xu_20140829_15Nplight_D1_Ref5.FT2[4594],Xu_20140829_15Nplight_D12_Ref2.FT2[5577],Xu_20140829_15Nplight_D34_Ref1.FT2[6161],Xu_20140829_15Nplight_D1_Ref5.FT2[4603],Xu_20140829_15Nplight_D29_Ref2.FT2[6319],Xu_20140829_15Nplight_D1_Ref1.FT2[4917]}	{Ms2,Ms2,Ms2,Ms2,Ms2,Ms2}	{SE,SE,SE,SE,SE,SE}
[IVTGDVKDEQVK]	3	[IVTGDVKDEQVK]	{MH-6-4_GL0147305,1-1_GL0141777,17_GL0148215,47_GL0132045}	4	3	1	{Xu_20140829_15Nplight_D2_Ref3.FT2[4703],Xu_20140829_15Nplight_D2_Ref2.FT2[4728],Xu_20140829_15Nplight_D19_Ref3.FT2[4472]}	{Ms2,Ms2,Ms2}	{SE,SE,SE}
[IVTGDVKDEQVK]	2	[IVTGDVKDEQVK]	{MH-6-4_GL0147305,1-1_GL0141777,17_GL0148215,47_GL0132045}	4	44	1	{Xu_20140829_15Nplight_D29_Ref2.FT2[5371],Xu_20140829_15Nplight_D0_Ref3.FT2[4010],Xu_20140829_15Nplight_D12_Ref1.FT2[4592],Xu_20140829_15Nplight_D29_Ref3.FT2[3627],Xu_20140829_15Nplight_D43_Ref5.FT2[3771],Xu_20140829_15Nplight_D1_Ref1.FT2[3652],Xu_20140829_15Nplight_D43_Ref3.FT2[5700],Xu_20140829_15Nplight_D12_Ref2.FT2[4528],Xu_20140829_15Nplight_D2_Ref5.FT2[3787],Xu_20140829_15Nplight_D12_Ref5.F…	{Ms2,Ms2,Ms2,Ms2,Ms2,Ms2,Ms2,Ms2,Ms2,Ms2,Ms2,Ms2,Ms2,Ms2,Ms2,Ms2,Ms2,Ms2,Ms2,Ms2,Ms2,Ms2,Ms2,Ms2,Ms2,Ms2,Ms2,Ms2,Ms2,Ms2,Ms2,Ms2,Ms2,Ms2,Ms2,Ms2,Ms2,Ms2,Ms2,Ms2,Ms2,Ms2,Ms2,Ms2}	{SE,SE,SE,SE,SE,SE,SE,SE,SE,SE,SE,SE,SE,SE,SE,SE,SE,SE,SE,SE,SE,SE,SE,SE,SE,SE,SE,SE,SE,SE,SE,SE,SE,SE,SE,SE,SE,SE,SE,SE,SE,SE,SE,SE}
[ITQWMIDEFK]	2	[ITQWMIDEFK]	{S-Fe9_GL0135473,MC-6-5_GL0088053,Group2-3A_GL0201234,8-1_GL0063594,8-2_GL0053693}	5	1	1	{Xu_20140829_15Nplight_D1_Ref4.FT2[24538]}	{Ms2}	{SE}
[LGGETVLFR]	2	[LGGETVLFR]	{S-Fe8_GL0272814,MH-6-1_GL0151435,Group2-8A_GL0192211,20_GL0089936,5-6_GL0099234}	5	1	0.991339	{Xu_20140829_15Nplight_D0_Ref1.FT2[16102]}	{Ms2}	{SE}
[VYDAVGNETTLK]	2	[VYDAVGNETTLK]	{MC-6-2_GL0124886,MC-6-4_GL0063533,G1-5A_GL0060899,G1-5A_GL0213210,Group2-4A_GL0129976,6-2_GL0059455}	6	5	1	{Xu_20140829_15Nplight_D0_Ref5.FT2[8046],Xu_20140829_15Nplight_D0_Ref2.FT2[9377],Xu_20140829_15Nplight_D19_Ref3.FT2[12005],Xu_20140829_15Nplight_D0_Ref5.FT2[8018],Xu_20140829_15Nplight_D34_Ref5.FT2[11290]}	{Ms2,Ms2,Ms2,Ms2,Ms2}	{SE,SE,SE,SE,SE}
[EEYIPKASGAGIGFDDAQSGNIEL]	2	[EEYIPKASGAGIGFDDAQSGNIEL]	{17_GL0025000}	1	1	0.999983	{Xu_20140829_15Nplight_D8_Ref4.FT2[27354]}	{Ms2}	{SE}
[FVREMPEVAMN!ETEIHAN!PITIAM~PKK]	4	[FVREMPEVAMNETEIHANPITIAMPKK]	{8-8_GL0115195}	1	1	0.970254	{Xu_20140829_15Nplight_D1_Ref5.FT2[27449]}	{Ms2}	{SE}
[YEAQILFAPDNM~AKAEVGN!DSGYPAGSEPAK]	3	[YEAQILFAPDNMAKAEVGNDSGYPAGSEPAK]	{MH-6-5_GL0047261}	1	1	1	{Xu_20140829_15Nplight_D43_Ref5.FT2[28242]}	{Ms2}	{SE}
[ITVTAIDSR]	2	[ITVTAIDSR]	{17_GL0058294}	1	1	1	{Xu_20140829_15Nplight_D0_Ref5.FT2[7078]}	{Ms2}	{SE}
[TFIDFMANDEK]	2	[TFIDFMANDEK]	{S-Fe12_GL0053915,G1-1A_GL0058261,G1-5A_GL0016880,Group2-2A_GL0048295,1-1_GL0143228,2-3_GL0029383,2-5_GL0059022,4-1_GL0002785,41_GL0069753,4-2_GL0081601,6-2_GL0094322}	11	7	1	{Xu_20140829_15Nplight_D1_Ref4.FT2[22860],Xu_20140829_15Nplight_D1_Ref4.FT2[22879],Xu_20140829_15Nplight_D0_Ref4.FT2[22737],Xu_20140829_15Nplight_D1_Ref2.FT2[24340],Xu_20140829_15Nplight_D4_Ref2.FT2[24375],Xu_20140829_15Nplight_D1_Ref2.FT2[24351],Xu_20140829_15Nplight_D8_Ref2.FT2[23613]}	{Ms2,Ms2,Ms2,Ms2,Ms2,Ms2,Ms2}	{SE,SE,SE,SE,SE,SE,SE}
[HAEIIIRQM~M~R]	2	[HAEIIIRQMMR]	{4-6_GL0052548}	1	2	1	{Xu_20140829_15Nplight_D4_Ref4.FT2[12797],Xu_20140829_15Nplight_D4_Ref3.FT2[14503]}	{Ms2,Ms2}	{SE,SE}
[GAM~LTIMNPDDKAGLEAALR]	3	[GAMLTIMNPDDKAGLEAALR]	{S-Fe11_GL0059003,S-Fe12_GL0089833,S-Fe20_GL0059884,S-Fe2_GL0121794,S-Fe7_GL0039134,MC-0-3_GL0086469,G1-1A_GL0008200,G1-5A_GL0020141,G1-6A_GL0037656,Group2-4A_GL0160596,Group2-5A_GL0153443,10_GL0040780,10_GL0070620,1-1_GL0031225,1-1_GL0046107,11_GL0010650,11_GL0095421,11_GL0128740,11_GL0153044,1-2_GL0086394,1-2_GL0113170,1A-dyr1-07_GL0022531,2-1_GL0039511,2-1_GL0122107,2-2_GL0034930,34_GL0068749,…	41	1	1	{Xu_20140829_15Nplight_D29_Ref3.FT2[22742]}	{Ms2}	{SE}
[ICQMIHGN!LDGM~EKGEDVDDK]	3	[ICQMIHGNLDGMEKGEDVDDK]	{8-2_GL0050046}	1	1	0.999895	{Xu_20140829_15Nplight_D43_Ref4.FT2[19099]}	{Ms2}	{SE}
[YN!LAYNLFVNK]	2	[YNLAYNLFVNK]	{1A-dyr3-06_GL0006936}	1	3	1	{Xu_20140829_15Nplight_D1_Ref1.FT2[26823],Xu_20140829_15Nplight_D2_Ref3.FT2[24519],Xu_20140829_15Nplight_D1_Ref3.FT2[26200]}	{Ms2,Ms2,Ms2}	{SE,SE,SE}
[GLVDGTIK]	2	[GLVDGTIK]	{G1-1A_GL0013715}	1	1	1	{Xu_20140829_15Nplight_D19_Ref3.FT2[9478]}	{Ms2}	{SE}
[VTYEPEFK]	2	[VTYEPEFK]	{25_GL0090803}	1	9	0.999983	{Xu_20140829_15Nplight_D0_Ref5.FT2[8872],Xu_20140829_15Nplight_D0_Ref1.FT2[10110],Xu_20140829_15Nplight_D2_Ref3.FT2[11885],Xu_20140829_15Nplight_D29_Ref5.FT2[11997],Xu_20140829_15Nplight_D0_Ref1.FT2[10137],Xu_20140829_15Nplight_D2_Ref4.FT2[10763],Xu_20140829_15Nplight_D4_Ref5.FT2[10905],Xu_20140829_15Nplight_D4_Ref4.FT2[11075],Xu_20140829_15Nplight_D0_Ref2.FT2[10265]}	{Ms2,Ms2,Ms2,Ms2,Ms2,Ms2,Ms2,Ms2,Ms2}	{SE,SE,SE,SE,SE,SE,SE,SE,SE}
[SFGGIGIFAIPEMK]	2	[SFGGIGIFAIPEMK]	{S-Fe3_GL0162301,Group2-8A_GL0030626,35_GL0114061,6-1_GL0093535,6-7_GL0065464}	5	6	1	{Xu_20140829_15Nplight_D1_Ref4.FT2[31691],Xu_20140829_15Nplight_D0_Ref4.FT2[31741],Xu_20140829_15Nplight_D2_Ref4.FT2[31302],Xu_20140829_15Nplight_D4_Ref2.FT2[33700],Xu_20140829_15Nplight_D0_Ref5.FT2[31375],Xu_20140829_15Nplight_D0_Ref4.FT2[31731]}	{Ms2,Ms2,Ms2,Ms2,Ms2,Ms2}	{SE,SE,SE,SE,SE,SE}
[VVISAPAGNDLK]	2	[VVISAPAGNDLK]	{MC-6-2_GL0066613,MC-6-2_GL0086912,MC-6-2_GL0112991,G1-5A_GL0118455,G1-8A_GL0119895,2-1_GL0067356,2-7_GL0080352,4-5_GL0073629,8-1_GL0078014,8-1_GL0112958,8-5_GL0059513,8-5_GL0123074,8-6_GL0052948}	13	21	1	{Xu_20140829_15Nplight_D29_Ref3.FT2[12517],Xu_20140829_15Nplight_D29_Ref4.FT2[12883],Xu_20140829_15Nplight_D43_Ref3.FT2[15187],Xu_20140829_15Nplight_D43_Ref2.FT2[15592],Xu_20140829_15Nplight_D1_Ref4.FT2[11480],Xu_20140829_15Nplight_D29_Ref1.FT2[15142],Xu_20140829_15Nplight_D8_Ref5.FT2[12426],Xu_20140829_15Nplight_D29_Ref5.FT2[12764],Xu_20140829_15Nplight_D12_Ref4.FT2[12526],Xu_20140829_15Nplight_…	{Ms2,Ms2,Ms2,Ms2,Ms2,Ms2,Ms2,Ms2,Ms2,Ms2,Ms2,Ms2,Ms2,Ms2,Ms2,Ms2,Ms2,Ms2,Ms2,Ms2,Ms2}	{SE,SE,SE,SE,SE,SE,SE,SE,SE,SE,SE,SE,SE,SE,SE,SE,SE,SE,SE,SE,SE}
[LEHTANNLSVMAEN!IQDAESTIRDTDVAEEMMK]	4	[LEHTANNLSVMAENIQDAESTIRDTDVAEEMMK]	{S-Fe7_GL0041613,S-Fe9_GL0289865,2-7_GL0045213,47_GL0130397}	4	1	1	{Xu_20140829_15Nplight_D0_Ref3.FT2[33336]}	{Ms2}	{SE}
[LTFDDSKDVLTHGAGKM~FSTSMK]	3	[LTFDDSKDVLTHGAGKMFSTSMK]	{2-4_GL0049900}	1	1	1	{Xu_20140829_15Nplight_D43_Ref5.FT2[39864]}	{Ms2}	{SE}
[YAALEDGDPAKLDLGDKLN!LLFENASK]	3	[YAALEDGDPAKLDLGDKLNLLFENASK]	{G1-1A_GL0103889}	1	2	1	{Xu_20140829_15Nplight_D4_Ref5.FT2[29787],Xu_20140829_15Nplight_D19_Ref2.FT2[34809]}	{Ms2,Ms2}	{SE,SE}
[LLDAQAHPEKEEYANFTIR]	3	[LLDAQAHPEKEEYANFTIR]	{S-Fe10_GL0057766,G1-5A_GL0142275,5-1_GL0010157}	3	1	1	{Xu_20140829_15Nplight_D1_Ref3.FT2[18285]}	{Ms2}	{SE}
[ASLDQ!SYR]	2	[ASLDQSYR]	{1-8_GL0079901,37_GL0058336}	2	2	1	{Xu_20140829_15Nplight_D2_Ref2.FT2[4883],Xu_20140829_15Nplight_D2_Ref2.FT2[4875]}	{Ms2,Ms2}	{SE,SE}
[LPADFTYTTQVAYREDSAATK]	3	[LPADFTYTTQVAYREDSAATK]	{MC-0-1_GL0059323,MC-6-5_GL0085946,G1-7A_GL0092723}	3	3	1	{Xu_20140829_15Nplight_D12_Ref4.FT2[19650],Xu_20140829_15Nplight_D8_Ref3.FT2[18518],Xu_20140829_15Nplight_D4_Ref1.FT2[17421]}	{Ms2,Ms2,Ms2}	{SE,SE,SE}
[AIGYTANGGFTGSDWEVQTAR]	2	[AIGYTANGGFTGSDWEVQTAR]	{MH-0-5_GL0066910,MH-6-2_GL0110728,1-5_GL0023177,29_GL0061421,8-1_GL0122035}	5	1	1	{Xu_20140829_15Nplight_D29_Ref2.FT2[25133]}	{Ms2}	{SE}
[LLNGTMGLN!N!DALTIGASTGHVAAGTKTGDAIVDAN!GTKLVAVEDSHVSAGK]	4	[LLNGTMGLNNDALTIGASTGHVAAGTKTGDAIVDANGTKLVAVEDSHVSAGK]	{MH-6-2_GL0071620}	1	1	0.999793	{Xu_20140829_15Nplight_D12_Ref2.FT2[33320]}	{Ms2}	{SE}
[ALPWNAVWDMFCLK]	2	[ALPWNAVWDMFCLK]	{S-Fe2_GL0069504,MC-6-2_GL0194280,10_GL0048546,10_GL0073976,1A-dyr2-07_GL0042967,1A-dyr3-06_GL0035644,37_GL0013047,5_GL0071892}	8	24	1	{Xu_20140829_15Nplight_D0_Ref1.FT2[41935],Xu_20140829_15Nplight_D0_Ref5.FT2[39763],Xu_20140829_15Nplight_D1_Ref1.FT2[41485],Xu_20140829_15Nplight_D0_Ref2.FT2[41990],Xu_20140829_15Nplight_D1_Ref4.FT2[39402],Xu_20140829_15Nplight_D0_Ref2.FT2[41982],Xu_20140829_15Nplight_D0_Ref1.FT2[41944],Xu_20140829_15Nplight_D0_Ref2.FT2[42002],Xu_20140829_15Nplight_D0_Ref5.FT2[39760],Xu_20140829_15Nplight_D0_Ref1…	{Ms2,Ms2,Ms2,Ms2,Ms2,Ms2,Ms2,Ms2,Ms2,Ms2,Ms2,Ms2,Ms2,Ms2,Ms2,Ms2,Ms2,Ms2,Ms2,Ms2,Ms2,Ms2,Ms2,Ms2}	{SE,SE,SE,SE,SE,SE,SE,SE,SE,SE,SE,SE,SE,SE,SE,SE,SE,SE,SE,SE,SE,SE,SE,SE}
[GQVGGDVNVEMDAAPGVDLSR]	3	[GQVGGDVNVEMDAAPGVDLSR]	{Mouse_sp|Q61781|K1C14_MOUSE,Mouse_sp|Q6IFX2|K1C42_MOUSE}	2	1	1	{Xu_20140829_15Nplight_D29_Ref1.FT2[20925]}	{Ms2}	{SE}
[YLLEQSSDGMIKPK]	3	[YLLEQSSDGMIKPK]	{4-3_GL0070989}	1	1	1	{Xu_20140829_15Nplight_D1_Ref3.FT2[15857]}	{Ms2}	{SE}
[YLLEQSSDGMIKPK]	2	[YLLEQSSDGMIKPK]	{4-3_GL0070989}	1	2	1	{Xu_20140829_15Nplight_D0_Ref1.FT2[14793],Xu_20140829_15Nplight_D0_Ref1.FT2[14787]}	{Ms2,Ms2}	{SE,SE}
[DGRPDASKFECTVR]	3	[DGRPDASKFECTVR]	{4-3_GL0070989}	1	2	1	{Xu_20140829_15Nplight_D0_Ref1.FT2[6559],Xu_20140829_15Nplight_D0_Ref1.FT2[6554]}	{Ms2,Ms2}	{SE,SE}
[IGNIQEILPLLEQVVQSGR]	3	[IGNIQEILPLLEQVVQSGR]	{MH-6-4_GL0142432,MH-6-5_GL0080254}	2	1	1	{Xu_20140829_15Nplight_D1_Ref5.FT2[35400]}	{Ms2}	{SE}
[AAM~LTIMNPDDKAGLEAALR]	3	[AAMLTIMNPDDKAGLEAALR]	{S-Fe12_GL0185764,S-Fe8_GL0045809,MH-6-4_GL0187047,G1-1A_GL0071121,G1-1A_GL0092914,G1-5A_GL0079122,Group2-3A_GL0035043,1-1_GL0013744,1-1_GL0123655,1_GL0005257,1-2_GL0062481,14_GL0024258,1-6_GL0100149,1A-dyr1-07_GL0013172,1A-dyr2-07_GL0003140,2-1_GL0009699,2-1_GL0024476,2-2_GL0048100,2-3_GL0086185,2-4_GL0062053,2-5_GL0005060,2A-dyr16-06_GL0037637,5-2_GL0060439,5-8_GL0130024,6-2_GL0069555}	25	4	1	{Xu_20140829_15Nplight_D2_Ref2.FT2[23183],Xu_20140829_15Nplight_D34_Ref2.FT2[25911],Xu_20140829_15Nplight_D2_Ref2.FT2[23191],Xu_20140829_15Nplight_D8_Ref3.FT2[21546]}	{Ms2,Ms2,Ms2,Ms2}	{SE,SE,SE,SE}
[MSEVWGK]	2	[MSEVWGK]	{S-Fe9_GL0295201,5-5_GL0024971}	2	13	1	{Xu_20140829_15Nplight_D19_Ref1.FT2[9507],Xu_20140829_15Nplight_D12_Ref4.FT2[8291],Xu_20140829_15Nplight_D2_Ref4.FT2[7055],Xu_20140829_15Nplight_D34_Ref3.FT2[10415],Xu_20140829_15Nplight_D1_Ref2.FT2[6995],Xu_20140829_15Nplight_D12_Ref3.FT2[9482],Xu_20140829_15Nplight_D29_Ref1.FT2[10751],Xu_20140829_15Nplight_D29_Ref3.FT2[8275],Xu_20140829_15Nplight_D1_Ref3.FT2[8337],Xu_20140829_15Nplight_D8_Ref4.…	{Ms2,Ms2,Ms2,Ms2,Ms2,Ms2,Ms2,Ms2,Ms2,Ms2,Ms2,Ms2,Ms2}	{SE,SE,SE,SE,SE,SE,SE,SE,SE,SE,SE,SE,SE}
[VVGIEYDPNR]	2	[VVGIEYDPNR]	{S-Fe12_GL0048417,S-Fe9_GL0075311,G1-1A_GL0007087,G1-5A_GL0006982,G1-8A_GL0150612,1_GL0038377,20_GL0138733,2-1_GL0098048,2-3_GL0101170,34_GL0024708,6-2_GL0017794,6-7_GL0096083}	12	128	1	{Xu_20140829_15Nplight_D0_Ref1.FT2[11690],Xu_20140829_15Nplight_D34_Ref3.FT2[14657],Xu_20140829_15Nplight_D4_Ref2.FT2[12799],Xu_20140829_15Nplight_D2_Ref2.FT2[12745],Xu_20140829_15Nplight_D0_Ref4.FT2[10418],Xu_20140829_15Nplight_D19_Ref3.FT2[13571],Xu_20140829_15Nplight_D1_Ref1.FT2[13518],Xu_20140829_15Nplight_D12_Ref4.FT2[12375],Xu_20140829_15Nplight_D1_Ref4.FT2[11425],Xu_20140829_15Nplight_D2_R…	{Ms2,Ms2,Ms2,Ms2,Ms2,Ms2,Ms2,Ms2,Ms2,Ms2,Ms2,Ms2,Ms2,Ms2,Ms2,Ms2,Ms2,Ms2,Ms2,Ms2,Ms2,Ms2,Ms2,Ms2,Ms2,Ms2,Ms2,Ms2,Ms2,Ms2,Ms2,Ms2,Ms2,Ms2,Ms2,Ms2,Ms2,Ms2,Ms2,Ms2,Ms2,Ms2,Ms2,Ms2,Ms2,Ms2,Ms2,Ms2,Ms2,Ms2,Ms2,Ms2,Ms2,Ms2,Ms2,Ms2,Ms2,Ms2,Ms2,Ms2,Ms2,Ms2,Ms2,Ms2,Ms2,Ms2,Ms2,Ms2,Ms2,Ms2,Ms2,Ms2,Ms2,Ms2,Ms2,Ms2,Ms2,Ms2,Ms2,Ms2,Ms2,Ms2,Ms2,Ms2,Ms2,Ms2,Ms2,Ms2,Ms2,Ms2,Ms2,Ms2,Ms2,Ms2,Ms2,Ms2,Ms2,Ms2,Ms2,Ms…	{SE,SE,SE,SE,SE,SE,SE,SE,SE,SE,SE,SE,SE,SE,SE,SE,SE,SE,SE,SE,SE,SE,SE,SE,SE,SE,SE,SE,SE,SE,SE,SE,SE,SE,SE,SE,SE,SE,SE,SE,SE,SE,SE,SE,SE,SE,SE,SE,SE,SE,SE,SE,SE,SE,SE,SE,SE,SE,SE,SE,SE,SE,SE,SE,SE,SE,SE,SE,SE,SE,SE,SE,SE,SE,SE,SE,SE,SE,SE,SE,SE,SE,SE,SE,SE,SE,SE,SE,SE,SE,SE,SE,SE,SE,SE,SE,SE,SE,SE,SE,SE,SE,SE,SE,SE,SE,SE,SE,SE,SE,SE,SE,SE,SE,SE,SE,SE,SE,SE,SE,SE,SE,SE,SE,SE,SE,SE,SE}
[IGICGEHGGDPSSVEFCHK]	3	[IGICGEHGGDPSSVEFCHK]	{S-Fe9_GL0256825}	1	9	0.998504	{Xu_20140829_15Nplight_D0_Ref2.FT2[12763],Xu_20140829_15Nplight_D0_Ref4.FT2[11223],Xu_20140829_15Nplight_D0_Ref1.FT2[12467],Xu_20140829_15Nplight_D0_Ref1.FT2[12440],Xu_20140829_15Nplight_D0_Ref4.FT2[11240],Xu_20140829_15Nplight_D0_Ref1.FT2[12441],Xu_20140829_15Nplight_D0_Ref3.FT2[13860],Xu_20140829_15Nplight_D19_Ref1.FT2[25442],Xu_20140829_15Nplight_D0_Ref3.FT2[13863]}	{Ms2,Ms2,Ms2,Ms2,Ms2,Ms2,Ms2,Ms2,Ms2}	{SE,SE,SE,SE,SE,SE,SE,SE,SE}
[N!SQYILLDGYAHNTSAHPTR]	3	[NSQYILLDGYAHNTSAHPTR]	{2-2_GL0126757}	1	3	1	{Xu_20140829_15Nplight_D0_Ref1.FT2[17812],Xu_20140829_15Nplight_D0_Ref3.FT2[18800],Xu_20140829_15Nplight_D0_Ref1.FT2[17802]}	{Ms2,Ms2,Ms2}	{SE,SE,SE}
[GQSAVFQGEKVEGNDQTISYK]	3	[GQSAVFQGEKVEGNDQTISYK]	{S-Fe11_GL0069018,10_GL0065224,1A-dyr3-06_GL0009055}	3	1	1	{Xu_20140829_15Nplight_D0_Ref4.FT2[13087]}	{Ms2}	{SE}
[GQSAVFQGEKVEGNDQTISYK]	2	[GQSAVFQGEKVEGNDQTISYK]	{S-Fe11_GL0069018,10_GL0065224,1A-dyr3-06_GL0009055}	3	1	1	{Xu_20140829_15Nplight_D0_Ref4.FT2[13112]}	{Ms2}	{SE}
[LN!VQAYKYDGYMAR]	3	[LNVQAYKYDGYMAR]	{Group2-8A_GL0166042,4-1_GL0039088}	2	1	0.99999	{Xu_20140829_15Nplight_D2_Ref2.FT2[32606]}	{Ms2}	{SE}
[Q!GHYAVGQFNINNLEWTK]	3	[QGHYAVGQFNINNLEWTK]	{S-Fe20_GL0152453,4-7_GL0013567}	2	1	1	{Xu_20140829_15Nplight_D34_Ref1.FT2[27947]}	{Ms2}	{SE}
[LDTQ!VWDVLEEVIKEHPVMLNR]	4	[LDTQVWDVLEEVIKEHPVMLNR]	{S-Fe12_GL0145216,S-Fe9_GL0301692,MC-6-1_GL0057085,MH-6-2_GL0108427,G1-1A_GL0022211,G1-5A_GL0042872,G1-7A_GL0021703,Group2-2A_GL0001898,Group2-3A_GL0000371,Group2-5A_GL0044107,Group2-7A_GL0064171,Group2-8A_GL0110479,Group2-8A_GL0133485,10_GL0022029,10_GL0069976,1-1_GL0030437,1-1_GL0092526,1-1_GL0152366,1-2_GL0125301,1A-dyr1-07_GL0010314,20_GL0152802,2-2_GL0087953,2-2_GL0097349,29_GL0110223,3-3_GL…	41	1	1	{Xu_20140829_15Nplight_D0_Ref5.FT2[38003]}	{Ms2}	{SE}
[TN!TILQSAFFALANVMPQ!EEAIKYMK]	4	[TNTILQSAFFALANVMPQEEAIKYMK]	{MC-6-1_GL0031466,MH-0-3_GL0076361}	2	1	0.999998	{Xu_20140829_15Nplight_D29_Ref5.FT2[39775]}	{Ms2}	{SE}
[SAIGPYKGGLR]	2	[SAIGPYKGGLR]	{MC-6-2_GL0129537}	1	1	1	{Xu_20140829_15Nplight_D2_Ref2.FT2[24445]}	{Ms2}	{SE}
[TPLTDDYR]	2	[TPLTDDYR]	{Group2-4A_GL0063429,17_GL0086273,52_GL0099844}	3	2	0.96087	{Xu_20140829_15Nplight_D29_Ref5.FT2[6994],Xu_20140829_15Nplight_D29_Ref1.FT2[9649]}	{Ms2,Ms2}	{SE,SE}
[GFKVAMSTLDGGR]	2	[GFKVAMSTLDGGR]	{S-Fe20_GL0035860,S-Fe7_GL0259353}	2	5	0.997906	{Xu_20140829_15Nplight_D2_Ref1.FT2[20036],Xu_20140829_15Nplight_D43_Ref2.FT2[22691],Xu_20140829_15Nplight_D0_Ref3.FT2[20013],Xu_20140829_15Nplight_D12_Ref3.FT2[20764],Xu_20140829_15Nplight_D12_Ref2.FT2[20961]}	{Ms2,Ms2,Ms2,Ms2,Ms2}	{SE,SE,SE,SE,SE}
[VTGYASEADTKM~EQ!LTEATR]	2	[VTGYASEADTKMEQLTEATR]	{MH-6-2_GL0082017}	1	1	0.986835	{Xu_20140829_15Nplight_D4_Ref4.FT2[32114]}	{Ms2}	{SE}
[GLTQASAN!SADGISCIQTAEGALTEVHDMLQ!R]	3	[GLTQASANSADGISCIQTAEGALTEVHDMLQR]	{G1-7A_GL0091318}	1	1	1	{Xu_20140829_15Nplight_D12_Ref5.FT2[31511]}	{Ms2}	{SE}
[AAERFIGALM~ECDCQ!LAGEILEK]	3	[AAERFIGALMECDCQLAGEILEK]	{11_GL0063600}	1	1	0.999874	{Xu_20140829_15Nplight_D29_Ref3.FT2[25086]}	{Ms2}	{SE}
[VTVPGHTQR]	2	[VTVPGHTQR]	{S-Fe10_GL0105306,S-Fe12_GL0038937,S-Fe17_GL0118211,S-Fe18_GL0042244,S-Fe20_GL0020201,S-Fe20_GL0038415,S-Fe20_GL0123326,S-Fe2_GL0180007,S-Fe3_GL0014948,S-Fe6_GL0250389,S-Fe7_GL0001608,S-Fe8_GL0113642,S-Fe8_GL0154594,S-Fe9_GL0004956,S-Fe9_GL0171766,MC-0-1_GL0011594,MC-0-1_GL0072670,MC-0-3_GL0025847,MC-6-2_GL0150329,MH-0-3_GL0043451,MH-6-2_GL0047649,MH-6-4_GL0014358,MH-6-5_GL0001807,MH-6-5_GL019281…	143	25	1	{Xu_20140829_15Nplight_D12_Ref5.FT2[1462],Xu_20140829_15Nplight_D2_Ref2.FT2[1809],Xu_20140829_15Nplight_D34_Ref1.FT2[1825],Xu_20140829_15Nplight_D4_Ref3.FT2[1584],Xu_20140829_15Nplight_D2_Ref2.FT2[1825],Xu_20140829_15Nplight_D4_Ref1.FT2[1810],Xu_20140829_15Nplight_D29_Ref4.FT2[1430],Xu_20140829_15Nplight_D19_Ref1.FT2[1600],Xu_20140829_15Nplight_D8_Ref3.FT2[1779],Xu_20140829_15Nplight_D8_Ref3.FT2[…	{Ms2,Ms2,Ms2,Ms2,Ms2,Ms2,Ms2,Ms2,Ms2,Ms2,Ms2,Ms2,Ms2,Ms2,Ms2,Ms2,Ms2,Ms2,Ms2,Ms2,Ms2,Ms2,Ms2,Ms2,Ms2}	{SE,SE,SE,SE,SE,SE,SE,SE,SE,SE,SE,SE,SE,SE,SE,SE,SE,SE,SE,SE,SE,SE,SE,SE,SE}
[TGNTTINIDGDSYQFMFSK]	2	[TGNTTINIDGDSYQFMFSK]	{2-2_GL0030376}	1	45	1	{Xu_20140829_15Nplight_D2_Ref3.FT2[25135],Xu_20140829_15Nplight_D19_Ref3.FT2[28027],Xu_20140829_15Nplight_D2_Ref4.FT2[25860],Xu_20140829_15Nplight_D8_Ref5.FT2[25646],Xu_20140829_15Nplight_D29_Ref2.FT2[29375],Xu_20140829_15Nplight_D2_Ref1.FT2[27150],Xu_20140829_15Nplight_D29_Ref1.FT2[29493],Xu_20140829_15Nplight_D29_Ref3.FT2[26070],Xu_20140829_15Nplight_D1_Ref1.FT2[28143],Xu_20140829_15Nplight_D4_…	{Ms2,Ms2,Ms2,Ms2,Ms2,Ms2,Ms2,Ms2,Ms2,Ms2,Ms2,Ms2,Ms2,Ms2,Ms2,Ms2,Ms2,Ms2,Ms2,Ms2,Ms2,Ms2,Ms2,Ms2,Ms2,Ms2,Ms2,Ms2,Ms2,Ms2,Ms2,Ms2,Ms2,Ms2,Ms2,Ms2,Ms2,Ms2,Ms2,Ms2,Ms2,Ms2,Ms2,Ms2,Ms2}	{SE,SE,SE,SE,SE,SE,SE,SE,SE,SE,SE,SE,SE,SE,SE,SE,SE,SE,SE,SE,SE,SE,SE,SE,SE,SE,SE,SE,SE,SE,SE,SE,SE,SE,SE,SE,SE,SE,SE,SE,SE,SE,SE,SE,SE}
[SALSTVSAQR]	2	[SALSTVSAQR]	{S-Fe3_GL0126491,S-Fe3_GL0133934,S-Fe4_GL0037057,S-Fe4_GL0163626,2-5_GL0008130,6-2_GL0085024}	6	71	1	{Xu_20140829_15Nplight_D2_Ref4.FT2[4221],Xu_20140829_15Nplight_D12_Ref2.FT2[6197],Xu_20140829_15Nplight_D2_Ref5.FT2[5207],Xu_20140829_15Nplight_D4_Ref4.FT2[5171],Xu_20140829_15Nplight_D12_Ref5.FT2[5479],Xu_20140829_15Nplight_D43_Ref4.FT2[5540],Xu_20140829_15Nplight_D2_Ref1.FT2[6076],Xu_20140829_15Nplight_D34_Ref2.FT2[6855],Xu_20140829_15Nplight_D2_Ref5.FT2[5222],Xu_20140829_15Nplight_D0_Ref1.FT2[…	{Ms2,Ms2,Ms2,Ms2,Ms2,Ms2,Ms2,Ms2,Ms2,Ms2,Ms2,Ms2,Ms2,Ms2,Ms2,Ms2,Ms2,Ms2,Ms2,Ms2,Ms2,Ms2,Ms2,Ms2,Ms2,Ms2,Ms2,Ms2,Ms2,Ms2,Ms2,Ms2,Ms2,Ms2,Ms2,Ms2,Ms2,Ms2,Ms2,Ms2,Ms2,Ms2,Ms2,Ms2,Ms2,Ms2,Ms2,Ms2,Ms2,Ms2,Ms2,Ms2,Ms2,Ms2,Ms2,Ms2,Ms2,Ms2,Ms2,Ms2,Ms2,Ms2,Ms2,Ms2,Ms2,Ms2,Ms2,Ms2,Ms2,Ms2,Ms2}	{SE,SE,SE,SE,SE,SE,SE,SE,SE,SE,SE,SE,SE,SE,SE,SE,SE,SE,SE,SE,SE,SE,SE,SE,SE,SE,SE,SE,SE,SE,SE,SE,SE,SE,SE,SE,SE,SE,SE,SE,SE,SE,SE,SE,SE,SE,SE,SE,SE,SE,SE,SE,SE,SE,SE,SE,SE,SE,SE,SE,SE,SE,SE,SE,SE,SE,SE,SE,SE,SE,SE}
[MN!ELAVKAAN!GTNSADDR]	2	[MNELAVKAANGTNSADDR]	{Group2-3A_GL0074883}	1	1	1	{Xu_20140829_15Nplight_D12_Ref3.FT2[37175]}	{Ms2}	{SE}
[ELAHSEGMVIYSLVEDEFK]	2	[ELAHSEGMVIYSLVEDEFK]	{S-Fe10_GL0175292}	1	1	0.969571	{Xu_20140829_15Nplight_D12_Ref2.FT2[33845]}	{Ms2}	{SE}
[VAAEN!GATAGKFDLAK]	3	[VAAENGATAGKFDLAK]	{S-Fe17_GL0006134,S-Fe3_GL0170819,S-Fe3_GL0199249,S-Fe8_GL0190729,G1-2A_GL0095606,G1-5A_GL0067521,G1-5A_GL0069506,Group2-1A_GL0047679,Group2-3A_GL0187614,Group2-4A_GL0043440,1-1_GL0090472,11_GL0134358,1A-dyr2-07_GL0008688,1A-dyr3-07_GL0036488,1A-dyr4-07_GL0079615,20_GL0055703,2-1_GL0062493,2-1_GL0098337,23_GL0116860,26_GL0093288,3-1_GL0049637,35_GL0095056,3B-dyr36-06_GL0050063,4-3_GL0012915,4-7_G…	30	4	1	{Xu_20140829_15Nplight_D0_Ref4.FT2[9065],Xu_20140829_15Nplight_D0_Ref5.FT2[8981],Xu_20140829_15Nplight_D1_Ref5.FT2[11173],Xu_20140829_15Nplight_D1_Ref2.FT2[11679]}	{Ms2,Ms2,Ms2,Ms2}	{SE,SE,SE,SE}
[VAAEN!GATAGKFDLAK]	2	[VAAENGATAGKFDLAK]	{S-Fe17_GL0006134,S-Fe3_GL0170819,S-Fe3_GL0199249,S-Fe8_GL0190729,G1-2A_GL0095606,G1-5A_GL0067521,G1-5A_GL0069506,Group2-1A_GL0047679,Group2-3A_GL0187614,Group2-4A_GL0043440,1-1_GL0090472,11_GL0134358,1A-dyr2-07_GL0008688,1A-dyr3-07_GL0036488,1A-dyr4-07_GL0079615,20_GL0055703,2-1_GL0062493,2-1_GL0098337,23_GL0116860,26_GL0093288,3-1_GL0049637,35_GL0095056,3B-dyr36-06_GL0050063,4-3_GL0012915,4-7_G…	30	31	1	{Xu_20140829_15Nplight_D2_Ref5.FT2[11040],Xu_20140829_15Nplight_D34_Ref3.FT2[14047],Xu_20140829_15Nplight_D29_Ref1.FT2[14449],Xu_20140829_15Nplight_D8_Ref4.FT2[11396],Xu_20140829_15Nplight_D4_Ref5.FT2[10827],Xu_20140829_15Nplight_D34_Ref1.FT2[14265],Xu_20140829_15Nplight_D0_Ref4.FT2[9093],Xu_20140829_15Nplight_D34_Ref2.FT2[14229],Xu_20140829_15Nplight_D34_Ref2.FT2[14215],Xu_20140829_15Nplight_D34…	{Ms2,Ms2,Ms2,Ms2,Ms2,Ms2,Ms2,Ms2,Ms2,Ms2,Ms2,Ms2,Ms2,Ms2,Ms2,Ms2,Ms2,Ms2,Ms2,Ms2,Ms2,Ms2,Ms2,Ms2,Ms2,Ms2,Ms2,Ms2,Ms2,Ms2,Ms2}	{SE,SE,SE,SE,SE,SE,SE,SE,SE,SE,SE,SE,SE,SE,SE,SE,SE,SE,SE,SE,SE,SE,SE,SE,SE,SE,SE,SE,SE,SE,SE}
[N!TGN!VTLEQFALTDTM~TAR]	3	[NTGNVTLEQFALTDTMTAR]	{40_GL0067372,4-1_GL0066817,46_GL0014189,6-1_GL0035027}	4	1	0.99846	{Xu_20140829_15Nplight_D1_Ref4.FT2[17243]}	{Ms2}	{SE}
[KM~AIATR]	2	[KMAIATR]	{MC-6-1_GL0013757}	1	1	0.988193	{Xu_20140829_15Nplight_D43_Ref5.FT2[5211]}	{Ms2}	{SE}
[LSVSNEQ!MQDMINAM~SDISQ!KSGDIGKIIK]	3	[LSVSNEQMQDMINAMSDISQKSGDIGKIIK]	{23_GL0031448}	1	1	0.999999	{Xu_20140829_15Nplight_D0_Ref1.FT2[40066]}	{Ms2}	{SE}
[DLTDEEVKR]	2	[DLTDEEVKR]	{S-Fe20_GL0026058,S-Fe2_GL0142649,S-Fe3_GL0128483,S-Fe6_GL0192230,G1-5A_GL0015696,Group2-3A_GL0028895,11_GL0011325,11_GL0026527,11_GL0106908,1-2_GL0040405,1-4_GL0084533,14_GL0001317,1-7_GL0073864,17_GL0140636,1A-dyr1-07_GL0015334,1A-dyr4-07_GL0048160,1A-dyr4-07_GL0088435,20_GL0035136,20_GL0175919,2-2_GL0089550,2-6_GL0085618,4-5_GL0005228,4-6_GL0044448,4-7_GL0146226,5-7_GL0109213,6-7_GL0006919,6-7…	27	3	1	{Xu_20140829_15Nplight_D4_Ref4.FT2[3652],Xu_20140829_15Nplight_D4_Ref4.FT2[3667],Xu_20140829_15Nplight_D29_Ref4.FT2[3515]}	{Ms2,Ms2,Ms2}	{SE,SE,SE}
[TFDGDVYR]	2	[TFDGDVYR]	{Mouse_sp|Q80Z19|MUC2_MOUSE}	1	1	0.999574	{Xu_20140829_15Nplight_D1_Ref1.FT2[9852]}	{Ms2}	{SE}
[YTYGPGATTIYPAAGGSDDWAYDQGIK]	3	[YTYGPGATTIYPAAGGSDDWAYDQGIK]	{Mouse_tr|B2RS76|B2RS76_MOUSE}	1	5	1	{Xu_20140829_15Nplight_D1_Ref1.FT2[26765],Xu_20140829_15Nplight_D1_Ref4.FT2[24959],Xu_20140829_15Nplight_D1_Ref1.FT2[26754],Xu_20140829_15Nplight_D2_Ref4.FT2[24538],Xu_20140829_15Nplight_D1_Ref3.FT2[26073]}	{Ms2,Ms2,Ms2,Ms2,Ms2}	{SE,SE,SE,SE,SE}
[YTYGPGATTIYPAAGGSDDWAYDQGIK]	2	[YTYGPGATTIYPAAGGSDDWAYDQGIK]	{Mouse_tr|B2RS76|B2RS76_MOUSE}	1	2	1	{Xu_20140829_15Nplight_D0_Ref5.FT2[24655],Xu_20140829_15Nplight_D0_Ref4.FT2[25026]}	{Ms2,Ms2}	{SE,SE}
[LNPTLGYK]	2	[LNPTLGYK]	{S-Fe6_GL0166807,G1-5A_GL0017892,22_GL0033762,28_GL0071609}	4	8	1	{Xu_20140829_15Nplight_D0_Ref1.FT2[7385],Xu_20140829_15Nplight_D8_Ref4.FT2[8546],Xu_20140829_15Nplight_D2_Ref1.FT2[10413],Xu_20140829_15Nplight_D29_Ref1.FT2[12435],Xu_20140829_15Nplight_D8_Ref1.FT2[10841],Xu_20140829_15Nplight_D34_Ref4.FT2[10031],Xu_20140829_15Nplight_D19_Ref3.FT2[10885],Xu_20140829_15Nplight_D43_Ref2.FT2[12822]}	{Ms2,Ms2,Ms2,Ms2,Ms2,Ms2,Ms2,Ms2}	{SE,SE,SE,SE,SE,SE,SE,SE}
[DAIVDHWLK]	2	[DAIVDHWLK]	{S-Fe12_GL0178798,G1-1A_GL0069879,Group2-1A_GL0135083,2-3_GL0002962,2-5_GL0033775}	5	76	1	{Xu_20140829_15Nplight_D0_Ref2.FT2[19283],Xu_20140829_15Nplight_D34_Ref5.FT2[19551],Xu_20140829_15Nplight_D8_Ref5.FT2[19086],Xu_20140829_15Nplight_D1_Ref5.FT2[18190],Xu_20140829_15Nplight_D2_Ref5.FT2[18003],Xu_20140829_15Nplight_D12_Ref5.FT2[19264],Xu_20140829_15Nplight_D2_Ref1.FT2[20006],Xu_20140829_15Nplight_D1_Ref2.FT2[19889],Xu_20140829_15Nplight_D34_Ref4.FT2[19847],Xu_20140829_15Nplight_D12_…	{Ms2,Ms2,Ms2,Ms2,Ms2,Ms2,Ms2,Ms2,Ms2,Ms2,Ms2,Ms2,Ms2,Ms2,Ms2,Ms2,Ms2,Ms2,Ms2,Ms2,Ms2,Ms2,Ms2,Ms2,Ms2,Ms2,Ms2,Ms2,Ms2,Ms2,Ms2,Ms2,Ms2,Ms2,Ms2,Ms2,Ms2,Ms2,Ms2,Ms2,Ms2,Ms2,Ms2,Ms2,Ms2,Ms2,Ms2,Ms2,Ms2,Ms2,Ms2,Ms2,Ms2,Ms2,Ms2,Ms2,Ms2,Ms2,Ms2,Ms2,Ms2,Ms2,Ms2,Ms2,Ms2,Ms2,Ms2,Ms2,Ms2,Ms2,Ms2,Ms2,Ms2,Ms2,Ms2,Ms2}	{SE,SE,SE,SE,SE,SE,SE,SE,SE,SE,SE,SE,SE,SE,SE,SE,SE,SE,SE,SE,SE,SE,SE,SE,SE,SE,SE,SE,SE,SE,SE,SE,SE,SE,SE,SE,SE,SE,SE,SE,SE,SE,SE,SE,SE,SE,SE,SE,SE,SE,SE,SE,SE,SE,SE,SE,SE,SE,SE,SE,SE,SE,SE,SE,SE,SE,SE,SE,SE,SE,SE,SE,SE,SE,SE,SE}
[CILYQGEN!IK]	2	[CILYQGENIK]	{Group2-1A_GL0095094}	1	2	0.999585	{Xu_20140829_15Nplight_D0_Ref1.FT2[12508],Xu_20140829_15Nplight_D0_Ref1.FT2[12505]}	{Ms2,Ms2}	{SE,SE}
[ANFEGECSEVGMYLAMAR]	2	[ANFEGECSEVGMYLAMAR]	{S-Fe10_GL0038607,S-Fe12_GL0065215,S-Fe18_GL0048903,S-Fe20_GL0002508,S-Fe20_GL0083008,S-Fe3_GL0170819,S-Fe9_GL0237989,MC-6-2_GL0052287,MC-6-2_GL0084915,MH-6-4_GL0066872,G1-1A_GL0067785,G1-5A_GL0069506,Group2-3A_GL0019446,Group2-3A_GL0097123,Group2-4A_GL0069531,Group2-8A_GL0043437,Group2-8A_GL0097207,10_GL0031924,1-1_GL0090472,1-1_GL0103989,11_GL0131408,1-2_GL0014023,1-2_GL0027403,1-4_GL0015484,14…	63	4	1	{Xu_20140829_15Nplight_D1_Ref4.FT2[27422],Xu_20140829_15Nplight_D1_Ref2.FT2[29163],Xu_20140829_15Nplight_D0_Ref3.FT2[28349],Xu_20140829_15Nplight_D0_Ref3.FT2[28360]}	{Ms2,Ms2,Ms2,Ms2}	{SE,SE,SE,SE}
[AEANIVAQTTVPSTSPYNYGHR]	3	[AEANIVAQTTVPSTSPYNYGHR]	{MH-6-5_GL0164633}	1	4	1	{Xu_20140829_15Nplight_D4_Ref1.FT2[14839],Xu_20140829_15Nplight_D4_Ref2.FT2[17571],Xu_20140829_15Nplight_D12_Ref5.FT2[16725],Xu_20140829_15Nplight_D12_Ref2.FT2[18312]}	{Ms2,Ms2,Ms2,Ms2}	{SE,SE,SE,SE}
[KGDDANTAWEK]	2	[KGDDANTAWEK]	{S-Fe18_GL0069081,14_GL0110125,26_GL0121198}	3	1	1	{Xu_20140829_15Nplight_D12_Ref2.FT2[2593]}	{Ms2}	{SE}
[DQISKEVK]	2	[DQISKEVK]	{G1-1A_GL0025614}	1	1	1	{Xu_20140829_15Nplight_D19_Ref2.FT2[14828]}	{Ms2}	{SE}
[GIDSLDDDKMK]	2	[GIDSLDDDKMK]	{2-3_GL0078903}	1	2	1	{Xu_20140829_15Nplight_D43_Ref1.FT2[11907],Xu_20140829_15Nplight_D0_Ref5.FT2[5693]}	{Ms2,Ms2}	{SE,SE}
[TGTVTDMDGYK]	2	[TGTVTDMDGYK]	{Group2-8A_GL0169992}	1	3	1	{Xu_20140829_15Nplight_D1_Ref5.FT2[7821],Xu_20140829_15Nplight_D8_Ref3.FT2[8508],Xu_20140829_15Nplight_D34_Ref1.FT2[10861]}	{Ms2,Ms2,Ms2}	{SE,SE,SE}
[LVADSITSQLER]	2	[LVADSITSQLER]	{11_GL0012881}	1	2	0.984203	{Xu_20140829_15Nplight_D8_Ref4.FT2[18631],Xu_20140829_15Nplight_D8_Ref4.FT2[18657]}	{Ms2,Ms2}	{SE,SE}
[TTTTVGLADGMQK]	2	[TTTTVGLADGMQK]	{S-Fe18_GL0080061,S-Fe20_GL0010052,S-Fe20_GL0124261,Group2-4A_GL0033396,Group2-4A_GL0146095,Group2-8A_GL0178870,23_GL0122310,26_GL0051137,4-2_GL0031961,6-5_GL0029949,6-5_GL0111362,8-3_GL0085639}	12	80	1	{Xu_20140829_15Nplight_D0_Ref5.FT2[7353],Xu_20140829_15Nplight_D2_Ref4.FT2[8950],Xu_20140829_15Nplight_D0_Ref5.FT2[7332],Xu_20140829_15Nplight_D0_Ref4.FT2[7218],Xu_20140829_15Nplight_D8_Ref4.FT2[9475],Xu_20140829_15Nplight_D1_Ref5.FT2[9821],Xu_20140829_15Nplight_D4_Ref3.FT2[11270],Xu_20140829_15Nplight_D1_Ref1.FT2[11157],Xu_20140829_15Nplight_D1_Ref2.FT2[9621],Xu_20140829_15Nplight_D12_Ref1.FT2[1…	{Ms2,Ms2,Ms2,Ms2,Ms2,Ms2,Ms2,Ms2,Ms2,Ms2,Ms2,Ms2,Ms2,Ms2,Ms2,Ms2,Ms2,Ms2,Ms2,Ms2,Ms2,Ms2,Ms2,Ms2,Ms2,Ms2,Ms2,Ms2,Ms2,Ms2,Ms2,Ms2,Ms2,Ms2,Ms2,Ms2,Ms2,Ms2,Ms2,Ms2,Ms2,Ms2,Ms2,Ms2,Ms2,Ms2,Ms2,Ms2,Ms2,Ms2,Ms2,Ms2,Ms2,Ms2,Ms2,Ms2,Ms2,Ms2,Ms2,Ms2,Ms2,Ms2,Ms2,Ms2,Ms2,Ms2,Ms2,Ms2,Ms2,Ms2,Ms2,Ms2,Ms2,Ms2,Ms2,Ms2,Ms2,Ms2,Ms2,Ms2}	{SE,SE,SE,SE,SE,SE,SE,SE,SE,SE,SE,SE,SE,SE,SE,SE,SE,SE,SE,SE,SE,SE,SE,SE,SE,SE,SE,SE,SE,SE,SE,SE,SE,SE,SE,SE,SE,SE,SE,SE,SE,SE,SE,SE,SE,SE,SE,SE,SE,SE,SE,SE,SE,SE,SE,SE,SE,SE,SE,SE,SE,SE,SE,SE,SE,SE,SE,SE,SE,SE,SE,SE,SE,SE,SE,SE,SE,SE,SE,SE}
[KGIESAVK]	2	[KGIESAVK]	{MH-6-5_GL0046037,1-2_GL0083113,23_GL0035105}	3	1	1	{Xu_20140829_15Nplight_D29_Ref2.FT2[4890]}	{Ms2}	{SE}
[M~VAGTARSM~GIAVKGEFPVN!N]	3	[MVAGTARSMGIAVKGEFPVNN]	{10_GL0039952,1A-dyr5-07_GL0022578}	2	1	0.999314	{Xu_20140829_15Nplight_D8_Ref5.FT2[13263]}	{Ms2}	{SE}
[SIDDIAFQTKILALN!AAVEAAR]	2	[SIDDIAFQTKILALNAAVEAAR]	{2-4_GL0069903}	1	1	0.999526	{Xu_20140829_15Nplight_D34_Ref2.FT2[38047]}	{Ms2}	{SE}
[AVEILCN!YEPSAHYVSEWWK]	3	[AVEILCNYEPSAHYVSEWWK]	{G1-5A_GL0105476,1-1_GL0048064,2-1_GL0036258,2-1_GL0058560,2-1_GL0091032,2-3_GL0026271,31_GL0069485,3-7_GL0074280,5-2_GL0103665,6-2_GL0089591}	10	1	1	{Xu_20140829_15Nplight_D0_Ref1.FT2[29873]}	{Ms2}	{SE}
[GIAVN!VPVWN!PDNCIQCNFCAYVCPHAVIRPVAMTADEAAK]	4	[GIAVNVPVWNPDNCIQCNFCAYVCPHAVIRPVAMTADEAAK]	{6-5_GL0029896}	1	1	0.999038	{Xu_20140829_15Nplight_D43_Ref2.FT2[33121]}	{Ms2}	{SE}
[MKEIVPPEEM~EGAVFTDEK]	3	[MKEIVPPEEMEGAVFTDEK]	{S-Fe10_GL0072955}	1	1	0.999824	{Xu_20140829_15Nplight_D0_Ref2.FT2[18768]}	{Ms2}	{SE}
[TPMPIAKMEEEFPEAFAQFK]	2	[TPMPIAKMEEEFPEAFAQFK]	{S-Fe6_GL0042310,1-4_GL0030788,38_GL0088328,47_GL0005428,5_GL0119290}	5	1	1	{Xu_20140829_15Nplight_D0_Ref2.FT2[37159]}	{Ms2}	{SE}
[ETGGLKDTVEPYNEYESTGTGFSFVNYNAHEM~LNAIRYAER]	5	[ETGGLKDTVEPYNEYESTGTGFSFVNYNAHEMLNAIRYAER]	{3-5_GL0069544}	1	1	0.999855	{Xu_20140829_15Nplight_D29_Ref5.FT2[29443]}	{Ms2}	{SE}
[AQDPSVTYLMGLFEPVDTK]	2	[AQDPSVTYLMGLFEPVDTK]	{Mouse_sp|P24822|PPBI_MOUSE}	1	40	1	{Xu_20140829_15Nplight_D0_Ref1.FT2[37297],Xu_20140829_15Nplight_D4_Ref2.FT2[38066],Xu_20140829_15Nplight_D0_Ref3.FT2[36106],Xu_20140829_15Nplight_D0_Ref5.FT2[35276],Xu_20140829_15Nplight_D1_Ref2.FT2[37315],Xu_20140829_15Nplight_D1_Ref2.FT2[37348],Xu_20140829_15Nplight_D0_Ref4.FT2[35820],Xu_20140829_15Nplight_D19_Ref2.FT2[37949],Xu_20140829_15Nplight_D1_Ref1.FT2[37336],Xu_20140829_15Nplight_D0_Ref…	{Ms2,Ms2,Ms2,Ms2,Ms2,Ms2,Ms2,Ms2,Ms2,Ms2,Ms2,Ms2,Ms2,Ms2,Ms2,Ms2,Ms2,Ms2,Ms2,Ms2,Ms2,Ms2,Ms2,Ms2,Ms2,Ms2,Ms2,Ms2,Ms2,Ms2,Ms2,Ms2,Ms2,Ms2,Ms2,Ms2,Ms2,Ms2,Ms2,Ms2}	{SE,SE,SE,SE,SE,SE,SE,SE,SE,SE,SE,SE,SE,SE,SE,SE,SE,SE,SE,SE,SE,SE,SE,SE,SE,SE,SE,SE,SE,SE,SE,SE,SE,SE,SE,SE,SE,SE,SE,SE}
[CSGPPPPCPPCPPSCHPSLSLQRPALEDLLLGSDASLTCTLNGLR]	4	[CSGPPPPCPPCPPSCHPSLSLQRPALEDLLLGSDASLTCTLNGLR]	{Mouse_tr|A0A0A6YXW6|A0A0A6YXW6_MOUSE}	1	3	1	{Xu_20140829_15Nplight_D0_Ref5.FT2[34451],Xu_20140829_15Nplight_D0_Ref2.FT2[36518],Xu_20140829_15Nplight_D0_Ref2.FT2[36508]}	{Ms2,Ms2,Ms2}	{SE,SE,SE}
[DGTSLVNTAEGAMQEIQDMLNR]	3	[DGTSLVNTAEGAMQEIQDMLNR]	{S-Fe20_GL0144726,2-2_GL0106297,3-8_GL0049990,5-5_GL0075629,5-6_GL0091284}	5	1	1	{Xu_20140829_15Nplight_D0_Ref5.FT2[41817]}	{Ms2}	{SE}
[MQQMMQAMGDISN!CSSEIGK]	3	[MQQMMQAMGDISNCSSEIGK]	{S-Fe6_GL0080606}	1	1	1	{Xu_20140829_15Nplight_D2_Ref1.FT2[28343]}	{Ms2}	{SE}
[ESKMSYVQRVM~DSLK]	3	[ESKMSYVQRVMDSLK]	{MH-6-4_GL0016346}	1	1	1	{Xu_20140829_15Nplight_D34_Ref5.FT2[30212]}	{Ms2}	{SE}
[NAIN!YVSGVRGDLGAVQNR]	3	[NAINYVSGVRGDLGAVQNR]	{S-Fe20_GL0052813,S-Fe2_GL0195698,S-Fe7_GL0055622,MC-6-4_GL0080390,MC-6-5_GL0018823,MC-6-5_GL0035772,MH-6-1_GL0114848,MH-6-3_GL0044480,MH-6-4_GL0000137,MH-6-5_GL0162569,G1-3A_GL0131986,Group2-8A_GL0183619,1-1_GL0083048,1-7_GL0008112,20_GL0029051,5_GL0151351}	16	1	1	{Xu_20140829_15Nplight_D4_Ref4.FT2[31546]}	{Ms2}	{SE}
[AMYYNVDILK]	2	[AMYYNVDILK]	{MH-6-2_GL0025331,MH-6-4_GL0055674,1-1_GL0109952,43_GL0085772}	4	74	1	{Xu_20140829_15Nplight_D4_Ref4.FT2[20524],Xu_20140829_15Nplight_D34_Ref1.FT2[24683],Xu_20140829_15Nplight_D29_Ref3.FT2[21767],Xu_20140829_15Nplight_D4_Ref2.FT2[23014],Xu_20140829_15Nplight_D1_Ref3.FT2[22786],Xu_20140829_15Nplight_D43_Ref1.FT2[25692],Xu_20140829_15Nplight_D12_Ref4.FT2[21727],Xu_20140829_15Nplight_D0_Ref5.FT2[21005],Xu_20140829_15Nplight_D1_Ref2.FT2[22925],Xu_20140829_15Nplight_D1_…	{Ms2,Ms2,Ms2,Ms2,Ms2,Ms2,Ms2,Ms2,Ms2,Ms2,Ms2,Ms2,Ms2,Ms2,Ms2,Ms2,Ms2,Ms2,Ms2,Ms2,Ms2,Ms2,Ms2,Ms2,Ms2,Ms2,Ms2,Ms2,Ms2,Ms2,Ms2,Ms2,Ms2,Ms2,Ms2,Ms2,Ms2,Ms2,Ms2,Ms2,Ms2,Ms2,Ms2,Ms2,Ms2,Ms2,Ms2,Ms2,Ms2,Ms2,Ms2,Ms2,Ms2,Ms2,Ms2,Ms2,Ms2,Ms2,Ms2,Ms2,Ms2,Ms2,Ms2,Ms2,Ms2,Ms2,Ms2,Ms2,Ms2,Ms2,Ms2,Ms2,Ms2,Ms2}	{SE,SE,SE,SE,SE,SE,SE,SE,SE,SE,SE,SE,SE,SE,SE,SE,SE,SE,SE,SE,SE,SE,SE,SE,SE,SE,SE,SE,SE,SE,SE,SE,SE,SE,SE,SE,SE,SE,SE,SE,SE,SE,SE,SE,SE,SE,SE,SE,SE,SE,SE,SE,SE,SE,SE,SE,SE,SE,SE,SE,SE,SE,SE,SE,SE,SE,SE,SE,SE,SE,SE,SE,SE,SE}
[GLMTTVHAATATQK]	2	[GLMTTVHAATATQK]	{S-Fe1_GL0182827,Group2-2A_GL0058939,1A-dyr3-06_GL0010877,40_GL0065169}	4	5	1	{Xu_20140829_15Nplight_D8_Ref2.FT2[11518],Xu_20140829_15Nplight_D4_Ref2.FT2[9226],Xu_20140829_15Nplight_D2_Ref1.FT2[11149],Xu_20140829_15Nplight_D12_Ref3.FT2[11463],Xu_20140829_15Nplight_D8_Ref4.FT2[9106]}	{Ms2,Ms2,Ms2,Ms2,Ms2}	{SE,SE,SE,SE,SE}
[ATDQ!PFLMPIEDIFTITGR]	2	[ATDQPFLMPIEDIFTITGR]	{S-Fe11_GL0140631,S-Fe2_GL0195595,S-Fe7_GL0027481,10_GL0029458,20_GL0151067,2-2_GL0048774,3-5_GL0027535,3-5_GL0048108,4-5_GL0092493,5-8_GL0097644,6-5_GL0057391,6-7_GL0100457,8-2_GL0128745}	13	1	1	{Xu_20140829_15Nplight_D1_Ref1.FT2[40993]}	{Ms2}	{SE}
[IIETVPGATVVAVSDYVAAAADETAAK]	3	[IIETVPGATVVAVSDYVAAAADETAAK]	{S-Fe9_GL0207036,MH-6-1_GL0088296,MH-6-3_GL0111249,1_GL0041992,20_GL0172070,2-1_GL0038151}	6	2	0.997836	{Xu_20140829_15Nplight_D0_Ref3.FT2[37242],Xu_20140829_15Nplight_D0_Ref2.FT2[38871]}	{Ms2,Ms2}	{SE,SE}
[GTESNDTDDSKADDAN!TEGSDETEGSDEAEGGDTSDAADQ!TLKVAALESGYGADMWTK]	5	[GTESNDTDDSKADDANTEGSDETEGSDEAEGGDTSDAADQTLKVAALESGYGADMWTK]	{11_GL0060737}	1	1	0.999998	{Xu_20140829_15Nplight_D29_Ref4.FT2[31073]}	{Ms2}	{SE}
[YARPLIMGELQPLYVN!GLPR]	3	[YARPLIMGELQPLYVNGLPR]	{G1-5A_GL0125163,G1-5A_GL0156237,2-3_GL0054475,32_GL0041053,4-2_GL0107869,5-1_GL0055511,6-1_GL0009238}	7	22	1	{Xu_20140829_15Nplight_D2_Ref2.FT2[29117],Xu_20140829_15Nplight_D12_Ref1.FT2[30874],Xu_20140829_15Nplight_D2_Ref1.FT2[29872],Xu_20140829_15Nplight_D29_Ref1.FT2[32209],Xu_20140829_15Nplight_D2_Ref1.FT2[29884],Xu_20140829_15Nplight_D19_Ref2.FT2[31224],Xu_20140829_15Nplight_D0_Ref1.FT2[29623],Xu_20140829_15Nplight_D4_Ref2.FT2[30172],Xu_20140829_15Nplight_D0_Ref3.FT2[29732],Xu_20140829_15Nplight_D0_R…	{Ms2,Ms2,Ms2,Ms2,Ms2,Ms2,Ms2,Ms2,Ms2,Ms2,Ms2,Ms2,Ms2,Ms2,Ms2,Ms2,Ms2,Ms2,Ms2,Ms2,Ms2,Ms2}	{SE,SE,SE,SE,SE,SE,SE,SE,SE,SE,SE,SE,SE,SE,SE,SE,SE,SE,SE,SE,SE,SE}
[EVLPDPLYNSVLVTK]	2	[EVLPDPLYNSVLVTK]	{MH-6-1_GL0074599,MH-6-3_GL0107413,37_GL0042111}	3	2	0.999996	{Xu_20140829_15Nplight_D0_Ref4.FT2[26133],Xu_20140829_15Nplight_D0_Ref4.FT2[26152]}	{Ms2,Ms2}	{SE,SE}
[MGELSSDYFTTNPEVLEAIGGK]	2	[MGELSSDYFTTNPEVLEAIGGK]	{10_GL0003858,10_GL0018573}	2	13	1	{Xu_20140829_15Nplight_D4_Ref2.FT2[31895],Xu_20140829_15Nplight_D0_Ref4.FT2[29981],Xu_20140829_15Nplight_D0_Ref5.FT2[29666],Xu_20140829_15Nplight_D0_Ref5.FT2[29655],Xu_20140829_15Nplight_D0_Ref2.FT2[31482],Xu_20140829_15Nplight_D0_Ref1.FT2[31390],Xu_20140829_15Nplight_D0_Ref4.FT2[29971],Xu_20140829_15Nplight_D1_Ref4.FT2[29780],Xu_20140829_15Nplight_D0_Ref5.FT2[29636],Xu_20140829_15Nplight_D0_Ref2…	{Ms2,Ms2,Ms2,Ms2,Ms2,Ms2,Ms2,Ms2,Ms2,Ms2,Ms2,Ms2,Ms2}	{SE,SE,SE,SE,SE,SE,SE,SE,SE,SE,SE,SE,SE}
[SISPINN!SDGK]	2	[SISPINNSDGK]	{S-Fe8_GL0182762,MH-0-5_GL0122294,MH-6-2_GL0110728,MH-6-3_GL0113998,MH-6-4_GL0148712,MH-6-5_GL0175698,Group2-8A_GL0215064,17_GL0031543,7-2_GL0104176}	9	1	1	{Xu_20140829_15Nplight_D29_Ref4.FT2[3516]}	{Ms2}	{SE}
[VIGN!WM~STQ!KAYDKEDPK]	2	[VIGNWMSTQKAYDKEDPK]	{29_GL0049600,7-8_GL0141016}	2	3	0.999981	{Xu_20140829_15Nplight_D12_Ref2.FT2[22950],Xu_20140829_15Nplight_D8_Ref2.FT2[21611],Xu_20140829_15Nplight_D2_Ref4.FT2[20755]}	{Ms2,Ms2,Ms2}	{SE,SE,SE}
[WCFPTMPSEEWK]	2	[WCFPTMPSEEWK]	{S-Fe2_GL0174736,S-Fe6_GL0234480,MC-0-1_GL0062876,MC-6-3_GL0018145,MC-6-4_GL0016687,MH-6-4_GL0003433,MH-6-4_GL0148036,MH-6-5_GL0083273,1-4_GL0001062,17_GL0071526,1-8_GL0025434,20_GL0032073,54_GL0039248,5_GL0037497,8-8_GL0010281}	15	19	1	{Xu_20140829_15Nplight_D0_Ref1.FT2[29002],Xu_20140829_15Nplight_D0_Ref2.FT2[29050],Xu_20140829_15Nplight_D1_Ref4.FT2[27738],Xu_20140829_15Nplight_D0_Ref5.FT2[27317],Xu_20140829_15Nplight_D1_Ref4.FT2[27744],Xu_20140829_15Nplight_D0_Ref3.FT2[28800],Xu_20140829_15Nplight_D0_Ref4.FT2[27695],Xu_20140829_15Nplight_D0_Ref3.FT2[28797],Xu_20140829_15Nplight_D0_Ref2.FT2[29066],Xu_20140829_15Nplight_D1_Ref2…	{Ms2,Ms2,Ms2,Ms2,Ms2,Ms2,Ms2,Ms2,Ms2,Ms2,Ms2,Ms2,Ms2,Ms2,Ms2,Ms2,Ms2,Ms2,Ms2}	{SE,SE,SE,SE,SE,SE,SE,SE,SE,SE,SE,SE,SE,SE,SE,SE,SE,SE,SE}
[MPTEFM~LPIVDKM~DK]	2	[MPTEFMLPIVDKMDK]	{2-2_GL0120053,4-1_GL0017148}	2	1	1	{Xu_20140829_15Nplight_D34_Ref3.FT2[21761]}	{Ms2}	{SE}
[MNVSSEKMQQM~IQAM~GDISNCSN!EIGK]	4	[MNVSSEKMQQMIQAMGDISNCSNEIGK]	{3B-dyr36-06_GL0005511}	1	1	0.999998	{Xu_20140829_15Nplight_D8_Ref2.FT2[36209]}	{Ms2}	{SE}
[ICELDDDLM~M~EYLEGEEPSVEAMKAALRK]	4	[ICELDDDLMMEYLEGEEPSVEAMKAALRK]	{6-5_GL0045677}	1	1	1	{Xu_20140829_15Nplight_D43_Ref4.FT2[34903]}	{Ms2}	{SE}
[GMKPTMLVTN!VSN!EMMAKASNISR]	3	[GMKPTMLVTNVSNEMMAKASNISR]	{1A-dyr4-07_GL0014456}	1	1	0.999831	{Xu_20140829_15Nplight_D2_Ref1.FT2[39330]}	{Ms2}	{SE}
[GGSPTCKDRFYASIMGAYAADILCAGK]	4	[GGSPTCKDRFYASIMGAYAADILCAGK]	{6-1_GL0023081}	1	1	0.999713	{Xu_20140829_15Nplight_D4_Ref4.FT2[33771]}	{Ms2}	{SE}
[DNTTIIDGAGN!AK]	2	[DNTTIIDGAGNAK]	{7-3_GL0078016}	1	1	1	{Xu_20140829_15Nplight_D8_Ref4.FT2[16497]}	{Ms2}	{SE}
[VNLQVTER]	2	[VNLQVTER]	{MH-6-4_GL0005321,MH-6-4_GL0125371,1-2_GL0060334,1-5_GL0042137,20_GL0075449,23_GL0067078,47_GL0055883}	7	57	1	{Xu_20140829_15Nplight_D43_Ref4.FT2[7333],Xu_20140829_15Nplight_D0_Ref5.FT2[4474],Xu_20140829_15Nplight_D19_Ref3.FT2[8193],Xu_20140829_15Nplight_D8_Ref4.FT2[6225],Xu_20140829_15Nplight_D0_Ref4.FT2[4615],Xu_20140829_15Nplight_D43_Ref4.FT2[7319],Xu_20140829_15Nplight_D29_Ref4.FT2[6992],Xu_20140829_15Nplight_D34_Ref1.FT2[9355],Xu_20140829_15Nplight_D1_Ref3.FT2[7140],Xu_20140829_15Nplight_D0_Ref2.FT2…	{Ms2,Ms2,Ms2,Ms2,Ms2,Ms2,Ms2,Ms2,Ms2,Ms2,Ms2,Ms2,Ms2,Ms2,Ms2,Ms2,Ms2,Ms2,Ms2,Ms2,Ms2,Ms2,Ms2,Ms2,Ms2,Ms2,Ms2,Ms2,Ms2,Ms2,Ms2,Ms2,Ms2,Ms2,Ms2,Ms2,Ms2,Ms2,Ms2,Ms2,Ms2,Ms2,Ms2,Ms2,Ms2,Ms2,Ms2,Ms2,Ms2,Ms2,Ms2,Ms2,Ms2,Ms2,Ms2,Ms2,Ms2}	{SE,SE,SE,SE,SE,SE,SE,SE,SE,SE,SE,SE,SE,SE,SE,SE,SE,SE,SE,SE,SE,SE,SE,SE,SE,SE,SE,SE,SE,SE,SE,SE,SE,SE,SE,SE,SE,SE,SE,SE,SE,SE,SE,SE,SE,SE,SE,SE,SE,SE,SE,SE,SE,SE,SE,SE,SE}
[DMEEGQLSEQEAQ!ELVDQ!FIIKLR]	3	[DMEEGQLSEQEAQELVDQFIIKLR]	{2-3_GL0072349}	1	1	1	{Xu_20140829_15Nplight_D29_Ref3.FT2[39816]}	{Ms2}	{SE}
[ITVNTFPPQVHLLPPPSEELALNELVSLTCLVR]	3	[ITVNTFPPQVHLLPPPSEELALNELVSLTCLVR]	{Mouse_tr|A0A0A6YXW6|A0A0A6YXW6_MOUSE}	1	24	1	{Xu_20140829_15Nplight_D0_Ref3.FT2[41437],Xu_20140829_15Nplight_D1_Ref3.FT2[41206],Xu_20140829_15Nplight_D0_Ref5.FT2[42671],Xu_20140829_15Nplight_D0_Ref4.FT2[43121],Xu_20140829_15Nplight_D0_Ref3.FT2[41425],Xu_20140829_15Nplight_D2_Ref4.FT2[40493],Xu_20140829_15Nplight_D1_Ref1.FT2[42410],Xu_20140829_15Nplight_D0_Ref1.FT2[43617],Xu_20140829_15Nplight_D0_Ref4.FT2[42550],Xu_20140829_15Nplight_D0_Ref2…	{Ms2,Ms2,Ms2,Ms2,Ms2,Ms2,Ms2,Ms2,Ms2,Ms2,Ms2,Ms2,Ms2,Ms2,Ms2,Ms2,Ms2,Ms2,Ms2,Ms2,Ms2,Ms2,Ms2,Ms2}	{SE,SE,SE,SE,SE,SE,SE,SE,SE,SE,SE,SE,SE,SE,SE,SE,SE,SE,SE,SE,SE,SE,SE,SE}
[TAYANANDSTK]	2	[TAYANANDSTK]	{3-1_GL0063415}	1	3	1	{Xu_20140829_15Nplight_D2_Ref3.FT2[1389],Xu_20140829_15Nplight_D2_Ref2.FT2[1390],Xu_20140829_15Nplight_D43_Ref2.FT2[1526]}	{Ms2,Ms2,Ms2}	{SE,SE,SE}
[ITVNTFPPQVHLLPPPSEELALNELVSLTCLVR]	4	[ITVNTFPPQVHLLPPPSEELALNELVSLTCLVR]	{Mouse_tr|A0A0A6YXW6|A0A0A6YXW6_MOUSE}	1	3	1	{Xu_20140829_15Nplight_D0_Ref1.FT2[43632],Xu_20140829_15Nplight_D0_Ref3.FT2[41432],Xu_20140829_15Nplight_D0_Ref2.FT2[43910]}	{Ms2,Ms2,Ms2}	{SE,SE,SE}
[FVGLAGAQ!LGTSM~EHVEELN!AAMKNISNSSEEISK]	4	[FVGLAGAQLGTSMEHVEELNAAMKNISNSSEEISK]	{MH-6-5_GL0075372}	1	1	0.999542	{Xu_20140829_15Nplight_D0_Ref3.FT2[35843]}	{Ms2}	{SE}
[PIVTPSQ!DMVLGN!YYLTLEDKDGLGEGTVFADR]	3	[PIVTPSQDMVLGNYYLTLEDKDGLGEGTVFADR]	{1A-dyr2-07_GL0046808}	1	1	0.999015	{Xu_20140829_15Nplight_D0_Ref5.FT2[37159]}	{Ms2}	{SE}
[AHLLIPEGEENILYNWMINFQYMSDEYVK]	3	[AHLLIPEGEENILYNWMINFQYMSDEYVK]	{10_GL0058065,8-7_GL0001056}	2	6	1	{Xu_20140829_15Nplight_D4_Ref5.FT2[38114],Xu_20140829_15Nplight_D2_Ref4.FT2[41503],Xu_20140829_15Nplight_D2_Ref4.FT2[41493],Xu_20140829_15Nplight_D2_Ref2.FT2[38523],Xu_20140829_15Nplight_D4_Ref5.FT2[38117],Xu_20140829_15Nplight_D2_Ref4.FT2[41490]}	{Ms2,Ms2,Ms2,Ms2,Ms2,Ms2}	{SE,SE,SE,SE,SE,SE}
[LIPAGTGMQ!KYQNIHINTEQESEETTEDSEQ!N!]	4	[LIPAGTGMQKYQNIHINTEQESEETTEDSEQN]	{2-4_GL0011862}	1	1	0.991377	{Xu_20140829_15Nplight_D8_Ref4.FT2[36855]}	{Ms2}	{SE}
[TAVIAYEPIWAIGTGK]	2	[TAVIAYEPIWAIGTGK]	{S-Fe18_GL0006296,S-Fe3_GL0032938,S-Fe7_GL0037385,S-Fe7_GL0267588,S-Fe9_GL0000923,S-Fe9_GL0044724,S-Fe9_GL0205650,MC-6-2_GL0155092,MH-6-5_GL0137339,G1-8A_GL0016227,Group2-3A_GL0095016,Group2-3A_GL0110902,Group2-3A_GL0207018,Group2-6A_GL0005387,1-2_GL0064741,17_GL0056107,17_GL0132547,1A-dyr2-07_GL0010676,1A-dyr4-07_GL0088827,20_GL0041036,2-2_GL0093134,23_GL0137035,23_GL0142913,2-7_GL0038815,2A-dyr…	35	19	1	{Xu_20140829_15Nplight_D1_Ref1.FT2[29882],Xu_20140829_15Nplight_D43_Ref1.FT2[32445],Xu_20140829_15Nplight_D1_Ref2.FT2[29567],Xu_20140829_15Nplight_D2_Ref2.FT2[28281],Xu_20140829_15Nplight_D34_Ref5.FT2[28078],Xu_20140829_15Nplight_D2_Ref1.FT2[28971],Xu_20140829_15Nplight_D43_Ref5.FT2[28427],Xu_20140829_15Nplight_D2_Ref4.FT2[27549],Xu_20140829_15Nplight_D2_Ref4.FT2[27556],Xu_20140829_15Nplight_D2_R…	{Ms2,Ms2,Ms2,Ms2,Ms2,Ms2,Ms2,Ms2,Ms2,Ms2,Ms2,Ms2,Ms2,Ms2,Ms2,Ms2,Ms2,Ms2,Ms2}	{SE,SE,SE,SE,SE,SE,SE,SE,SE,SE,SE,SE,SE,SE,SE,SE,SE,SE,SE}
[VYGPYAEGEFHQLPSVAEPESK]	3	[VYGPYAEGEFHQLPSVAEPESK]	{Group2-3A_GL0146532}	1	68	1	{Xu_20140829_15Nplight_D4_Ref5.FT2[19230],Xu_20140829_15Nplight_D29_Ref4.FT2[20881],Xu_20140829_15Nplight_D34_Ref5.FT2[20771],Xu_20140829_15Nplight_D19_Ref2.FT2[22629],Xu_20140829_15Nplight_D43_Ref2.FT2[24136],Xu_20140829_15Nplight_D1_Ref5.FT2[19209],Xu_20140829_15Nplight_D8_Ref4.FT2[20715],Xu_20140829_15Nplight_D8_Ref5.FT2[20227],Xu_20140829_15Nplight_D34_Ref4.FT2[21079],Xu_20140829_15Nplight_D8…	{Ms2,Ms2,Ms2,Ms2,Ms2,Ms2,Ms2,Ms2,Ms2,Ms2,Ms2,Ms2,Ms2,Ms2,Ms2,Ms2,Ms2,Ms2,Ms2,Ms2,Ms2,Ms2,Ms2,Ms2,Ms2,Ms2,Ms2,Ms2,Ms2,Ms2,Ms2,Ms2,Ms2,Ms2,Ms2,Ms2,Ms2,Ms2,Ms2,Ms2,Ms2,Ms2,Ms2,Ms2,Ms2,Ms2,Ms2,Ms2,Ms2,Ms2,Ms2,Ms2,Ms2,Ms2,Ms2,Ms2,Ms2,Ms2,Ms2,Ms2,Ms2,Ms2,Ms2,Ms2,Ms2,Ms2,Ms2,Ms2}	{SE,SE,SE,SE,SE,SE,SE,SE,SE,SE,SE,SE,SE,SE,SE,SE,SE,SE,SE,SE,SE,SE,SE,SE,SE,SE,SE,SE,SE,SE,SE,SE,SE,SE,SE,SE,SE,SE,SE,SE,SE,SE,SE,SE,SE,SE,SE,SE,SE,SE,SE,SE,SE,SE,SE,SE,SE,SE,SE,SE,SE,SE,SE,SE,SE,SE,SE,SE}
[VYGPYAEGEFHQLPSVAEPESK]	2	[VYGPYAEGEFHQLPSVAEPESK]	{Group2-3A_GL0146532}	1	4	1	{Xu_20140829_15Nplight_D1_Ref2.FT2[21632],Xu_20140829_15Nplight_D0_Ref5.FT2[19847],Xu_20140829_15Nplight_D4_Ref2.FT2[21807],Xu_20140829_15Nplight_D0_Ref5.FT2[19819]}	{Ms2,Ms2,Ms2,Ms2}	{SE,SE,SE,SE}
[Q!MFGAEGYEVVAINDLTSPK]	2	[QMFGAEGYEVVAINDLTSPK]	{S-Fe10_GL0126886,S-Fe12_GL0145635,S-Fe12_GL0209804,S-Fe16_GL0001212,S-Fe18_GL0079878,S-Fe20_GL0023976,S-Fe20_GL0077351,S-Fe20_GL0092178,S-Fe20_GL0128881,S-Fe2_GL0088289,S-Fe7_GL0167978,S-Fe8_GL0021193,S-Fe9_GL0009220,S-Fe9_GL0207033,G1-5A_GL0025796,G1-5A_GL0141008,G1-5A_GL0212639,G1-7A_GL0053445,G1-7A_GL0111509,Group2-2A_GL0057554,Group2-3A_GL0005760,Group2-3A_GL0019048,Group2-4A_GL0002090,Group…	102	2	1	{Xu_20140829_15Nplight_D34_Ref5.FT2[29449],Xu_20140829_15Nplight_D4_Ref3.FT2[30977]}	{Ms2,Ms2}	{SE,SE}
[SDLAGVTADQVK]	2	[SDLAGVTADQVK]	{S-Fe14_GL0033107,MC-6-2_GL0128002,G1-2A_GL0069194,2-1_GL0047993,4-1_GL0043648,4-8_GL0049566,5-4_GL0071931,8-2_GL0097424}	8	11	1	{Xu_20140829_15Nplight_D2_Ref2.FT2[10842],Xu_20140829_15Nplight_D0_Ref1.FT2[8868],Xu_20140829_15Nplight_D1_Ref2.FT2[9976],Xu_20140829_15Nplight_D4_Ref2.FT2[10222],Xu_20140829_15Nplight_D0_Ref4.FT2[7783],Xu_20140829_15Nplight_D12_Ref1.FT2[11633],Xu_20140829_15Nplight_D0_Ref3.FT2[10733],Xu_20140829_15Nplight_D12_Ref5.FT2[10343],Xu_20140829_15Nplight_D1_Ref3.FT2[10674],Xu_20140829_15Nplight_D1_Ref2.…	{Ms2,Ms2,Ms2,Ms2,Ms2,Ms2,Ms2,Ms2,Ms2,Ms2,Ms2}	{SE,SE,SE,SE,SE,SE,SE,SE,SE,SE,SE}
[IEDVISPSMK]	2	[IEDVISPSMK]	{11_GL0029877}	1	2	1	{Xu_20140829_15Nplight_D1_Ref3.FT2[14292],Xu_20140829_15Nplight_D2_Ref4.FT2[12562]}	{Ms2,Ms2}	{SE,SE}
[EMAASYGCDISKPATNVQ!EAIQATYFGYLCAVK]	3	[EMAASYGCDISKPATNVQEAIQATYFGYLCAVK]	{S-Fe12_GL0075726,S-Fe9_GL0088833,MC-6-2_GL0070260,G1-3A_GL0130989,G1-5A_GL0104085,G1-8A_GL0048762,2-1_GL0068363,2-2_GL0154178,2-3_GL0071040,2-3_GL0102254,3-1_GL0054518,31_GL0076073,4-2_GL0043523,5-1_GL0005650}	14	1	1	{Xu_20140829_15Nplight_D0_Ref3.FT2[35078]}	{Ms2}	{SE}
[AQITGLDAASK]	2	[AQITGLDAASK]	{S-Fe12_GL0070824,S-Fe2_GL0061526,MH-0-3_GL0027692,22_GL0118182,4-1_GL0069044,4-2_GL0058796,8-7_GL0038932}	7	46	1	{Xu_20140829_15Nplight_D12_Ref4.FT2[7049],Xu_20140829_15Nplight_D34_Ref3.FT2[7700],Xu_20140829_15Nplight_D29_Ref2.FT2[7847],Xu_20140829_15Nplight_D12_Ref2.FT2[6762],Xu_20140829_15Nplight_D2_Ref4.FT2[42246],Xu_20140829_15Nplight_D8_Ref5.FT2[6987],Xu_20140829_15Nplight_D12_Ref1.FT2[8262],Xu_20140829_15Nplight_D19_Ref1.FT2[8191],Xu_20140829_15Nplight_D12_Ref2.FT2[8217],Xu_20140829_15Nplight_D0_Ref1.…	{Ms2,Ms2,Ms2,Ms2,Ms2,Ms2,Ms2,Ms2,Ms2,Ms2,Ms2,Ms2,Ms2,Ms2,Ms2,Ms2,Ms2,Ms2,Ms2,Ms2,Ms2,Ms2,Ms2,Ms2,Ms2,Ms2,Ms2,Ms2,Ms2,Ms2,Ms2,Ms2,Ms2,Ms2,Ms2,Ms2,Ms2,Ms2,Ms2,Ms2,Ms2,Ms2,Ms2,Ms2,Ms2,Ms2}	{SE,SE,SE,SE,SE,SE,SE,SE,SE,SE,SE,SE,SE,SE,SE,SE,SE,SE,SE,SE,SE,SE,SE,SE,SE,SE,SE,SE,SE,SE,SE,SE,SE,SE,SE,SE,SE,SE,SE,SE,SE,SE,SE,SE,SE,SE}
[M~VELANQSANGTYQDEDRANLQAEVK]	4	[MVELANQSANGTYQDEDRANLQAEVK]	{S-Fe10_GL0124296,41_GL0104359}	2	1	1	{Xu_20140829_15Nplight_D19_Ref1.FT2[40867]}	{Ms2}	{SE}
[NTQSMFGSEHQVIGGNATDQ!ALMKFLGETTFQ!AMEGDR]	4	[NTQSMFGSEHQVIGGNATDQALMKFLGETTFQAMEGDR]	{Group2-8A_GL0150340}	1	1	0.999652	{Xu_20140829_15Nplight_D12_Ref5.FT2[35272]}	{Ms2}	{SE}
[VGEDGSSEESR]	2	[VGEDGSSEESR]	{MC-6-2_GL0165363,G1-5A_GL0009277,2-1_GL0113853}	3	10	1	{Xu_20140829_15Nplight_D43_Ref3.FT2[1146],Xu_20140829_15Nplight_D1_Ref1.FT2[1073],Xu_20140829_15Nplight_D34_Ref1.FT2[1101],Xu_20140829_15Nplight_D34_Ref4.FT2[1030],Xu_20140829_15Nplight_D43_Ref2.FT2[1181],Xu_20140829_15Nplight_D1_Ref5.FT2[906],Xu_20140829_15Nplight_D0_Ref3.FT2[1007],Xu_20140829_15Nplight_D1_Ref3.FT2[1049],Xu_20140829_15Nplight_D8_Ref2.FT2[1052],Xu_20140829_15Nplight_D19_Ref3.FT2[…	{Ms2,Ms2,Ms2,Ms2,Ms2,Ms2,Ms2,Ms2,Ms2,Ms2}	{SE,SE,SE,SE,SE,SE,SE,SE,SE,SE}
[KKGSSVTVEVLDAIK]	2	[KKGSSVTVEVLDAIK]	{2-7_GL0076031}	1	1	0.999987	{Xu_20140829_15Nplight_D19_Ref1.FT2[43060]}	{Ms2}	{SE}
[KYGKEEAAK]	2	[KYGKEEAAK]	{S-Fe12_GL0042599,S-Fe12_GL0086060,S-Fe20_GL0177131,S-Fe3_GL0147862,S-Fe3_GL0212221,S-Fe6_GL0235673,G1-1A_GL0096084,G1-5A_GL0064269,G1-5A_GL0132515,Group2-7A_GL0120585,Group2-8A_GL0179617,10_GL0027346,10_GL0044873,10_GL0066039,1-1_GL0028027,11_GL0034632,11_GL0111597,11_GL0118742,1-2_GL0038852,17_GL0059057,1A-dyr1-07_GL0002404,1A-dyr2-07_GL0022135,2-4_GL0055199,2-8_GL0114697,3-3_GL0096571,34_GL004…	39	2	1	{Xu_20140829_15Nplight_D0_Ref2.FT2[849],Xu_20140829_15Nplight_D0_Ref2.FT2[812]}	{Ms2,Ms2}	{SE,SE}
[ILDLTPLLDR]	2	[ILDLTPLLDR]	{MC-6-2_GL0018497,MC-6-2_GL0024666,MC-6-2_GL0056042,MH-6-4_GL0164452,G1-1A_GL0033533,G1-3A_GL0050879,G1-3A_GL0102449,Group2-3A_GL0047044,Group2-8A_GL0040434,Group2-8A_GL0055162,Group2-8A_GL0146493,1-1_GL0078624,1-2_GL0075519,13_GL0005754,2-2_GL0049377,2-3_GL0021838,3-2_GL0035985,32_GL0021838,32_GL0101039,3-3_GL0068589,3-5_GL0040736,3-6_GL0026729,4-1_GL0052696,4-1_GL0072343,4-2_GL0011333,4-8_GL007…	32	155	1	{Xu_20140829_15Nplight_D2_Ref5.FT2[25345],Xu_20140829_15Nplight_D29_Ref4.FT2[27652],Xu_20140829_15Nplight_D4_Ref4.FT2[25559],Xu_20140829_15Nplight_D43_Ref4.FT2[28020],Xu_20140829_15Nplight_D34_Ref5.FT2[27421],Xu_20140829_15Nplight_D19_Ref2.FT2[29703],Xu_20140829_15Nplight_D4_Ref2.FT2[29024],Xu_20140829_15Nplight_D8_Ref4.FT2[27694],Xu_20140829_15Nplight_D0_Ref5.FT2[26951],Xu_20140829_15Nplight_D34…	{Ms2,Ms2,Ms2,Ms2,Ms2,Ms2,Ms2,Ms2,Ms2,Ms2,Ms2,Ms2,Ms2,Ms2,Ms2,Ms2,Ms2,Ms2,Ms2,Ms2,Ms2,Ms2,Ms2,Ms2,Ms2,Ms2,Ms2,Ms2,Ms2,Ms2,Ms2,Ms2,Ms2,Ms2,Ms2,Ms2,Ms2,Ms2,Ms2,Ms2,Ms2,Ms2,Ms2,Ms2,Ms2,Ms2,Ms2,Ms2,Ms2,Ms2,Ms2,Ms2,Ms2,Ms2,Ms2,Ms2,Ms2,Ms2,Ms2,Ms2,Ms2,Ms2,Ms2,Ms2,Ms2,Ms2,Ms2,Ms2,Ms2,Ms2,Ms2,Ms2,Ms2,Ms2,Ms2,Ms2,Ms2,Ms2,Ms2,Ms2,Ms2,Ms2,Ms2,Ms2,Ms2,Ms2,Ms2,Ms2,Ms2,Ms2,Ms2,Ms2,Ms2,Ms2,Ms2,Ms2,Ms2,Ms2,Ms2,Ms…	{SE,SE,SE,SE,SE,SE,SE,SE,SE,SE,SE,SE,SE,SE,SE,SE,SE,SE,SE,SE,SE,SE,SE,SE,SE,SE,SE,SE,SE,SE,SE,SE,SE,SE,SE,SE,SE,SE,SE,SE,SE,SE,SE,SE,SE,SE,SE,SE,SE,SE,SE,SE,SE,SE,SE,SE,SE,SE,SE,SE,SE,SE,SE,SE,SE,SE,SE,SE,SE,SE,SE,SE,SE,SE,SE,SE,SE,SE,SE,SE,SE,SE,SE,SE,SE,SE,SE,SE,SE,SE,SE,SE,SE,SE,SE,SE,SE,SE,SE,SE,SE,SE,SE,SE,SE,SE,SE,SE,SE,SE,SE,SE,SE,SE,SE,SE,SE,SE,SE,SE,SE,SE,SE,SE,SE,SE,SE,SE,SE,SE,SE,SE,SE…
[LDQIGVGK]	2	[LDQIGVGK]	{S-Fe12_GL0033481,S-Fe12_GL0053923,S-Fe6_GL0113911,MC-6-1_GL0097464,G1-1A_GL0058269,Group2-2A_GL0086136,Group2-4A_GL0077559,Group2-8A_GL0000862,1_GL0074632,1-2_GL0129659,1A-dyr4-07_GL0022802,1A-dyr4-07_GL0104552,2-1_GL0071491,2-3_GL0029391,4-1_GL0061675,6-2_GL0032616,6-2_GL0049061,6-4_GL0056180,6-6_GL0082238,6-8_GL0021206,7-8_GL0127630,8-2_GL0059018,8_GL0181210}	23	99	1	{Xu_20140829_15Nplight_D0_Ref1.FT2[3411],Xu_20140829_15Nplight_D12_Ref2.FT2[5662],Xu_20140829_15Nplight_D43_Ref2.FT2[6862],Xu_20140829_15Nplight_D0_Ref1.FT2[3416],Xu_20140829_15Nplight_D0_Ref4.FT2[3052],Xu_20140829_15Nplight_D19_Ref3.FT2[5607],Xu_20140829_15Nplight_D43_Ref4.FT2[5109],Xu_20140829_15Nplight_D4_Ref3.FT2[5340],Xu_20140829_15Nplight_D2_Ref2.FT2[5735],Xu_20140829_15Nplight_D4_Ref1.FT2[…	{Ms2,Ms2,Ms2,Ms2,Ms2,Ms2,Ms2,Ms2,Ms2,Ms2,Ms2,Ms2,Ms2,Ms2,Ms2,Ms2,Ms2,Ms2,Ms2,Ms2,Ms2,Ms2,Ms2,Ms2,Ms2,Ms2,Ms2,Ms2,Ms2,Ms2,Ms2,Ms2,Ms2,Ms2,Ms2,Ms2,Ms2,Ms2,Ms2,Ms2,Ms2,Ms2,Ms2,Ms2,Ms2,Ms2,Ms2,Ms2,Ms2,Ms2,Ms2,Ms2,Ms2,Ms2,Ms2,Ms2,Ms2,Ms2,Ms2,Ms2,Ms2,Ms2,Ms2,Ms2,Ms2,Ms2,Ms2,Ms2,Ms2,Ms2,Ms2,Ms2,Ms2,Ms2,Ms2,Ms2,Ms2,Ms2,Ms2,Ms2,Ms2,Ms2,Ms2,Ms2,Ms2,Ms2,Ms2,Ms2,Ms2,Ms2,Ms2,Ms2,Ms2,Ms2,Ms2,Ms2,Ms2,Ms2,Ms2}	{SE,SE,SE,SE,SE,SE,SE,SE,SE,SE,SE,SE,SE,SE,SE,SE,SE,SE,SE,SE,SE,SE,SE,SE,SE,SE,SE,SE,SE,SE,SE,SE,SE,SE,SE,SE,SE,SE,SE,SE,SE,SE,SE,SE,SE,SE,SE,SE,SE,SE,SE,SE,SE,SE,SE,SE,SE,SE,SE,SE,SE,SE,SE,SE,SE,SE,SE,SE,SE,SE,SE,SE,SE,SE,SE,SE,SE,SE,SE,SE,SE,SE,SE,SE,SE,SE,SE,SE,SE,SE,SE,SE,SE,SE,SE,SE,SE,SE,SE}
[GLTQASANASDGISCVQ!TAEGALN!EVHDMLQR]	3	[GLTQASANASDGISCVQTAEGALNEVHDMLQR]	{G1-4A_GL0048832,G1-5A_GL0035192,Group2-7A_GL0114990,2_GL0121528,3-6_GL0025641,41_GL0110847,5-3_GL0111409,5-7_GL0104643,5-8_GL0042649}	9	1	1	{Xu_20140829_15Nplight_D43_Ref2.FT2[36303]}	{Ms2}	{SE}
[IVVFLNKCDM~VDDEEM~FDLVEM~EMRDLLSSYEYDGDNTPIIR]	4	[IVVFLNKCDMVDDEEMFDLVEMEMRDLLSSYEYDGDNTPIIR]	{S-Fe10_GL0089101,MC-0-3_GL0066874,Group2-2A_GL0145990,31_GL0023752}	4	1	1	{Xu_20140829_15Nplight_D2_Ref1.FT2[27893]}	{Ms2}	{SE}
[QMIQAMGDISNCSNEIGKIIK]	3	[QMIQAMGDISNCSNEIGKIIK]	{S-Fe3_GL0230949,Group2-5A_GL0128173}	2	1	0.999999	{Xu_20140829_15Nplight_D12_Ref3.FT2[25276]}	{Ms2}	{SE}
[NIAFGLIQ!QKVPK]	2	[NIAFGLIQQKVPK]	{54_GL0009941}	1	2	0.997816	{Xu_20140829_15Nplight_D8_Ref2.FT2[39624],Xu_20140829_15Nplight_D43_Ref5.FT2[41403]}	{Ms2,Ms2}	{SE,SE}
[N!NWANWSTASSGINNFASPFADETQVHIN!GWHAR]	3	[NNWANWSTASSGINNFASPFADETQVHINGWHAR]	{2-2_GL0126757,47_GL0112078}	2	1	1	{Xu_20140829_15Nplight_D0_Ref5.FT2[29925]}	{Ms2}	{SE}
[N!NWANWSTASSGINNFASPFADETQVHIN!GWHAR]	4	[NNWANWSTASSGINNFASPFADETQVHINGWHAR]	{2-2_GL0126757,47_GL0112078}	2	1	1	{Xu_20140829_15Nplight_D19_Ref1.FT2[35169]}	{Ms2}	{SE}
[SISLYNGLGWSASANTK]	3	[SISLYNGLGWSASANTK]	{2A-dyr14-06_GL0023083}	1	1	0.999532	{Xu_20140829_15Nplight_D1_Ref3.FT2[13837]}	{Ms2}	{SE}
[ELYGANIPDMDTWK]	2	[ELYGANIPDMDTWK]	{40_GL0081122}	1	1	0.977457	{Xu_20140829_15Nplight_D1_Ref1.FT2[26605]}	{Ms2}	{SE}
[VTVTAPTWEGTDPDWYALAGSTYTMK]	3	[VTVTAPTWEGTDPDWYALAGSTYTMK]	{S-Fe8_GL0247614}	1	1	0.989654	{Xu_20140829_15Nplight_D2_Ref4.FT2[23634]}	{Ms2}	{SE}
[ESIMEQMALR]	2	[ESIMEQMALR]	{6-6_GL0130419}	1	1	1	{Xu_20140829_15Nplight_D29_Ref4.FT2[4483]}	{Ms2}	{SE}
[SDNSALTAEQ!LATLER]	2	[SDNSALTAEQLATLER]	{G1-5A_GL0075495}	1	2	1	{Xu_20140829_15Nplight_D0_Ref1.FT2[20281],Xu_20140829_15Nplight_D8_Ref5.FT2[19411]}	{Ms2,Ms2}	{SE,SE}
[NTDAFIFNFVGAPK]	2	[NTDAFIFNFVGAPK]	{MH-6-5_GL0064835,20_GL0045908,4-7_GL0048697,6-6_GL0014068}	4	137	1	{Xu_20140829_15Nplight_D1_Ref3.FT2[30662],Xu_20140829_15Nplight_D2_Ref5.FT2[27445],Xu_20140829_15Nplight_D34_Ref1.FT2[32870],Xu_20140829_15Nplight_D1_Ref4.FT2[29464],Xu_20140829_15Nplight_D34_Ref5.FT2[29521],Xu_20140829_15Nplight_D8_Ref4.FT2[29778],Xu_20140829_15Nplight_D0_Ref4.FT2[29503],Xu_20140829_15Nplight_D0_Ref3.FT2[30425],Xu_20140829_15Nplight_D1_Ref3.FT2[30677],Xu_20140829_15Nplight_D1_Re…	{Ms2,Ms2,Ms2,Ms2,Ms2,Ms2,Ms2,Ms2,Ms2,Ms2,Ms2,Ms2,Ms2,Ms2,Ms2,Ms2,Ms2,Ms2,Ms2,Ms2,Ms2,Ms2,Ms2,Ms2,Ms2,Ms2,Ms2,Ms2,Ms2,Ms2,Ms2,Ms2,Ms2,Ms2,Ms2,Ms2,Ms2,Ms2,Ms2,Ms2,Ms2,Ms2,Ms2,Ms2,Ms2,Ms2,Ms2,Ms2,Ms2,Ms2,Ms2,Ms2,Ms2,Ms2,Ms2,Ms2,Ms2,Ms2,Ms2,Ms2,Ms2,Ms2,Ms2,Ms2,Ms2,Ms2,Ms2,Ms2,Ms2,Ms2,Ms2,Ms2,Ms2,Ms2,Ms2,Ms2,Ms2,Ms2,Ms2,Ms2,Ms2,Ms2,Ms2,Ms2,Ms2,Ms2,Ms2,Ms2,Ms2,Ms2,Ms2,Ms2,Ms2,Ms2,Ms2,Ms2,Ms2,Ms2,Ms2,Ms…	{SE,SE,SE,SE,SE,SE,SE,SE,SE,SE,SE,SE,SE,SE,SE,SE,SE,SE,SE,SE,SE,SE,SE,SE,SE,SE,SE,SE,SE,SE,SE,SE,SE,SE,SE,SE,SE,SE,SE,SE,SE,SE,SE,SE,SE,SE,SE,SE,SE,SE,SE,SE,SE,SE,SE,SE,SE,SE,SE,SE,SE,SE,SE,SE,SE,SE,SE,SE,SE,SE,SE,SE,SE,SE,SE,SE,SE,SE,SE,SE,SE,SE,SE,SE,SE,SE,SE,SE,SE,SE,SE,SE,SE,SE,SE,SE,SE,SE,SE,SE,SE,SE,SE,SE,SE,SE,SE,SE,SE,SE,SE,SE,SE,SE,SE,SE,SE,SE,SE,SE,SE,SE,SE,SE,SE,SE,SE,SE,SE,SE,SE,SE,SE…
[DIFTNPAMLDALIGVYER]	2	[DIFTNPAMLDALIGVYER]	{G1-1A_GL0025127,4-1_GL0041651}	2	4	0.999997	{Xu_20140829_15Nplight_D0_Ref4.FT2[39444],Xu_20140829_15Nplight_D1_Ref4.FT2[38519],Xu_20140829_15Nplight_D1_Ref4.FT2[38514],Xu_20140829_15Nplight_D0_Ref4.FT2[39468]}	{Ms2,Ms2,Ms2,Ms2}	{SE,SE,SE,SE}
[SALAAACAAEASAK]	2	[SALAAACAAEASAK]	{Group2-1A_GL0066321}	1	13	1	{Xu_20140829_15Nplight_D0_Ref1.FT2[9562],Xu_20140829_15Nplight_D0_Ref2.FT2[9678],Xu_20140829_15Nplight_D0_Ref1.FT2[9566],Xu_20140829_15Nplight_D1_Ref1.FT2[12112],Xu_20140829_15Nplight_D1_Ref1.FT2[12114],Xu_20140829_15Nplight_D0_Ref2.FT2[9702],Xu_20140829_15Nplight_D0_Ref1.FT2[9550],Xu_20140829_15Nplight_D0_Ref2.FT2[9729],Xu_20140829_15Nplight_D0_Ref5.FT2[8197],Xu_20140829_15Nplight_D0_Ref5.FT2[81…	{Ms2,Ms2,Ms2,Ms2,Ms2,Ms2,Ms2,Ms2,Ms2,Ms2,Ms2,Ms2,Ms2}	{SE,SE,SE,SE,SE,SE,SE,SE,SE,SE,SE,SE,SE}
[DN!VQ!QKLDDFVTAM~TQ]	2	[DNVQQKLDDFVTAMTQ]	{11_GL0009908}	1	1	0.999915	{Xu_20140829_15Nplight_D43_Ref3.FT2[14124]}	{Ms2}	{SE}
[ISNIQEILPLLEQIVQTGAK]	3	[ISNIQEILPLLEQIVQTGAK]	{S-Fe8_GL0183917,Group2-5A_GL0036153,6-2_GL0027536}	3	43	1	{Xu_20140829_15Nplight_D2_Ref4.FT2[40261],Xu_20140829_15Nplight_D8_Ref5.FT2[38865],Xu_20140829_15Nplight_D34_Ref4.FT2[39748],Xu_20140829_15Nplight_D2_Ref4.FT2[40263],Xu_20140829_15Nplight_D29_Ref4.FT2[40119],Xu_20140829_15Nplight_D0_Ref4.FT2[41907],Xu_20140829_15Nplight_D1_Ref4.FT2[40980],Xu_20140829_15Nplight_D8_Ref4.FT2[41461],Xu_20140829_15Nplight_D0_Ref5.FT2[41470],Xu_20140829_15Nplight_D1_Re…	{Ms2,Ms2,Ms2,Ms2,Ms2,Ms2,Ms2,Ms2,Ms2,Ms2,Ms2,Ms2,Ms2,Ms2,Ms2,Ms2,Ms2,Ms2,Ms2,Ms2,Ms2,Ms2,Ms2,Ms2,Ms2,Ms2,Ms2,Ms2,Ms2,Ms2,Ms2,Ms2,Ms2,Ms2,Ms2,Ms2,Ms2,Ms2,Ms2,Ms2,Ms2,Ms2,Ms2}	{SE,SE,SE,SE,SE,SE,SE,SE,SE,SE,SE,SE,SE,SE,SE,SE,SE,SE,SE,SE,SE,SE,SE,SE,SE,SE,SE,SE,SE,SE,SE,SE,SE,SE,SE,SE,SE,SE,SE,SE,SE,SE,SE}
[STYDGDADLTTGN!GIQ!K]	3	[STYDGDADLTTGNGIQK]	{S-Fe20_GL0005600}	1	1	0.999967	{Xu_20140829_15Nplight_D8_Ref5.FT2[39220]}	{Ms2}	{SE}
[AGTVTMDVAK]	2	[AGTVTMDVAK]	{S-Fe20_GL0009910,S-Fe7_GL0116161,S-Fe9_GL0171725,S-Fe9_GL0226990,MC-0-1_GL0053177,MC-6-5_GL0033930,G1-2A_GL0037936,Group2-3A_GL0078043,Group2-5A_GL0044114,Group2-7A_GL0049303,10_GL0030308,1-1_GL0029988,11_GL0080529,17_GL0015882,1A-dyr1-07_GL0007448,2-1_GL0054301,2A-dyr13-07_GL0017815,3-2_GL0070124,4-1_GL0047508,41_GL0026902,5-4_GL0037321,6-3_GL0064754,6-5_GL0051026,7-1_GL0012015,7-1_GL0077270,7-…	27	24	1	{Xu_20140829_15Nplight_D1_Ref2.FT2[4441],Xu_20140829_15Nplight_D43_Ref3.FT2[7604],Xu_20140829_15Nplight_D29_Ref1.FT2[7376],Xu_20140829_15Nplight_D43_Ref1.FT2[8160],Xu_20140829_15Nplight_D34_Ref3.FT2[7115],Xu_20140829_15Nplight_D0_Ref3.FT2[5718],Xu_20140829_15Nplight_D29_Ref1.FT2[7336],Xu_20140829_15Nplight_D2_Ref3.FT2[6353],Xu_20140829_15Nplight_D12_Ref3.FT2[6354],Xu_20140829_15Nplight_D34_Ref1.F…	{Ms2,Ms2,Ms2,Ms2,Ms2,Ms2,Ms2,Ms2,Ms2,Ms2,Ms2,Ms2,Ms2,Ms2,Ms2,Ms2,Ms2,Ms2,Ms2,Ms2,Ms2,Ms2,Ms2,Ms2}	{SE,SE,SE,SE,SE,SE,SE,SE,SE,SE,SE,SE,SE,SE,SE,SE,SE,SE,SE,SE,SE,SE,SE,SE}
[MYSM~PGMDMGM~FGK]	3	[MYSMPGMDMGMFGK]	{2-1_GL0062879}	1	1	1	{Xu_20140829_15Nplight_D43_Ref3.FT2[734]}	{Ms2}	{SE}
[GADKGIVLTDR]	2	[GADKGIVLTDR]	{MC-6-3_GL0108122,MC-6-5_GL0059182,G1-1A_GL0109009}	3	10	0.999999	{Xu_20140829_15Nplight_D19_Ref3.FT2[6002],Xu_20140829_15Nplight_D34_Ref4.FT2[5503],Xu_20140829_15Nplight_D19_Ref3.FT2[6007],Xu_20140829_15Nplight_D29_Ref4.FT2[5216],Xu_20140829_15Nplight_D34_Ref5.FT2[5591],Xu_20140829_15Nplight_D1_Ref2.FT2[3821],Xu_20140829_15Nplight_D0_Ref4.FT2[2859],Xu_20140829_15Nplight_D34_Ref4.FT2[5533],Xu_20140829_15Nplight_D0_Ref5.FT2[2727],Xu_20140829_15Nplight_D1_Ref2.FT…	{Ms2,Ms2,Ms2,Ms2,Ms2,Ms2,Ms2,Ms2,Ms2,Ms2}	{SE,SE,SE,SE,SE,SE,SE,SE,SE,SE}
[CQ!Q!EFM~NIK]	2	[CQQEFMNIK]	{S-Fe3_GL0100934,S-Fe9_GL0044734,S-Fe9_GL0070017,G1-1A_GL0060116,G1-7A_GL0065335,Group2-7A_GL0054285,Group2-8A_GL0210743,1A-dyr2-07_GL0051851,3B-dyr36-06_GL0041381,4-3_GL0034457,47_GL0046499,8-1_GL0059552}	12	2	1	{Xu_20140829_15Nplight_D12_Ref2.FT2[13524],Xu_20140829_15Nplight_D43_Ref4.FT2[12753]}	{Ms2,Ms2}	{SE,SE}
[N!ALN!PN!HPR]	2	[NALNPNHPR]	{S-Fe2_GL0174696,S-Fe7_GL0152074,25_GL0030785,3-5_GL0107671,35_GL0149993,4-7_GL0144837,5-7_GL0042872,8-3_GL0037061}	8	1	1	{Xu_20140829_15Nplight_D4_Ref4.FT2[18646]}	{Ms2}	{SE}
[LYTYGVEHPMNAIENLTATTLR]	3	[LYTYGVEHPMNAIENLTATTLR]	{S-Fe2_GL0047202,S-Fe3_GL0030277,MC-0-1_GL0006489,MC-6-2_GL0025733,MC-6-3_GL0008285,MH-6-4_GL0066645,MH-6-5_GL0115340,1-2_GL0047992,26_GL0130254,3-3_GL0087756,5-5_GL0067382,5-7_GL0095900,6-3_GL0105504,7-5_GL0125570}	14	13	0.999999	{Xu_20140829_15Nplight_D1_Ref1.FT2[31021],Xu_20140829_15Nplight_D0_Ref5.FT2[28680],Xu_20140829_15Nplight_D0_Ref4.FT2[29078],Xu_20140829_15Nplight_D12_Ref2.FT2[31197],Xu_20140829_15Nplight_D2_Ref4.FT2[28687],Xu_20140829_15Nplight_D0_Ref1.FT2[30332],Xu_20140829_15Nplight_D29_Ref2.FT2[32568],Xu_20140829_15Nplight_D29_Ref2.FT2[32550],Xu_20140829_15Nplight_D0_Ref2.FT2[30503],Xu_20140829_15Nplight_D19_…	{Ms2,Ms2,Ms2,Ms2,Ms2,Ms2,Ms2,Ms2,Ms2,Ms2,Ms2,Ms2,Ms2}	{SE,SE,SE,SE,SE,SE,SE,SE,SE,SE,SE,SE,SE}
[EN!PSM~DFYPR]	2	[ENPSMDFYPR]	{MC-6-2_GL0175272}	1	2	1	{Xu_20140829_15Nplight_D2_Ref5.FT2[6084],Xu_20140829_15Nplight_D43_Ref5.FT2[6532]}	{Ms2,Ms2}	{SE,SE}
[KGTCECVAIPVCCGTAYRNK]	3	[KGTCECVAIPVCCGTAYRNK]	{S-Fe20_GL0019703}	1	1	1	{Xu_20140829_15Nplight_D2_Ref2.FT2[24909]}	{Ms2}	{SE}
[ASDYTNIYSNN!PVAIPACYDAEK]	2	[ASDYTNIYSNNPVAIPACYDAEK]	{MC-0-1_GL0070480,Group2-3A_GL0150372}	2	1	1	{Xu_20140829_15Nplight_D0_Ref5.FT2[22435]}	{Ms2}	{SE}
[ELVSVAAAM~IPFLEHDDVKRSLM~GSNM~QR]	3	[ELVSVAAAMIPFLEHDDVKRSLMGSNMQR]	{G1-3A_GL0047390,6-4_GL0064454}	2	1	0.999921	{Xu_20140829_15Nplight_D1_Ref5.FT2[31808]}	{Ms2}	{SE}
[VFELIAK]	2	[VFELIAK]	{S-Fe12_GL0165518,G1-1A_GL0057868,G1-5A_GL0156983,Group2-5A_GL0035261,10_GL0064316,2-2_GL0024749,2-3_GL0051976,2-4_GL0063036,3-1_GL0060375,4-8_GL0052887}	10	6	1	{Xu_20140829_15Nplight_D4_Ref5.FT2[15074],Xu_20140829_15Nplight_D0_Ref2.FT2[15381],Xu_20140829_15Nplight_D12_Ref1.FT2[17605],Xu_20140829_15Nplight_D2_Ref3.FT2[15893],Xu_20140829_15Nplight_D4_Ref4.FT2[15181],Xu_20140829_15Nplight_D1_Ref2.FT2[16021]}	{Ms2,Ms2,Ms2,Ms2,Ms2,Ms2}	{SE,SE,SE,SE,SE,SE}
[AGDVVEVAEGSR]	2	[AGDVVEVAEGSR]	{S-Fe8_GL0112982,MC-0-1_GL0025263,MH-6-3_GL0038453,Group2-6A_GL0105494}	4	20	0.999993	{Xu_20140829_15Nplight_D1_Ref3.FT2[9461],Xu_20140829_15Nplight_D34_Ref5.FT2[9562],Xu_20140829_15Nplight_D0_Ref3.FT2[9558],Xu_20140829_15Nplight_D4_Ref4.FT2[8604],Xu_20140829_15Nplight_D34_Ref4.FT2[9566],Xu_20140829_15Nplight_D1_Ref5.FT2[8727],Xu_20140829_15Nplight_D34_Ref1.FT2[11720],Xu_20140829_15Nplight_D19_Ref1.FT2[11048],Xu_20140829_15Nplight_D29_Ref5.FT2[9126],Xu_20140829_15Nplight_D0_Ref3.F…	{Ms2,Ms2,Ms2,Ms2,Ms2,Ms2,Ms2,Ms2,Ms2,Ms2,Ms2,Ms2,Ms2,Ms2,Ms2,Ms2,Ms2,Ms2,Ms2,Ms2}	{SE,SE,SE,SE,SE,SE,SE,SE,SE,SE,SE,SE,SE,SE,SE,SE,SE,SE,SE,SE}
[NTIQ!NSEGAAAEVAK]	2	[NTIQNSEGAAAEVAK]	{MC-6-2_GL0032957,8-7_GL0026504}	2	1	1	{Xu_20140829_15Nplight_D12_Ref5.FT2[9634]}	{Ms2}	{SE}
[RVALAKLLPIQ!R]	2	[RVALAKLLPIQR]	{S-Fe11_GL0137754,MC-6-3_GL0029534,40_GL0075033}	3	1	1	{Xu_20140829_15Nplight_D19_Ref4.FT2[28436]}	{Ms2}	{SE}
[VTEENSFAAKESAEVSN!ELSNQ!AR]	3	[VTEENSFAAKESAEVSNELSNQAR]	{7-5_GL0085612}	1	1	0.979716	{Xu_20140829_15Nplight_D29_Ref5.FT2[26606]}	{Ms2}	{SE}
[NLQVGALEGQK]	2	[NLQVGALEGQK]	{1A-dyr1-07_GL0018542}	1	14	1	{Xu_20140829_15Nplight_D0_Ref1.FT2[9948],Xu_20140829_15Nplight_D4_Ref2.FT2[11525],Xu_20140829_15Nplight_D29_Ref4.FT2[12047],Xu_20140829_15Nplight_D0_Ref3.FT2[12330],Xu_20140829_15Nplight_D43_Ref4.FT2[12390],Xu_20140829_15Nplight_D43_Ref5.FT2[12326],Xu_20140829_15Nplight_D1_Ref2.FT2[11335],Xu_20140829_15Nplight_D0_Ref4.FT2[8707],Xu_20140829_15Nplight_D1_Ref2.FT2[11331],Xu_20140829_15Nplight_D19_Re…	{Ms2,Ms2,Ms2,Ms2,Ms2,Ms2,Ms2,Ms2,Ms2,Ms2,Ms2,Ms2,Ms2,Ms2}	{SE,SE,SE,SE,SE,SE,SE,SE,SE,SE,SE,SE,SE,SE}
[MATYIYTER]	2	[MATYIYTER]	{S-Fe2_GL0150782,S-Fe7_GL0295815,MC-0-1_GL0107198,MC-6-1_GL0011613,MC-6-1_GL0029908,MH-0-5_GL0078748,G1-8A_GL0153869,Group2-6A_GL0031104,14_GL0085272,1-7_GL0077535,1-8_GL0096065,1A-dyr4-07_GL0108622,20_GL0115744,2A-dyr16-07_GL0097307,35_GL0149062,7-4_GL0131624,7_GL0102444}	17	85	1	{Xu_20140829_15Nplight_D0_Ref5.FT2[10040],Xu_20140829_15Nplight_D8_Ref2.FT2[13451],Xu_20140829_15Nplight_D4_Ref3.FT2[13527],Xu_20140829_15Nplight_D1_Ref4.FT2[11458],Xu_20140829_15Nplight_D4_Ref5.FT2[11756],Xu_20140829_15Nplight_D29_Ref4.FT2[13074],Xu_20140829_15Nplight_D29_Ref4.FT2[13070],Xu_20140829_15Nplight_D0_Ref5.FT2[10028],Xu_20140829_15Nplight_D19_Ref1.FT2[14798],Xu_20140829_15Nplight_D1_R…	{Ms2,Ms2,Ms2,Ms2,Ms2,Ms2,Ms2,Ms2,Ms2,Ms2,Ms2,Ms2,Ms2,Ms2,Ms2,Ms2,Ms2,Ms2,Ms2,Ms2,Ms2,Ms2,Ms2,Ms2,Ms2,Ms2,Ms2,Ms2,Ms2,Ms2,Ms2,Ms2,Ms2,Ms2,Ms2,Ms2,Ms2,Ms2,Ms2,Ms2,Ms2,Ms2,Ms2,Ms2,Ms2,Ms2,Ms2,Ms2,Ms2,Ms2,Ms2,Ms2,Ms2,Ms2,Ms2,Ms2,Ms2,Ms2,Ms2,Ms2,Ms2,Ms2,Ms2,Ms2,Ms2,Ms2,Ms2,Ms2,Ms2,Ms2,Ms2,Ms2,Ms2,Ms2,Ms2,Ms2,Ms2,Ms2,Ms2,Ms2,Ms2,Ms2,Ms2,Ms2,Ms2}	{SE,SE,SE,SE,SE,SE,SE,SE,SE,SE,SE,SE,SE,SE,SE,SE,SE,SE,SE,SE,SE,SE,SE,SE,SE,SE,SE,SE,SE,SE,SE,SE,SE,SE,SE,SE,SE,SE,SE,SE,SE,SE,SE,SE,SE,SE,SE,SE,SE,SE,SE,SE,SE,SE,SE,SE,SE,SE,SE,SE,SE,SE,SE,SE,SE,SE,SE,SE,SE,SE,SE,SE,SE,SE,SE,SE,SE,SE,SE,SE,SE,SE,SE,SE,SE}
[VGEDWIVDLPVIDGLVK]	2	[VGEDWIVDLPVIDGLVK]	{S-Fe12_GL0178798}	1	5	1	{Xu_20140829_15Nplight_D1_Ref2.FT2[39556],Xu_20140829_15Nplight_D29_Ref1.FT2[40579],Xu_20140829_15Nplight_D29_Ref1.FT2[40575],Xu_20140829_15Nplight_D2_Ref4.FT2[37033],Xu_20140829_15Nplight_D1_Ref2.FT2[39552]}	{Ms2,Ms2,Ms2,Ms2,Ms2}	{SE,SE,SE,SE,SE}
[RKALVAAYR]	2	[RKALVAAYR]	{1-2_GL0099150}	1	1	1	{Xu_20140829_15Nplight_D29_Ref5.FT2[42585]}	{Ms2}	{SE}
[EQLESQLGREEAGRR]	3	[EQLESQLGREEAGRR]	{G1-2A_GL0094255}	1	1	0.999978	{Xu_20140829_15Nplight_D19_Ref5.FT2[26300]}	{Ms2}	{SE}
[N!ILAQ!VAKVTEFSQ!VKTMDK]	3	[NILAQVAKVTEFSQVKTMDK]	{G1-5A_GL0057644}	1	1	0.999961	{Xu_20140829_15Nplight_D12_Ref5.FT2[22395]}	{Ms2}	{SE}
[GYWKDVGTIDSLWEAN!M~DLLDK]	2	[GYWKDVGTIDSLWEANMDLLDK]	{S-Fe20_GL0057202,S-Fe3_GL0071585,S-Fe3_GL0135094,S-Fe4_GL0065056,Group2-3A_GL0054881,Group2-4A_GL0031487,23_GL0086416,4-2_GL0075770,4-8_GL0005845,5_GL0090770,6-5_GL0000172,6-5_GL0058377,6-8_GL0059970,8-1_GL0008735}	14	1	0.999147	{Xu_20140829_15Nplight_D2_Ref1.FT2[29467]}	{Ms2}	{SE}
[GENVVNM~NNQ!AVDR]	3	[GENVVNMNNQAVDR]	{MH-0-5_GL0066236,25_GL0100010}	2	1	1	{Xu_20140829_15Nplight_D0_Ref2.FT2[9824]}	{Ms2}	{SE}
[MVALATQSANATYNATNRN!SMDEEVQ!Q!LQSEIDR]	3	[MVALATQSANATYNATNRNSMDEEVQQLQSEIDR]	{S-Fe9_GL0001214}	1	1	1	{Xu_20140829_15Nplight_D0_Ref3.FT2[31163]}	{Ms2}	{SE}
[DITSLPPNQR]	2	[DITSLPPNQR]	{8-1_GL0064853}	1	1	0.999405	{Xu_20140829_15Nplight_D34_Ref1.FT2[19771]}	{Ms2}	{SE}
[GLGIAIVSTSK]	2	[GLGIAIVSTSK]	{S-Fe18_GL0062806,S-Fe4_GL0024713,S-Fe7_GL0191360,S-Fe9_GL0091869,MC-0-1_GL0035093,MC-6-1_GL0003836,MC-6-1_GL0038802,MC-6-2_GL0174350,MC-6-4_GL0069182,MC-6-5_GL0048839,MH-0-5_GL0017450,MH-0-5_GL0074522,MH-6-3_GL0025839,MH-6-3_GL0061014,MH-6-3_GL0115993,G1-5A_GL0012411,G1-7A_GL0057426,G1-7A_GL0069606,Group2-5A_GL0086721,11_GL0146124,1-3_GL0041101,1A-dyr4-07_GL0011510,2-1_GL0115642,2-6_GL0074242,2-…	29	2	1	{Xu_20140829_15Nplight_D4_Ref1.FT2[14582],Xu_20140829_15Nplight_D8_Ref3.FT2[15497]}	{Ms2,Ms2}	{SE,SE}
[PMVLDM~PVYISHMSFGALSKEVK]	3	[PMVLDMPVYISHMSFGALSKEVK]	{G1-7A_GL0007086}	1	1	0.993535	{Xu_20140829_15Nplight_D12_Ref5.FT2[24712]}	{Ms2}	{SE}
[GLVASIEAADTMLK]	2	[GLVASIEAADTMLK]	{S-Fe3_GL0222101,23_GL0115460,4-3_GL0079660,4-7_GL0144071}	4	6	1	{Xu_20140829_15Nplight_D0_Ref1.FT2[28715],Xu_20140829_15Nplight_D0_Ref3.FT2[28687],Xu_20140829_15Nplight_D0_Ref4.FT2[27462],Xu_20140829_15Nplight_D34_Ref5.FT2[27855],Xu_20140829_15Nplight_D0_Ref1.FT2[28700],Xu_20140829_15Nplight_D1_Ref5.FT2[25948]}	{Ms2,Ms2,Ms2,Ms2,Ms2,Ms2}	{SE,SE,SE,SE,SE,SE}
[ETITN!QVEQ!DTK]	2	[ETITNQVEQDTK]	{1-1_GL0089333}	1	1	1	{Xu_20140829_15Nplight_D34_Ref2.FT2[15031]}	{Ms2}	{SE}
[Q!EYDEAGPSIVHR]	2	[QEYDEAGPSIVHR]	{Mouse_sp|P62737|ACTA_MOUSE,Mouse_sp|P68134|ACTS_MOUSE,Mouse_sp|P68033|ACTC_MOUSE}	3	2	1	{Xu_20140829_15Nplight_D2_Ref3.FT2[12611],Xu_20140829_15Nplight_D19_Ref5.FT2[8126]}	{Ms2,Ms2}	{SE,SE}
[ILQDLADVIGGMVSCSR]	2	[ILQDLADVIGGMVSCSR]	{G1-5A_GL0096650,Group2-1A_GL0059524,Group2-7A_GL0066450}	3	2	1	{Xu_20140829_15Nplight_D0_Ref5.FT2[33802],Xu_20140829_15Nplight_D0_Ref5.FT2[33810]}	{Ms2,Ms2}	{SE,SE}
[MSIKTSSIQYEN!DDLMR]	2	[MSIKTSSIQYENDDLMR]	{MC-0-1_GL0044166,Group2-3A_GL0171755}	2	3	1	{Xu_20140829_15Nplight_D4_Ref3.FT2[22148],Xu_20140829_15Nplight_D4_Ref2.FT2[22893],Xu_20140829_15Nplight_D12_Ref4.FT2[20918]}	{Ms2,Ms2,Ms2}	{SE,SE,SE}
[LYSDGINLELGK]	2	[LYSDGINLELGK]	{G1-5A_GL0041974,Group2-3A_GL0058594,2-2_GL0105700,6-3_GL0035682,6-4_GL0117386,7-5_GL0149222}	6	2	0.995079	{Xu_20140829_15Nplight_D1_Ref4.FT2[20490],Xu_20140829_15Nplight_D4_Ref3.FT2[21851]}	{Ms2,Ms2}	{SE,SE}
[DDKFCDKM~NDYILFK]	3	[DDKFCDKMNDYILFK]	{G1-5A_GL0132613,Group2-3A_GL0179715,11_GL0131034,6-7_GL0054514}	4	1	1	{Xu_20140829_15Nplight_D29_Ref5.FT2[6990]}	{Ms2}	{SE}
[EYQELMNVK]	2	[EYQELMNVK]	{Mouse_sp|Q99M73|KRT84_MOUSE,Mouse_sp|P11679|K2C8_MOUSE,Mouse_tr|E9Q1Z0|E9Q1Z0_MOUSE,Mouse_sp|Q3UV17|K22O_MOUSE,Mouse_sp|P50446|K2C6A_MOUSE,Mouse_sp|Q9Z331|K2C6B_MOUSE,Mouse_sp|Q8BGZ7|K2C75_MOUSE}	7	1	1	{Xu_20140829_15Nplight_D4_Ref3.FT2[14601]}	{Ms2}	{SE}
[LMCIISEIVCPGVLLLGEVVM~EPEK]	3	[LMCIISEIVCPGVLLLGEVVMEPEK]	{1-1_GL0022116}	1	1	0.994896	{Xu_20140829_15Nplight_D0_Ref3.FT2[39704]}	{Ms2}	{SE}
[ANNEANMNLGLIALTK]	2	[ANNEANMNLGLIALTK]	{1A-dyr3-06_GL0053028}	1	2	1	{Xu_20140829_15Nplight_D0_Ref3.FT2[25143],Xu_20140829_15Nplight_D0_Ref1.FT2[24918]}	{Ms2,Ms2}	{SE,SE}
[EQDLNNPQIQ!K]	2	[EQDLNNPQIQK]	{1A-dyr2-07_GL0033906}	1	1	0.999856	{Xu_20140829_15Nplight_D34_Ref3.FT2[6156]}	{Ms2}	{SE}
[GQN!ILGYRPYADDVVDYFVQ!K]	3	[GQNILGYRPYADDVVDYFVQK]	{G1-5A_GL0012968,10_GL0058038}	2	1	1	{Xu_20140829_15Nplight_D1_Ref1.FT2[32384]}	{Ms2}	{SE}
[SMNDIDPNEIESISILK]	2	[SMNDIDPNEIESISILK]	{MH-6-2_GL0085712,1A-dyr2-07_GL0014781,2A-dyr16-06_GL0019148}	3	1	0.999996	{Xu_20140829_15Nplight_D0_Ref4.FT2[27740]}	{Ms2}	{SE}
[GLTQAAVNAQDGISMVQ!TGEGALNEVHDMLQR]	4	[GLTQAAVNAQDGISMVQTGEGALNEVHDMLQR]	{MC-6-1_GL0089282}	1	1	0.999991	{Xu_20140829_15Nplight_D19_Ref1.FT2[41316]}	{Ms2}	{SE}
[N!QFYVSYALENNNANLGN!MKK]	2	[NQFYVSYALENNNANLGNMKK]	{MH-6-2_GL0085093}	1	1	0.997434	{Xu_20140829_15Nplight_D34_Ref4.FT2[26719]}	{Ms2}	{SE}
[MAVDLGK]	2	[MAVDLGK]	{8-1_GL0010973}	1	1	1	{Xu_20140829_15Nplight_D1_Ref1.FT2[4750]}	{Ms2}	{SE}
[ALIEAGADCVK]	2	[ALIEAGADCVK]	{S-Fe10_GL0132647,S-Fe20_GL0014940,S-Fe20_GL0136648,S-Fe2_GL0027088,S-Fe7_GL0130304,S-Fe7_GL0159116,S-Fe7_GL0287614,MC-0-1_GL0036596,MC-0-3_GL0057261,MC-6-1_GL0074020,MC-6-4_GL0027435,MC-6-5_GL0055357,MC-6-5_GL0106510,MH-0-5_GL0068760,MH-0-5_GL0089713,MH-6-3_GL0014883,MH-6-3_GL0088370,MH-6-3_GL0140833,MH-6-5_GL0038750,G1-1A_GL0042162,G1-5A_GL0165821,Group2-1A_GL0097277,Group2-1A_GL0105834,Group2-…	34	5	1	{Xu_20140829_15Nplight_D0_Ref5.FT2[7787],Xu_20140829_15Nplight_D0_Ref2.FT2[9098],Xu_20140829_15Nplight_D1_Ref4.FT2[8920],Xu_20140829_15Nplight_D0_Ref4.FT2[7738],Xu_20140829_15Nplight_D1_Ref2.FT2[10060]}	{Ms2,Ms2,Ms2,Ms2,Ms2}	{SE,SE,SE,SE,SE}
[NNPNNYPGDSTIDPQ!IKAFNSLDELMAAM~KR]	4	[NNPNNYPGDSTIDPQIKAFNSLDELMAAMKR]	{6-1_GL0103473}	1	1	1	{Xu_20140829_15Nplight_D0_Ref3.FT2[14749]}	{Ms2}	{SE}
[VFLMDEPLSN!LDAK]	2	[VFLMDEPLSNLDAK]	{S-Fe10_GL0076494,S-Fe10_GL0093917,S-Fe11_GL0087328,S-Fe11_GL0101551,S-Fe12_GL0068650,S-Fe12_GL0154303,S-Fe13_GL0038120,S-Fe17_GL0016926,S-Fe17_GL0043344,S-Fe18_GL0035031,S-Fe1_GL0102866,S-Fe20_GL0006835,S-Fe20_GL0080760,S-Fe20_GL0160976,S-Fe20_GL0192001,S-Fe20_GL0193545,S-Fe2_GL0008412,S-Fe2_GL0022802,S-Fe2_GL0192770,S-Fe3_GL0038117,S-Fe3_GL0195760,S-Fe3_GL0240434,S-Fe4_GL0173522,S-Fe6_GL0067413…	271	90	1	{Xu_20140829_15Nplight_D34_Ref1.FT2[29184],Xu_20140829_15Nplight_D1_Ref2.FT2[27474],Xu_20140829_15Nplight_D8_Ref4.FT2[26678],Xu_20140829_15Nplight_D29_Ref3.FT2[25917],Xu_20140829_15Nplight_D0_Ref5.FT2[25437],Xu_20140829_15Nplight_D29_Ref5.FT2[26279],Xu_20140829_15Nplight_D12_Ref1.FT2[28028],Xu_20140829_15Nplight_D34_Ref5.FT2[26140],Xu_20140829_15Nplight_D12_Ref4.FT2[25874],Xu_20140829_15Nplight_D…	{Ms2,Ms2,Ms2,Ms2,Ms2,Ms2,Ms2,Ms2,Ms2,Ms2,Ms2,Ms2,Ms2,Ms2,Ms2,Ms2,Ms2,Ms2,Ms2,Ms2,Ms2,Ms2,Ms2,Ms2,Ms2,Ms2,Ms2,Ms2,Ms2,Ms2,Ms2,Ms2,Ms2,Ms2,Ms2,Ms2,Ms2,Ms2,Ms2,Ms2,Ms2,Ms2,Ms2,Ms2,Ms2,Ms2,Ms2,Ms2,Ms2,Ms2,Ms2,Ms2,Ms2,Ms2,Ms2,Ms2,Ms2,Ms2,Ms2,Ms2,Ms2,Ms2,Ms2,Ms2,Ms2,Ms2,Ms2,Ms2,Ms2,Ms2,Ms2,Ms2,Ms2,Ms2,Ms2,Ms2,Ms2,Ms2,Ms2,Ms2,Ms2,Ms2,Ms2,Ms2,Ms2,Ms2,Ms2,Ms2,Ms2,Ms2}	{SE,SE,SE,SE,SE,SE,SE,SE,SE,SE,SE,SE,SE,SE,SE,SE,SE,SE,SE,SE,SE,SE,SE,SE,SE,SE,SE,SE,SE,SE,SE,SE,SE,SE,SE,SE,SE,SE,SE,SE,SE,SE,SE,SE,SE,SE,SE,SE,SE,SE,SE,SE,SE,SE,SE,SE,SE,SE,SE,SE,SE,SE,SE,SE,SE,SE,SE,SE,SE,SE,SE,SE,SE,SE,SE,SE,SE,SE,SE,SE,SE,SE,SE,SE,SE,SE,SE,SE,SE,SE}
[SLSDEEGYETFVVPDDVGGR]	2	[SLSDEEGYETFVVPDDVGGR]	{Group2-8A_GL0064592,11_GL0126850,5-2_GL0022232,6-2_GL0026212,8_GL0142198}	5	2	1	{Xu_20140829_15Nplight_D0_Ref5.FT2[23661],Xu_20140829_15Nplight_D0_Ref1.FT2[25108]}	{Ms2,Ms2}	{SE,SE}
[TIN!VTAKFKVGK]	2	[TINVTAKFKVGK]	{Group2-1A_GL0067056,Group2-2A_GL0030023}	2	1	1	{Xu_20140829_15Nplight_D29_Ref3.FT2[31807]}	{Ms2}	{SE}
[NYN!DTVDTYHTFSN!YVSAYPIGYSSTVYK]	3	[NYNDTVDTYHTFSNYVSAYPIGYSSTVYK]	{G1-1A_GL0008503}	1	1	1	{Xu_20140829_15Nplight_D8_Ref4.FT2[29006]}	{Ms2}	{SE}
[QLVCVHVN!HGLM~RKNESESVIQVFK]	4	[QLVCVHVNHGLMRKNESESVIQVFK]	{1A-dyr4-07_GL0026104}	1	1	0.999515	{Xu_20140829_15Nplight_D29_Ref3.FT2[30777]}	{Ms2}	{SE}
[DGYVQQIDSPINLYENPVNKFVAGFIGSPQMNFIN!AK]	4	[DGYVQQIDSPINLYENPVNKFVAGFIGSPQMNFINAK]	{G1-7A_GL0008452}	1	6	0.999958	{Xu_20140829_15Nplight_D34_Ref5.FT2[33577],Xu_20140829_15Nplight_D19_Ref1.FT2[37273],Xu_20140829_15Nplight_D34_Ref5.FT2[33558],Xu_20140829_15Nplight_D2_Ref2.FT2[33470],Xu_20140829_15Nplight_D2_Ref4.FT2[33659],Xu_20140829_15Nplight_D4_Ref3.FT2[35444]}	{Ms2,Ms2,Ms2,Ms2,Ms2,Ms2}	{SE,SE,SE,SE,SE,SE}
[SLNSTNYVITGIK]	2	[SLNSTNYVITGIK]	{1-2_GL0081805,14_GL0005800,43_GL0097383}	3	85	1	{Xu_20140829_15Nplight_D8_Ref2.FT2[18406],Xu_20140829_15Nplight_D8_Ref1.FT2[18861],Xu_20140829_15Nplight_D4_Ref5.FT2[16721],Xu_20140829_15Nplight_D29_Ref4.FT2[18135],Xu_20140829_15Nplight_D8_Ref2.FT2[18396],Xu_20140829_15Nplight_D29_Ref1.FT2[20610],Xu_20140829_15Nplight_D34_Ref2.FT2[20472],Xu_20140829_15Nplight_D12_Ref2.FT2[19435],Xu_20140829_15Nplight_D29_Ref5.FT2[18079],Xu_20140829_15Nplight_D2…	{Ms2,Ms2,Ms2,Ms2,Ms2,Ms2,Ms2,Ms2,Ms2,Ms2,Ms2,Ms2,Ms2,Ms2,Ms2,Ms2,Ms2,Ms2,Ms2,Ms2,Ms2,Ms2,Ms2,Ms2,Ms2,Ms2,Ms2,Ms2,Ms2,Ms2,Ms2,Ms2,Ms2,Ms2,Ms2,Ms2,Ms2,Ms2,Ms2,Ms2,Ms2,Ms2,Ms2,Ms2,Ms2,Ms2,Ms2,Ms2,Ms2,Ms2,Ms2,Ms2,Ms2,Ms2,Ms2,Ms2,Ms2,Ms2,Ms2,Ms2,Ms2,Ms2,Ms2,Ms2,Ms2,Ms2,Ms2,Ms2,Ms2,Ms2,Ms2,Ms2,Ms2,Ms2,Ms2,Ms2,Ms2,Ms2,Ms2,Ms2,Ms2,Ms2,Ms2,Ms2,Ms2}	{SE,SE,SE,SE,SE,SE,SE,SE,SE,SE,SE,SE,SE,SE,SE,SE,SE,SE,SE,SE,SE,SE,SE,SE,SE,SE,SE,SE,SE,SE,SE,SE,SE,SE,SE,SE,SE,SE,SE,SE,SE,SE,SE,SE,SE,SE,SE,SE,SE,SE,SE,SE,SE,SE,SE,SE,SE,SE,SE,SE,SE,SE,SE,SE,SE,SE,SE,SE,SE,SE,SE,SE,SE,SE,SE,SE,SE,SE,SE,SE,SE,SE,SE,SE,SE}
[GFMTPEYICK]	2	[GFMTPEYICK]	{S-Fe20_GL0118872,S-Fe3_GL0221959,MC-6-1_GL0018526,MH-6-5_GL0101676,MH-6-5_GL0138154,MH-6-5_GL0145002,G1-1A_GL0096886,G1-5A_GL0060859,Group2-3A_GL0015555,Group2-4A_GL0157046,Group2-8A_GL0008416,Group2-8A_GL0097730,1-1_GL0042059,1-1_GL0090193,1-1_GL0115225,1-1_GL0123139,1-1_GL0125556,11_GL0151729,1-2_GL0048696,1-2_GL0119089,1-3_GL0028123,16_GL0038680,19_GL0003952,1A-dyr1-07_GL0036113,1A-dyr2-07_GL…	49	4	0.999965	{Xu_20140829_15Nplight_D0_Ref5.FT2[16839],Xu_20140829_15Nplight_D1_Ref2.FT2[18761],Xu_20140829_15Nplight_D1_Ref2.FT2[18814],Xu_20140829_15Nplight_D0_Ref3.FT2[18859]}	{Ms2,Ms2,Ms2,Ms2}	{SE,SE,SE,SE}
[DETATATDGTVYKQSGIYNK]	3	[DETATATDGTVYKQSGIYNK]	{Group2-8A_GL0235105,3-3_GL0055114}	2	1	1	{Xu_20140829_15Nplight_D4_Ref3.FT2[22469]}	{Ms2}	{SE}
[EASAAPAQQRGPETGAR]	3	[EASAAPAQQRGPETGAR]	{MC-0-1_GL0069110,MH-6-5_GL0179198,1-1_GL0111280,7-5_GL0152846}	4	1	1	{Xu_20140829_15Nplight_D19_Ref3.FT2[27870]}	{Ms2}	{SE}
[ISDN!EFLCTPTGVSK]	2	[ISDNEFLCTPTGVSK]	{1-1_GL0090193,23_GL0141763,26_GL0023862,5-5_GL0020985,5-8_GL0140966}	5	1	0.997568	{Xu_20140829_15Nplight_D0_Ref5.FT2[17433]}	{Ms2}	{SE}
[IKLQAM~N!ATSIGVGSISM~STTATASFAIAKIEK]	3	[IKLQAMNATSIGVGSISMSTTATASFAIAKIEK]	{Group2-3A_GL0004530}	1	1	1	{Xu_20140829_15Nplight_D43_Ref1.FT2[38023]}	{Ms2}	{SE}
[TSEYCDSLKEKGLEDTFR]	3	[TSEYCDSLKEKGLEDTFR]	{8-2_GL0117787,8-3_GL0033310}	2	1	0.99993	{Xu_20140829_15Nplight_D12_Ref1.FT2[19171]}	{Ms2}	{SE}
[N!DAVFYAFDNRPQYATGGVSSATNATFDPFAHGFKN!TLDVN!LSLR]	5	[NDAVFYAFDNRPQYATGGVSSATNATFDPFAHGFKNTLDVNLSLR]	{4-4_GL0005138}	1	1	0.999831	{Xu_20140829_15Nplight_D43_Ref3.FT2[30597]}	{Ms2}	{SE}
[GLSQSTENAEDGISM~VQTADGALDEVQNMLQ!R]	3	[GLSQSTENAEDGISMVQTADGALDEVQNMLQR]	{31_GL0041858}	1	1	0.999996	{Xu_20140829_15Nplight_D8_Ref3.FT2[33332]}	{Ms2}	{SE}
[LVGIVDESGDNATDAIDVIAEALQK]	3	[LVGIVDESGDNATDAIDVIAEALQK]	{G1-2A_GL0096948,Group2-6A_GL0124554}	2	6	1	{Xu_20140829_15Nplight_D0_Ref4.FT2[38444],Xu_20140829_15Nplight_D1_Ref4.FT2[37509],Xu_20140829_15Nplight_D1_Ref4.FT2[37494],Xu_20140829_15Nplight_D1_Ref4.FT2[37491],Xu_20140829_15Nplight_D0_Ref4.FT2[38430],Xu_20140829_15Nplight_D2_Ref4.FT2[36971]}	{Ms2,Ms2,Ms2,Ms2,Ms2,Ms2}	{SE,SE,SE,SE,SE,SE}
[EFIEDEYYLNTLNPTGTEEAK]	2	[EFIEDEYYLNTLNPTGTEEAK]	{G1-1A_GL0123669}	1	1	1	{Xu_20140829_15Nplight_D0_Ref1.FT2[27580]}	{Ms2}	{SE}
[FASLYKM~QPAAADELFQAAQDNARWR]	3	[FASLYKMQPAAADELFQAAQDNARWR]	{S-Fe10_GL0048913}	1	1	0.986811	{Xu_20140829_15Nplight_D29_Ref2.FT2[36282]}	{Ms2}	{SE}
[ANEDRFALTYNAN!RFMNGSAYLTN!EVR]	3	[ANEDRFALTYNANRFMNGSAYLTNEVR]	{1_GL0048470}	1	1	0.999994	{Xu_20140829_15Nplight_D12_Ref1.FT2[30631]}	{Ms2}	{SE}
[TLLEGLN!TDLVCDAINTAMR]	2	[TLLEGLNTDLVCDAINTAMR]	{14_GL0130313,1A-dyr2-07_GL0071420}	2	1	1	{Xu_20140829_15Nplight_D4_Ref1.FT2[30008]}	{Ms2}	{SE}
[GNVIQ!ANAGFK]	2	[GNVIQANAGFK]	{8-2_GL0143217}	1	1	0.999318	{Xu_20140829_15Nplight_D29_Ref1.FT2[44035]}	{Ms2}	{SE}
[VLEVN!GVGYRAAKSGNK]	4	[VLEVNGVGYRAAKSGNK]	{S-Fe2_GL0130484,S-Fe3_GL0133164,MH-6-5_GL0063539,G1-5A_GL0051461,11_GL0038727,11_GL0044797,14_GL0128322,17_GL0082905,17_GL0083757,20_GL0079301,20_GL0125566,35_GL0022125,38_GL0082092,4-3_GL0064430,8-2_GL0030553,8-3_GL0039685,8_GL0141001,8_GL0141036}	18	2	0.99997	{Xu_20140829_15Nplight_D0_Ref3.FT2[22067],Xu_20140829_15Nplight_D43_Ref3.FT2[24451]}	{Ms2,Ms2}	{SE,SE}
[GVDPQDGQ!QIWLDKDGNETK]	3	[GVDPQDGQQIWLDKDGNETK]	{Group2-1A_GL0023821}	1	1	1	{Xu_20140829_15Nplight_D1_Ref4.FT2[15236]}	{Ms2}	{SE}
[VGAAYASK]	2	[VGAAYASK]	{32_GL0004066}	1	1	0.965256	{Xu_20140829_15Nplight_D19_Ref1.FT2[4384]}	{Ms2}	{SE}
[KAAVGDASTSNK]	2	[KAAVGDASTSNK]	{G1-5A_GL0196853}	1	1	0.99652	{Xu_20140829_15Nplight_D19_Ref2.FT2[6913]}	{Ms2}	{SE}
[WNYGYAANAK]	2	[WNYGYAANAK]	{G1-1A_GL0025614}	1	9	1	{Xu_20140829_15Nplight_D0_Ref4.FT2[8804],Xu_20140829_15Nplight_D0_Ref4.FT2[8799],Xu_20140829_15Nplight_D1_Ref4.FT2[10248],Xu_20140829_15Nplight_D4_Ref5.FT2[11167],Xu_20140829_15Nplight_D0_Ref5.FT2[8885],Xu_20140829_15Nplight_D8_Ref2.FT2[12884],Xu_20140829_15Nplight_D1_Ref4.FT2[10230],Xu_20140829_15Nplight_D0_Ref4.FT2[8797],Xu_20140829_15Nplight_D8_Ref2.FT2[12877]}	{Ms2,Ms2,Ms2,Ms2,Ms2,Ms2,Ms2,Ms2,Ms2}	{SE,SE,SE,SE,SE,SE,SE,SE,SE}
[KIVVETADAEIAAAGIK]	2	[KIVVETADAEIAAAGIK]	{S-Fe3_GL0215144}	1	1	1	{Xu_20140829_15Nplight_D4_Ref1.FT2[21953]}	{Ms2}	{SE}
[GN!YSM~FFEK]	2	[GNYSMFFEK]	{S-Fe12_GL0187601,S-Fe12_GL0202466,S-Fe18_GL0038543,S-Fe20_GL0009897,S-Fe20_GL0019703,S-Fe20_GL0130949,S-Fe2_GL0195596,S-Fe3_GL0098236,S-Fe3_GL0100457,S-Fe7_GL0027480,S-Fe7_GL0073948,S-Fe7_GL0262315,S-Fe8_GL0044733,S-Fe9_GL0063273,S-Fe9_GL0183094,MC-0-1_GL0057792,MC-6-1_GL0057082,MC-6-2_GL0009020,MC-6-2_GL0026344,MC-6-2_GL0089036,MH-0-5_GL0066822,MH-6-4_GL0142026,MH-6-5_GL0000696,G1-1A_GL0042836,…	173	2	1	{Xu_20140829_15Nplight_D8_Ref5.FT2[2319],Xu_20140829_15Nplight_D4_Ref3.FT2[8443]}	{Ms2,Ms2}	{SE,SE}
[GVGVVAQELFAR]	2	[GVGVVAQELFAR]	{2A-dyr14-06_GL0056636}	1	19	0.999998	{Xu_20140829_15Nplight_D2_Ref2.FT2[23694],Xu_20140829_15Nplight_D12_Ref4.FT2[23177],Xu_20140829_15Nplight_D29_Ref1.FT2[26383],Xu_20140829_15Nplight_D29_Ref5.FT2[23561],Xu_20140829_15Nplight_D2_Ref1.FT2[24067],Xu_20140829_15Nplight_D43_Ref1.FT2[27338],Xu_20140829_15Nplight_D43_Ref4.FT2[23969],Xu_20140829_15Nplight_D43_Ref5.FT2[23680],Xu_20140829_15Nplight_D8_Ref5.FT2[22918],Xu_20140829_15Nplight_D…	{Ms2,Ms2,Ms2,Ms2,Ms2,Ms2,Ms2,Ms2,Ms2,Ms2,Ms2,Ms2,Ms2,Ms2,Ms2,Ms2,Ms2,Ms2,Ms2}	{SE,SE,SE,SE,SE,SE,SE,SE,SE,SE,SE,SE,SE,SE,SE,SE,SE,SE,SE}
[STTSQASQR]	2	[STTSQASQR]	{S-Fe12_GL0075754,S-Fe8_GL0204672,MC-6-1_GL0089285,G1-3A_GL0113313,G1-5A_GL0012889,G1-5A_GL0159400,G1-6A_GL0007726,Group2-2A_GL0059794,Group2-5A_GL0107792,Group2-8A_GL0063593,1-1_GL0005597,1-1_GL0063995,1-1_GL0139225,11_GL0062364,1-2_GL0098677,17_GL0067708,2-2_GL0073397,3-3_GL0022333,34_GL0005923,3-5_GL0068270,4-1_GL0043245,4-1_GL0074517,4-2_GL0061892,4-8_GL0074079,5-4_GL0042400,5-5_GL0030572,6-1…	30	2	1	{Xu_20140829_15Nplight_D43_Ref2.FT2[760],Xu_20140829_15Nplight_D43_Ref2.FT2[755]}	{Ms2,Ms2}	{SE,SE}
[FLDPPLHEFVPTEEADIEKLANAQ!GK]	4	[FLDPPLHEFVPTEEADIEKLANAQGK]	{S-Fe12_GL0053923,S-Fe3_GL0215144,G1-1A_GL0058269,Group2-1A_GL0072277,Group2-3A_GL0078085,1-1_GL0054966,1-2_GL0016953,2-1_GL0018574,2-1_GL0043076,2-3_GL0029391,2-4_GL0056650,5-2_GL0049992,8-2_GL0046756}	13	1	1	{Xu_20140829_15Nplight_D43_Ref3.FT2[32352]}	{Ms2}	{SE}
[FLDPPLHEFVPTEEADIEKLANAQ!GK]	3	[FLDPPLHEFVPTEEADIEKLANAQGK]	{S-Fe12_GL0053923,S-Fe3_GL0215144,G1-1A_GL0058269,Group2-1A_GL0072277,Group2-3A_GL0078085,1-1_GL0054966,1-2_GL0016953,2-1_GL0018574,2-1_GL0043076,2-3_GL0029391,2-4_GL0056650,5-2_GL0049992,8-2_GL0046756}	13	1	1	{Xu_20140829_15Nplight_D0_Ref4.FT2[28660]}	{Ms2}	{SE}
[IANIQ!EILPVLEQIVQSGAK]	2	[IANIQEILPVLEQIVQSGAK]	{1-1_GL0090108,23_GL0106706}	2	1	1	{Xu_20140829_15Nplight_D2_Ref4.FT2[39930]}	{Ms2}	{SE}
[NNTITIAEMDRN!VKISSESSIYDDNK]	3	[NNTITIAEMDRNVKISSESSIYDDNK]	{MC-6-1_GL0081057,MC-6-4_GL0017408,38_GL0032528}	3	1	0.999997	{Xu_20140829_15Nplight_D8_Ref5.FT2[29715]}	{Ms2}	{SE}
[ETKEN!AEAGN!QEMAQM~VNAMKDINESSENIYK]	4	[ETKENAEAGNQEMAQMVNAMKDINESSENIYK]	{2-2_GL0141646}	1	1	0.999976	{Xu_20140829_15Nplight_D4_Ref4.FT2[32947]}	{Ms2}	{SE}
[LAMINPQDIESFNVLK]	2	[LAMINPQDIESFNVLK]	{MH-6-2_GL0018783,G1-1A_GL0116972}	2	15	1	{Xu_20140829_15Nplight_D0_Ref1.FT2[32458],Xu_20140829_15Nplight_D0_Ref4.FT2[31073],Xu_20140829_15Nplight_D0_Ref1.FT2[32435],Xu_20140829_15Nplight_D0_Ref2.FT2[32561],Xu_20140829_15Nplight_D0_Ref4.FT2[31051],Xu_20140829_15Nplight_D0_Ref1.FT2[32500],Xu_20140829_15Nplight_D12_Ref1.FT2[33043],Xu_20140829_15Nplight_D0_Ref3.FT2[31835],Xu_20140829_15Nplight_D0_Ref5.FT2[30767],Xu_20140829_15Nplight_D1_Ref…	{Ms2,Ms2,Ms2,Ms2,Ms2,Ms2,Ms2,Ms2,Ms2,Ms2,Ms2,Ms2,Ms2,Ms2,Ms2}	{SE,SE,SE,SE,SE,SE,SE,SE,SE,SE,SE,SE,SE,SE,SE}
[AGVN!PDIR]	2	[AGVNPDIR]	{S-Fe12_GL0083536,S-Fe17_GL0106103,20_GL0012397,6-2_GL0039164}	4	1	1	{Xu_20140829_15Nplight_D4_Ref5.FT2[3081]}	{Ms2}	{SE}
[GLYEALQSAWSAYK]	2	[GLYEALQSAWSAYK]	{3B-dyr36-06_GL0028707}	1	1	0.99825	{Xu_20140829_15Nplight_D0_Ref4.FT2[32103]}	{Ms2}	{SE}
[TNAEMAETSPIK]	2	[TNAEMAETSPIK]	{Group2-1A_GL0006236,52_GL0046717}	2	49	1	{Xu_20140829_15Nplight_D34_Ref1.FT2[10633],Xu_20140829_15Nplight_D0_Ref2.FT2[6486],Xu_20140829_15Nplight_D12_Ref1.FT2[9672],Xu_20140829_15Nplight_D12_Ref2.FT2[9706],Xu_20140829_15Nplight_D34_Ref2.FT2[10538],Xu_20140829_15Nplight_D1_Ref5.FT2[7691],Xu_20140829_15Nplight_D12_Ref3.FT2[9574],Xu_20140829_15Nplight_D0_Ref4.FT2[5470],Xu_20140829_15Nplight_D43_Ref3.FT2[11186],Xu_20140829_15Nplight_D34_Ref…	{Ms2,Ms2,Ms2,Ms2,Ms2,Ms2,Ms2,Ms2,Ms2,Ms2,Ms2,Ms2,Ms2,Ms2,Ms2,Ms2,Ms2,Ms2,Ms2,Ms2,Ms2,Ms2,Ms2,Ms2,Ms2,Ms2,Ms2,Ms2,Ms2,Ms2,Ms2,Ms2,Ms2,Ms2,Ms2,Ms2,Ms2,Ms2,Ms2,Ms2,Ms2,Ms2,Ms2,Ms2,Ms2,Ms2,Ms2,Ms2,Ms2}	{SE,SE,SE,SE,SE,SE,SE,SE,SE,SE,SE,SE,SE,SE,SE,SE,SE,SE,SE,SE,SE,SE,SE,SE,SE,SE,SE,SE,SE,SE,SE,SE,SE,SE,SE,SE,SE,SE,SE,SE,SE,SE,SE,SE,SE,SE,SE,SE,SE}
[EGGSASVAK]	2	[EGGSASVAK]	{54_GL0055748}	1	1	1	{Xu_20140829_15Nplight_D12_Ref4.FT2[873]}	{Ms2}	{SE}
[GFGLTGVDDNK]	2	[GFGLTGVDDNK]	{G1-7A_GL0131314,Group2-3A_GL0175726,4-3_GL0053988,4-3_GL0059036,5-6_GL0023595}	5	2	0.999998	{Xu_20140829_15Nplight_D8_Ref3.FT2[12955],Xu_20140829_15Nplight_D2_Ref3.FT2[13413]}	{Ms2,Ms2}	{SE,SE}
[EAAADFLNWVATEDAAK]	2	[EAAADFLNWVATEDAAK]	{MC-0-1_GL0077262}	1	1	0.984685	{Xu_20140829_15Nplight_D0_Ref1.FT2[32307]}	{Ms2}	{SE}
[TVGVTFAAGEDMFAIAQ!AQ!VDELTK]	4	[TVGVTFAAGEDMFAIAQAQVDELTK]	{31_GL0030244}	1	1	0.996835	{Xu_20140829_15Nplight_D43_Ref1.FT2[31594]}	{Ms2}	{SE}
[TQATGYGLLYLTEEMLK]	2	[TQATGYGLLYLTEEMLK]	{1-1_GL0054161,1-1_GL0132075,1A-dyr1-07_GL0028124,38_GL0043757}	4	1	1	{Xu_20140829_15Nplight_D0_Ref2.FT2[39175]}	{Ms2}	{SE}
[VAVIGENLNIR]	2	[VAVIGENLNIR]	{S-Fe12_GL0210406,S-Fe20_GL0039627,S-Fe7_GL0161180,G1-1A_GL0010675,Group2-4A_GL0124910,1-1_GL0142354,1A-dyr1-07_GL0019087,22_GL0108699,34_GL0007339,3-5_GL0032880,4-7_GL0065056,4-7_GL0078922,5-1_GL0015056,5-1_GL0087093,5-7_GL0135113,8-2_GL0021152}	16	5	1	{Xu_20140829_15Nplight_D0_Ref2.FT2[18286],Xu_20140829_15Nplight_D2_Ref2.FT2[18531],Xu_20140829_15Nplight_D1_Ref3.FT2[18955],Xu_20140829_15Nplight_D1_Ref2.FT2[18872],Xu_20140829_15Nplight_D4_Ref3.FT2[19145]}	{Ms2,Ms2,Ms2,Ms2,Ms2}	{SE,SE,SE,SE,SE}
[LEHTIN!NLN!N!IVENTQSAEAAIR]	3	[LEHTINNLNNIVENTQSAEAAIR]	{S-Fe5_GL0032580,2-1_GL0065293,2-1_GL0117155}	3	1	1	{Xu_20140829_15Nplight_D8_Ref2.FT2[23894]}	{Ms2}	{SE}
[ILMLGANNILNPK]	3	[ILMLGANNILNPK]	{S-Fe10_GL0103683,Group2-7A_GL0126574,2-1_GL0013525}	3	1	0.995702	{Xu_20140829_15Nplight_D29_Ref5.FT2[18953]}	{Ms2}	{SE}
[NQMEVRKMSVISM~K]	2	[NQMEVRKMSVISMK]	{6-4_GL0103493}	1	1	1	{Xu_20140829_15Nplight_D19_Ref2.FT2[39603]}	{Ms2}	{SE}
[QGYVANSQ!VKPNDR]	2	[QGYVANSQVKPNDR]	{S-Fe8_GL0182762,MH-0-5_GL0122294,MH-6-2_GL0110728,MH-6-3_GL0113998,MH-6-4_GL0148712,Group2-8A_GL0215064,17_GL0031543,35_GL0148826,41_GL0032780,52_GL0002856,7-2_GL0104176}	11	1	1	{Xu_20140829_15Nplight_D29_Ref1.FT2[4092]}	{Ms2}	{SE}
[QGYVANSQ!VKPNDR]	3	[QGYVANSQVKPNDR]	{S-Fe8_GL0182762,MH-0-5_GL0122294,MH-6-2_GL0110728,MH-6-3_GL0113998,MH-6-4_GL0148712,Group2-8A_GL0215064,17_GL0031543,35_GL0148826,41_GL0032780,52_GL0002856,7-2_GL0104176}	11	2	1	{Xu_20140829_15Nplight_D12_Ref2.FT2[3051],Xu_20140829_15Nplight_D2_Ref3.FT2[3727]}	{Ms2,Ms2}	{SE,SE}
[ENDDEMSPGVN!MVVKCYIAQ!KR]	3	[ENDDEMSPGVNMVVKCYIAQKR]	{8-6_GL0065415}	1	1	0.999987	{Xu_20140829_15Nplight_D1_Ref3.FT2[31311]}	{Ms2}	{SE}
[YAHVTFFFNGGVEEPNEGEHRILVNSPK]	3	[YAHVTFFFNGGVEEPNEGEHRILVNSPK]	{G1-5A_GL0045191,4-2_GL0000191,5-1_GL0045505}	3	1	0.99754	{Xu_20140829_15Nplight_D0_Ref2.FT2[40020]}	{Ms2}	{SE}
[KYVDYVIEK]	2	[KYVDYVIEK]	{1-6_GL0061241,20_GL0166190,38_GL0095618}	3	48	1	{Xu_20140829_15Nplight_D0_Ref3.FT2[11447],Xu_20140829_15Nplight_D1_Ref3.FT2[11282],Xu_20140829_15Nplight_D0_Ref5.FT2[7379],Xu_20140829_15Nplight_D43_Ref4.FT2[11565],Xu_20140829_15Nplight_D1_Ref1.FT2[11663],Xu_20140829_15Nplight_D34_Ref5.FT2[11484],Xu_20140829_15Nplight_D29_Ref4.FT2[11152],Xu_20140829_15Nplight_D29_Ref5.FT2[11128],Xu_20140829_15Nplight_D34_Ref4.FT2[11469],Xu_20140829_15Nplight_D4_…	{Ms2,Ms2,Ms2,Ms2,Ms2,Ms2,Ms2,Ms2,Ms2,Ms2,Ms2,Ms2,Ms2,Ms2,Ms2,Ms2,Ms2,Ms2,Ms2,Ms2,Ms2,Ms2,Ms2,Ms2,Ms2,Ms2,Ms2,Ms2,Ms2,Ms2,Ms2,Ms2,Ms2,Ms2,Ms2,Ms2,Ms2,Ms2,Ms2,Ms2,Ms2,Ms2,Ms2,Ms2,Ms2,Ms2,Ms2,Ms2}	{SE,SE,SE,SE,SE,SE,SE,SE,SE,SE,SE,SE,SE,SE,SE,SE,SE,SE,SE,SE,SE,SE,SE,SE,SE,SE,SE,SE,SE,SE,SE,SE,SE,SE,SE,SE,SE,SE,SE,SE,SE,SE,SE,SE,SE,SE,SE,SE}
[GGYVNWSSPSTGIESYSSPFADATQ!IHIN!GWNAR]	3	[GGYVNWSSPSTGIESYSSPFADATQIHINGWNAR]	{S-Fe5_GL0041273,S-Fe6_GL0136955,G1-2A_GL0116356}	3	3	1	{Xu_20140829_15Nplight_D4_Ref2.FT2[33254],Xu_20140829_15Nplight_D0_Ref5.FT2[30894],Xu_20140829_15Nplight_D0_Ref1.FT2[32687]}	{Ms2,Ms2,Ms2}	{SE,SE,SE}
[EGVDALSN!AVK]	3	[EGVDALSNAVK]	{S-Fe10_GL0098636,MC-0-1_GL0026128,MC-0-3_GL0058781,MC-6-3_GL0070617,MC-6-3_GL0079252,MH-6-1_GL0068920,1-1_GL0085368,23_GL0086408,40_GL0032645}	9	1	0.978479	{Xu_20140829_15Nplight_D1_Ref2.FT2[8073]}	{Ms2}	{SE}
[LEFGTGGLR]	2	[LEFGTGGLR]	{G1-5A_GL0044805,G1-5A_GL0057644,Group2-3A_GL0202847,1A-dyr4-07_GL0073805,7-5_GL0131396,8-5_GL0120810}	6	1	1	{Xu_20140829_15Nplight_D4_Ref1.FT2[23231]}	{Ms2}	{SE}
[LVQ!MHAN!TRTEISK]	2	[LVQMHANTRTEISK]	{7-1_GL0021649}	1	1	1	{Xu_20140829_15Nplight_D2_Ref1.FT2[10744]}	{Ms2}	{SE}
[Q!ESEN!PDN!TQTDNR]	3	[QESENPDNTQTDNR]	{S-Fe7_GL0079891,2-1_GL0095194,2-8_GL0034667,6-6_GL0081706,8-1_GL0046722}	5	1	0.978958	{Xu_20140829_15Nplight_D2_Ref2.FT2[689]}	{Ms2}	{SE}
[LQNIMITIYHNIDDAAK]	3	[LQNIMITIYHNIDDAAK]	{Group2-3A_GL0002322}	1	1	1	{Xu_20140829_15Nplight_D34_Ref3.FT2[29218]}	{Ms2}	{SE}
[DGTIWGDVNQEDGAR]	2	[DGTIWGDVNQEDGAR]	{S-Fe1_GL0010377}	1	3	0.99982	{Xu_20140829_15Nplight_D1_Ref3.FT2[19543],Xu_20140829_15Nplight_D0_Ref4.FT2[18571],Xu_20140829_15Nplight_D0_Ref4.FT2[18574]}	{Ms2,Ms2,Ms2}	{SE,SE,SE}
[EIQFNYK]	2	[EIQFNYK]	{S-Fe12_GL0005879,G1-1A_GL0103889}	2	1	1	{Xu_20140829_15Nplight_D0_Ref4.FT2[10151]}	{Ms2}	{SE}
[SNYEVYDGTR]	2	[SNYEVYDGTR]	{S-Fe1_GL0148737}	1	3	0.999773	{Xu_20140829_15Nplight_D0_Ref4.FT2[5492],Xu_20140829_15Nplight_D12_Ref3.FT2[9260],Xu_20140829_15Nplight_D34_Ref2.FT2[10159]}	{Ms2,Ms2,Ms2}	{SE,SE,SE}
[KNDDTEYYINFGR]	2	[KNDDTEYYINFGR]	{MH-6-3_GL0018521,MH-6-3_GL0100396,Group2-5A_GL0138921,29_GL0020757,3-6_GL0004508,5-5_GL0132298,7-2_GL0084065}	7	2	1	{Xu_20140829_15Nplight_D29_Ref2.FT2[23515],Xu_20140829_15Nplight_D43_Ref3.FT2[23744]}	{Ms2,Ms2}	{SE,SE}
[DLALITTIEN!PTVLNSEEFIK]	3	[DLALITTIENPTVLNSEEFIK]	{17_GL0065473,8_GL0000649}	2	1	0.994478	{Xu_20140829_15Nplight_D29_Ref5.FT2[33364]}	{Ms2}	{SE}
[LYGVDYNTFEVENAK]	2	[LYGVDYNTFEVENAK]	{5-5_GL0023622}	1	10	1	{Xu_20140829_15Nplight_D1_Ref1.FT2[23759],Xu_20140829_15Nplight_D29_Ref5.FT2[22307],Xu_20140829_15Nplight_D4_Ref1.FT2[19257],Xu_20140829_15Nplight_D8_Ref3.FT2[20561],Xu_20140829_15Nplight_D19_Ref2.FT2[24277],Xu_20140829_15Nplight_D4_Ref1.FT2[19253],Xu_20140829_15Nplight_D43_Ref4.FT2[22768],Xu_20140829_15Nplight_D1_Ref4.FT2[21960],Xu_20140829_15Nplight_D1_Ref2.FT2[23433],Xu_20140829_15Nplight_D43_…	{Ms2,Ms2,Ms2,Ms2,Ms2,Ms2,Ms2,Ms2,Ms2,Ms2}	{SE,SE,SE,SE,SE,SE,SE,SE,SE,SE}
[GNGGQDN!K]	2	[GNGGQDNK]	{G1-3A_GL0121140,1-1_GL0108906,2-6_GL0013440,5_GL0065695}	4	1	0.956703	{Xu_20140829_15Nplight_D0_Ref1.FT2[1684]}	{Ms2}	{SE}
[ASGAPVIANAIR]	2	[ASGAPVIANAIR]	{S-Fe20_GL0047115,S-Fe3_GL0146748,S-Fe6_GL0064623,G1-7A_GL0049642,Group2-6A_GL0104896,17_GL0100889,17_GL0114459,1A-dyr2-07_GL0055791,20_GL0006481,20_GL0022435,20_GL0137113,26_GL0037646,47_GL0153060}	13	1	0.968331	{Xu_20140829_15Nplight_D0_Ref1.FT2[11385]}	{Ms2}	{SE}
[GQ!CTNPYGWTKSMLEQILSDM~QK]	3	[GQCTNPYGWTKSMLEQILSDMQK]	{S-Fe12_GL0181171,S-Fe19_GL0102876,G1-1A_GL0102457,G1-5A_GL0004639,G1-5A_GL0029494,G1-5A_GL0046633,Group2-2A_GL0002669,Group2-2A_GL0025908,Group2-3A_GL0107223,Group2-8A_GL0027641,10_GL0008202,1_GL0093990,20_GL0045611,2-1_GL0051345,2-1_GL0083681,2-2_GL0072415,2-3_GL0079114,2-4_GL0113093,2-7_GL0044708,3-1_GL0097639,3-6_GL0056078,4-8_GL0081429,5-1_GL0014784,5-5_GL0129585,6-2_GL0043947,6-3_GL0084001}	26	1	1	{Xu_20140829_15Nplight_D4_Ref4.FT2[20446]}	{Ms2}	{SE}
[VTVVDGSFHPVDSDQ!LSFELCAIQAFK]	4	[VTVVDGSFHPVDSDQLSFELCAIQAFK]	{S-Fe11_GL0139783}	1	1	1	{Xu_20140829_15Nplight_D0_Ref2.FT2[32790]}	{Ms2}	{SE}
[ELNGIGDTAENLK]	2	[ELNGIGDTAENLK]	{G1-5A_GL0122640,1-2_GL0028466,35_GL0055844}	3	2	0.996865	{Xu_20140829_15Nplight_D34_Ref2.FT2[11642],Xu_20140829_15Nplight_D43_Ref2.FT2[12451]}	{Ms2,Ms2}	{SE,SE}
[DLTFYVQ!TLN!]	2	[DLTFYVQTLN]	{G1-1A_GL0118085}	1	1	1	{Xu_20140829_15Nplight_D43_Ref4.FT2[23347]}	{Ms2}	{SE}
[TN!DAAGDGTTTATLLAQALVREGMK]	3	[TNDAAGDGTTTATLLAQALVREGMK]	{MH-6-3_GL0113333,MH-6-4_GL0096283,MH-6-5_GL0046037,MH-6-5_GL0052674,MH-6-5_GL0135197,G1-5A_GL0199126,G1-7A_GL0067066,1-2_GL0083113,23_GL0035105,3-7_GL0001953,5-7_GL0091160,6-4_GL0107221}	12	1	1	{Xu_20140829_15Nplight_D0_Ref4.FT2[29394]}	{Ms2}	{SE}
[QFAKDNK]	2	[QFAKDNK]	{S-Fe12_GL0027102,S-Fe12_GL0039874,S-Fe20_GL0040058,S-Fe6_GL0257766,S-Fe8_GL0238299,S-Fe9_GL0135473,S-Fe9_GL0281002,MC-0-1_GL0031289,MC-0-1_GL0038734,MC-6-2_GL0129383,MC-6-2_GL0180460,MH-6-5_GL0167829,G1-1A_GL0030850,G1-1A_GL0080563,G1-5A_GL0040646,G1-5A_GL0104852,G1-5A_GL0168057,Group2-1A_GL0042884,Group2-2A_GL0090207,Group2-3A_GL0053268,Group2-4A_GL0058963,Group2-7A_GL0053422,Group2-8A_GL007181…	58	1	1	{Xu_20140829_15Nplight_D1_Ref1.FT2[2449]}	{Ms2}	{SE}
[SNPTVDVNDDVK]	2	[SNPTVDVNDDVK]	{17_GL0058294}	1	5	1	{Xu_20140829_15Nplight_D0_Ref5.FT2[5295],Xu_20140829_15Nplight_D0_Ref5.FT2[5286],Xu_20140829_15Nplight_D2_Ref2.FT2[8499],Xu_20140829_15Nplight_D43_Ref4.FT2[7776],Xu_20140829_15Nplight_D1_Ref5.FT2[6940]}	{Ms2,Ms2,Ms2,Ms2,Ms2}	{SE,SE,SE,SE,SE}
[IVEITPGRIIFNQ!N!VPQ!DLGFVDR]	3	[IVEITPGRIIFNQNVPQDLGFVDR]	{1-2_GL0033791,1-8_GL0017508}	2	1	0.999993	{Xu_20140829_15Nplight_D1_Ref3.FT2[38147]}	{Ms2}	{SE}
[ILPYQQ!GDFEALYEALEGNPVTIR]	3	[ILPYQQGDFEALYEALEGNPVTIR]	{S-Fe11_GL0097441,S-Fe14_GL0031823,S-Fe2_GL0037487,S-Fe3_GL0036150,MC-6-1_GL0097464,MC-6-2_GL0003202,MC-6-5_GL0109832,Group2-3A_GL0078085,1-2_GL0129659,14_GL0083343,17_GL0153092,1A-dyr2-07_GL0018394,2-4_GL0006186,4-3_GL0070101,5-2_GL0049992,8-1_GL0133522,8-8_GL0077708,8_GL0181210}	18	5	1	{Xu_20140829_15Nplight_D4_Ref3.FT2[37847],Xu_20140829_15Nplight_D4_Ref2.FT2[39796],Xu_20140829_15Nplight_D8_Ref4.FT2[37309],Xu_20140829_15Nplight_D34_Ref3.FT2[39128],Xu_20140829_15Nplight_D29_Ref4.FT2[36260]}	{Ms2,Ms2,Ms2,Ms2,Ms2}	{SE,SE,SE,SE,SE}
[VAGQGAVQ!FAEALAN!DFEILGKPIFK]	3	[VAGQGAVQFAEALANDFEILGKPIFK]	{2-2_GL0126757}	1	2	1	{Xu_20140829_15Nplight_D2_Ref5.FT2[32110],Xu_20140829_15Nplight_D43_Ref3.FT2[38843]}	{Ms2,Ms2}	{SE,SE}
[AAQQLVQ!NGVNYLLLSAADTSGWDSVLK]	3	[AAQQLVQNGVNYLLLSAADTSGWDSVLK]	{8-2_GL0113497}	1	2	0.997468	{Xu_20140829_15Nplight_D1_Ref3.FT2[37507],Xu_20140829_15Nplight_D0_Ref1.FT2[43457]}	{Ms2,Ms2}	{SE,SE}
[N!ISIM~DIN!NIMANLEAK]	2	[NISIMDINNIMANLEAK]	{S-Fe11_GL0026990}	1	1	1	{Xu_20140829_15Nplight_D12_Ref2.FT2[19563]}	{Ms2}	{SE}
[AAIIFGSTEAGN!YEAM~WRYTMDR]	3	[AAIIFGSTEAGNYEAMWRYTMDR]	{S-Fe1_GL0132921,S-Fe9_GL0136873,5-7_GL0095704,5-8_GL0076938}	4	1	1	{Xu_20140829_15Nplight_D2_Ref4.FT2[24097]}	{Ms2}	{SE}
[ATKDLIVSSVQAAER]	2	[ATKDLIVSSVQAAER]	{MH-6-3_GL0014432}	1	1	0.99999	{Xu_20140829_15Nplight_D8_Ref3.FT2[35204]}	{Ms2}	{SE}
[EAEDKGQQR]	2	[EAEDKGQQR]	{MH-6-3_GL0065362}	1	1	1	{Xu_20140829_15Nplight_D29_Ref2.FT2[17512]}	{Ms2}	{SE}
[DAAQ!VIAR]	2	[DAAQVIAR]	{S-Fe3_GL0211645,S-Fe8_GL0110489,G1-5A_GL0051586,Group2-2A_GL0067617,Group2-4A_GL0040190,Group2-6A_GL0068259,1A-dyr5-06_GL0013898,4-3_GL0056436,5-6_GL0012381,5-8_GL0035385,6-3_GL0028109,6-3_GL0118595,7-5_GL0140136,7-8_GL0123082}	14	2	1	{Xu_20140829_15Nplight_D2_Ref3.FT2[4529],Xu_20140829_15Nplight_D12_Ref2.FT2[4560]}	{Ms2,Ms2}	{SE,SE}
[GVTQDVELTADDLKELAGQFK]	3	[GVTQDVELTADDLKELAGQFK]	{MH-6-1_GL0003640,MH-6-4_GL0097953,G1-6A_GL0118141,1-1_GL0118419,22_GL0024035,2-4_GL0006186,4-7_GL0148291}	7	1	1	{Xu_20140829_15Nplight_D8_Ref5.FT2[33662]}	{Ms2}	{SE}
[DQNDWIGPPNN!NGVTK]	2	[DQNDWIGPPNNNGVTK]	{Mouse_sp|P00688|AM2A5_MOUSE}	1	1	1	{Xu_20140829_15Nplight_D0_Ref2.FT2[17239]}	{Ms2}	{SE}
[ADAPTEFKTENNLVLEAPAGAFEAGSNVK]	3	[ADAPTEFKTENNLVLEAPAGAFEAGSNVK]	{G1-5A_GL0049973}	1	62	0.999998	{Xu_20140829_15Nplight_D4_Ref3.FT2[25614],Xu_20140829_15Nplight_D2_Ref3.FT2[23566],Xu_20140829_15Nplight_D4_Ref5.FT2[22812],Xu_20140829_15Nplight_D8_Ref2.FT2[24843],Xu_20140829_15Nplight_D34_Ref5.FT2[24471],Xu_20140829_15Nplight_D1_Ref5.FT2[22734],Xu_20140829_15Nplight_D43_Ref4.FT2[25055],Xu_20140829_15Nplight_D1_Ref2.FT2[25909],Xu_20140829_15Nplight_D0_Ref2.FT2[25560],Xu_20140829_15Nplight_D0_Re…	{Ms2,Ms2,Ms2,Ms2,Ms2,Ms2,Ms2,Ms2,Ms2,Ms2,Ms2,Ms2,Ms2,Ms2,Ms2,Ms2,Ms2,Ms2,Ms2,Ms2,Ms2,Ms2,Ms2,Ms2,Ms2,Ms2,Ms2,Ms2,Ms2,Ms2,Ms2,Ms2,Ms2,Ms2,Ms2,Ms2,Ms2,Ms2,Ms2,Ms2,Ms2,Ms2,Ms2,Ms2,Ms2,Ms2,Ms2,Ms2,Ms2,Ms2,Ms2,Ms2,Ms2,Ms2,Ms2,Ms2,Ms2,Ms2,Ms2,Ms2,Ms2,Ms2}	{SE,SE,SE,SE,SE,SE,SE,SE,SE,SE,SE,SE,SE,SE,SE,SE,SE,SE,SE,SE,SE,SE,SE,SE,SE,SE,SE,SE,SE,SE,SE,SE,SE,SE,SE,SE,SE,SE,SE,SE,SE,SE,SE,SE,SE,SE,SE,SE,SE,SE,SE,SE,SE,SE,SE,SE,SE,SE,SE,SE,SE,SE}
[MNELAVQ!SAN!GTN!SLSDRQSIQDEIDQLTTEIDRVSETTK]	4	[MNELAVQSANGTNSLSDRQSIQDEIDQLTTEIDRVSETTK]	{G1-4A_GL0078104,G1-5A_GL0084439}	2	3	0.999997	{Xu_20140829_15Nplight_D12_Ref1.FT2[38571],Xu_20140829_15Nplight_D29_Ref3.FT2[35819],Xu_20140829_15Nplight_D34_Ref1.FT2[39898]}	{Ms2,Ms2,Ms2}	{SE,SE,SE}
[ALAETEATTIIGGGDSAAAVNQLGFADK]	3	[ALAETEATTIIGGGDSAAAVNQLGFADK]	{S-Fe12_GL0105310,G1-1A_GL0099774,G1-5A_GL0074341,20_GL0131075,20_GL0157362,2-1_GL0027601,2-3_GL0096810,2-5_GL0077426,31_GL0074541,6-2_GL0076946}	10	7	1	{Xu_20140829_15Nplight_D0_Ref4.FT2[27091],Xu_20140829_15Nplight_D2_Ref3.FT2[25509],Xu_20140829_15Nplight_D4_Ref1.FT2[23119],Xu_20140829_15Nplight_D8_Ref3.FT2[24705],Xu_20140829_15Nplight_D4_Ref1.FT2[23113],Xu_20140829_15Nplight_D8_Ref5.FT2[26137],Xu_20140829_15Nplight_D0_Ref4.FT2[27085]}	{Ms2,Ms2,Ms2,Ms2,Ms2,Ms2,Ms2}	{SE,SE,SE,SE,SE,SE,SE}
[EAYQASLQ]	2	[EAYQASLQ]	{MH-6-5_GL0026749,1-7_GL0043952}	2	1	0.98061	{Xu_20140829_15Nplight_D19_Ref1.FT2[6988]}	{Ms2}	{SE}
[N!YFFQQYPDIYSKVDDLPPAKYN!VGAQ!VK]	3	[NYFFQQYPDIYSKVDDLPPAKYNVGAQVK]	{1-1_GL0130236}	1	1	0.998348	{Xu_20140829_15Nplight_D43_Ref1.FT2[38247]}	{Ms2}	{SE}
[N!PN!PKKAQ!TVTFTIAEAPK]	4	[NPNPKKAQTVTFTIAEAPK]	{G1-1A_GL0013715}	1	1	1	{Xu_20140829_15Nplight_D34_Ref1.FT2[29584]}	{Ms2}	{SE}
[DVLADPIYGNK]	2	[DVLADPIYGNK]	{S-Fe12_GL0187600,1-1_GL0135243,1_GL0022175,2-1_GL0055756,2-1_GL0065397,2-1_GL0069415,5-2_GL0013563,5-8_GL0065174,7-2_GL0082228}	9	62	1	{Xu_20140829_15Nplight_D0_Ref2.FT2[16704],Xu_20140829_15Nplight_D1_Ref2.FT2[17060],Xu_20140829_15Nplight_D1_Ref1.FT2[17601],Xu_20140829_15Nplight_D12_Ref1.FT2[17866],Xu_20140829_15Nplight_D0_Ref4.FT2[15693],Xu_20140829_15Nplight_D2_Ref1.FT2[16947],Xu_20140829_15Nplight_D0_Ref3.FT2[16909],Xu_20140829_15Nplight_D8_Ref2.FT2[16755],Xu_20140829_15Nplight_D4_Ref2.FT2[17210],Xu_20140829_15Nplight_D29_Re…	{Ms2,Ms2,Ms2,Ms2,Ms2,Ms2,Ms2,Ms2,Ms2,Ms2,Ms2,Ms2,Ms2,Ms2,Ms2,Ms2,Ms2,Ms2,Ms2,Ms2,Ms2,Ms2,Ms2,Ms2,Ms2,Ms2,Ms2,Ms2,Ms2,Ms2,Ms2,Ms2,Ms2,Ms2,Ms2,Ms2,Ms2,Ms2,Ms2,Ms2,Ms2,Ms2,Ms2,Ms2,Ms2,Ms2,Ms2,Ms2,Ms2,Ms2,Ms2,Ms2,Ms2,Ms2,Ms2,Ms2,Ms2,Ms2,Ms2,Ms2,Ms2,Ms2}	{SE,SE,SE,SE,SE,SE,SE,SE,SE,SE,SE,SE,SE,SE,SE,SE,SE,SE,SE,SE,SE,SE,SE,SE,SE,SE,SE,SE,SE,SE,SE,SE,SE,SE,SE,SE,SE,SE,SE,SE,SE,SE,SE,SE,SE,SE,SE,SE,SE,SE,SE,SE,SE,SE,SE,SE,SE,SE,SE,SE,SE,SE}
[IQ!FTANKYGVEFNGTTFDFAFDK]	3	[IQFTANKYGVEFNGTTFDFAFDK]	{1-2_GL0088364}	1	1	1	{Xu_20140829_15Nplight_D12_Ref1.FT2[41125]}	{Ms2}	{SE}
[YEM~HDVVM~VDGRAR]	3	[YEMHDVVMVDGRAR]	{MH-0-5_GL0031991}	1	1	1	{Xu_20140829_15Nplight_D12_Ref1.FT2[32761]}	{Ms2}	{SE}
[GVSEDITADLR]	2	[GVSEDITADLR]	{5-8_GL0003525}	1	1	1	{Xu_20140829_15Nplight_D0_Ref4.FT2[16601]}	{Ms2}	{SE}
[ESGVINK]	2	[ESGVINK]	{S-Fe6_GL0114964,Group2-8A_GL0084570,1-2_GL0086355,1A-dyr1-07_GL0047174,2-1_GL0076904,6-5_GL0016265,8-1_GL0065810,8-1_GL0118411}	8	1	1	{Xu_20140829_15Nplight_D8_Ref2.FT2[2177]}	{Ms2}	{SE}
[LGTTFIYVTHDQTEAM~TMGTR]	4	[LGTTFIYVTHDQTEAMTMGTR]	{S-Fe11_GL0087328}	1	1	1	{Xu_20140829_15Nplight_D34_Ref4.FT2[31522]}	{Ms2}	{SE}
[N!LEDVIGSAM~KAGDFPDVIHLATGR]	3	[NLEDVIGSAMKAGDFPDVIHLATGR]	{20_GL0113099,26_GL0141080}	2	1	0.999997	{Xu_20140829_15Nplight_D1_Ref2.FT2[34585]}	{Ms2}	{SE}
[QLTADN!DGFN!SIYM~MMDSGARGSK]	4	[QLTADNDGFNSIYMMMDSGARGSK]	{S-Fe1_GL0098535}	1	1	0.994879	{Xu_20140829_15Nplight_D29_Ref4.FT2[28468]}	{Ms2}	{SE}
[N!ISAQ!SGEETAVCNQQ!MQEMVAAMDEIGKR]	4	[NISAQSGEETAVCNQQMQEMVAAMDEIGKR]	{8_GL0123677}	1	1	0.965454	{Xu_20140829_15Nplight_D19_Ref2.FT2[29199]}	{Ms2}	{SE}
[KMLDEAQ!AGDNIGALLR]	2	[KMLDEAQAGDNIGALLR]	{S-Fe11_GL0114582,S-Fe20_GL0104993,S-Fe3_GL0064033,MC-6-2_GL0089035,MC-6-2_GL0167181,MH-0-4_GL0085067,MH-6-4_GL0129357,G1-1A_GL0021347,G1-5A_GL0001852,Group2-2A_GL0072878,Group2-3A_GL0003480,Group2-3A_GL0120263,Group2-3A_GL0134503,Group2-8A_GL0065399,10_GL0005940,1-1_GL0092522,1-1_GL0140255,11_GL0040236,11_GL0097093,1-3_GL0088503,14_GL0110008,1-7_GL0067401,1-8_GL0033292,1A-dyr1-07_GL0026233,1A-dy…	40	1	1	{Xu_20140829_15Nplight_D1_Ref2.FT2[23069]}	{Ms2}	{SE}
[ESLEDQTMNMAK]	2	[ESLEDQTMNMAK]	{MC-6-1_GL0017468,MH-6-5_GL0190099,G1-1A_GL0085788,G1-5A_GL0205312,Group2-3A_GL0076657,Group2-3A_GL0113385,10_GL0025986,1-1_GL0044014,1-1_GL0072114,1-1_GL0151546,1A-dyr1-07_GL0044121,23_GL0057601,29_GL0042535,3-1_GL0024382,35_GL0066636,4-2_GL0093514,46_GL0048297,4-8_GL0046780,54_GL0105810,7-5_GL0033053,7_GL0031546,7-8_GL0030534,8-1_GL0057933}	23	29	1	{Xu_20140829_15Nplight_D1_Ref5.FT2[14030],Xu_20140829_15Nplight_D0_Ref2.FT2[15448],Xu_20140829_15Nplight_D0_Ref1.FT2[15285],Xu_20140829_15Nplight_D29_Ref3.FT2[15067],Xu_20140829_15Nplight_D0_Ref1.FT2[15299],Xu_20140829_15Nplight_D29_Ref2.FT2[17627],Xu_20140829_15Nplight_D0_Ref1.FT2[15291],Xu_20140829_15Nplight_D29_Ref5.FT2[15291],Xu_20140829_15Nplight_D1_Ref5.FT2[14042],Xu_20140829_15Nplight_D4_R…	{Ms2,Ms2,Ms2,Ms2,Ms2,Ms2,Ms2,Ms2,Ms2,Ms2,Ms2,Ms2,Ms2,Ms2,Ms2,Ms2,Ms2,Ms2,Ms2,Ms2,Ms2,Ms2,Ms2,Ms2,Ms2,Ms2,Ms2,Ms2,Ms2}	{SE,SE,SE,SE,SE,SE,SE,SE,SE,SE,SE,SE,SE,SE,SE,SE,SE,SE,SE,SE,SE,SE,SE,SE,SE,SE,SE,SE,SE}
[APN!HESALPAAQ!LPLSK]	3	[APNHESALPAAQLPLSK]	{S-Fe20_GL0187914,6-7_GL0037733}	2	1	1	{Xu_20140829_15Nplight_D4_Ref3.FT2[20573]}	{Ms2}	{SE}
[PEADAAWQ!ALAQEYTK]	3	[PEADAAWQALAQEYTK]	{1-8_GL0025434}	1	1	0.999957	{Xu_20140829_15Nplight_D0_Ref2.FT2[16145]}	{Ms2}	{SE}
[GNHGISAFIVEKGFPGFSTGK]	2	[GNHGISAFIVEKGFPGFSTGK]	{G1-5A_GL0043271}	1	1	1	{Xu_20140829_15Nplight_D29_Ref2.FT2[34759]}	{Ms2}	{SE}
[DSISLSPEQLAQLR]	2	[DSISLSPEQLAQLR]	{Mouse_sp|P13634|CAH1_MOUSE}	1	6	0.999999	{Xu_20140829_15Nplight_D0_Ref5.FT2[23731],Xu_20140829_15Nplight_D1_Ref2.FT2[25621],Xu_20140829_15Nplight_D0_Ref1.FT2[25181],Xu_20140829_15Nplight_D0_Ref2.FT2[25327],Xu_20140829_15Nplight_D0_Ref2.FT2[25324],Xu_20140829_15Nplight_D0_Ref4.FT2[24060]}	{Ms2,Ms2,Ms2,Ms2,Ms2,Ms2}	{SE,SE,SE,SE,SE,SE}
[GPIQTDKYR]	2	[GPIQTDKYR]	{S-Fe12_GL0045362,MC-6-2_GL0095422,G1-1A_GL0022221,G1-5A_GL0038141,G1-6A_GL0074703,Group2-2A_GL0005631,Group2-3A_GL0163306,Group2-5A_GL0055127,Group2-6A_GL0014248,Group2-8A_GL0011425,Group2-8A_GL0228745,10_GL0020881,1-1_GL0096593,1-1_GL0134559,11_GL0038838,1-2_GL0056662,1-2_GL0129628,1-6_GL0097480,1A-dyr1-07_GL0039077,2-2_GL0098487,2-3_GL0045478,2-3_GL0083313,34_GL0080698,35_GL0107947,3-6_GL00060…	39	14	1	{Xu_20140829_15Nplight_D19_Ref2.FT2[2998],Xu_20140829_15Nplight_D34_Ref2.FT2[3585],Xu_20140829_15Nplight_D2_Ref5.FT2[2780],Xu_20140829_15Nplight_D12_Ref3.FT2[3103],Xu_20140829_15Nplight_D34_Ref2.FT2[3577],Xu_20140829_15Nplight_D2_Ref3.FT2[3721],Xu_20140829_15Nplight_D8_Ref2.FT2[3790],Xu_20140829_15Nplight_D29_Ref2.FT2[3832],Xu_20140829_15Nplight_D8_Ref1.FT2[3816],Xu_20140829_15Nplight_D12_Ref3.FT…	{Ms2,Ms2,Ms2,Ms2,Ms2,Ms2,Ms2,Ms2,Ms2,Ms2,Ms2,Ms2,Ms2,Ms2}	{SE,SE,SE,SE,SE,SE,SE,SE,SE,SE,SE,SE,SE,SE}
[TLGTDVTSWVVDGTK]	2	[TLGTDVTSWVVDGTK]	{1-7_GL0019594}	1	2	1	{Xu_20140829_15Nplight_D0_Ref4.FT2[25855],Xu_20140829_15Nplight_D0_Ref4.FT2[25856]}	{Ms2,Ms2}	{SE,SE}
[EGGELIEK]	2	[EGGELIEK]	{G1-5A_GL0169271}	1	1	1	{Xu_20140829_15Nplight_D19_Ref2.FT2[9864]}	{Ms2}	{SE}
[VCDGSLGSFTSTSNFMSIR]	2	[VCDGSLGSFTSTSNFMSIR]	{Mouse_sp|Q60997|DMBT1_MOUSE}	1	127	1	{Xu_20140829_15Nplight_D1_Ref3.FT2[27260],Xu_20140829_15Nplight_D19_Ref3.FT2[27931],Xu_20140829_15Nplight_D1_Ref3.FT2[27256],Xu_20140829_15Nplight_D8_Ref2.FT2[26593],Xu_20140829_15Nplight_D19_Ref1.FT2[29271],Xu_20140829_15Nplight_D1_Ref4.FT2[26075],Xu_20140829_15Nplight_D0_Ref5.FT2[25712],Xu_20140829_15Nplight_D2_Ref5.FT2[24297],Xu_20140829_15Nplight_D8_Ref5.FT2[25614],Xu_20140829_15Nplight_D8_Re…	{Ms2,Ms2,Ms2,Ms2,Ms2,Ms2,Ms2,Ms2,Ms2,Ms2,Ms2,Ms2,Ms2,Ms2,Ms2,Ms2,Ms2,Ms2,Ms2,Ms2,Ms2,Ms2,Ms2,Ms2,Ms2,Ms2,Ms2,Ms2,Ms2,Ms2,Ms2,Ms2,Ms2,Ms2,Ms2,Ms2,Ms2,Ms2,Ms2,Ms2,Ms2,Ms2,Ms2,Ms2,Ms2,Ms2,Ms2,Ms2,Ms2,Ms2,Ms2,Ms2,Ms2,Ms2,Ms2,Ms2,Ms2,Ms2,Ms2,Ms2,Ms2,Ms2,Ms2,Ms2,Ms2,Ms2,Ms2,Ms2,Ms2,Ms2,Ms2,Ms2,Ms2,Ms2,Ms2,Ms2,Ms2,Ms2,Ms2,Ms2,Ms2,Ms2,Ms2,Ms2,Ms2,Ms2,Ms2,Ms2,Ms2,Ms2,Ms2,Ms2,Ms2,Ms2,Ms2,Ms2,Ms2,Ms2,Ms2,Ms…	{SE,SE,SE,SE,SE,SE,SE,SE,SE,SE,SE,SE,SE,SE,SE,SE,SE,SE,SE,SE,SE,SE,SE,SE,SE,SE,SE,SE,SE,SE,SE,SE,SE,SE,SE,SE,SE,SE,SE,SE,SE,SE,SE,SE,SE,SE,SE,SE,SE,SE,SE,SE,SE,SE,SE,SE,SE,SE,SE,SE,SE,SE,SE,SE,SE,SE,SE,SE,SE,SE,SE,SE,SE,SE,SE,SE,SE,SE,SE,SE,SE,SE,SE,SE,SE,SE,SE,SE,SE,SE,SE,SE,SE,SE,SE,SE,SE,SE,SE,SE,SE,SE,SE,SE,SE,SE,SE,SE,SE,SE,SE,SE,SE,SE,SE,SE,SE,SE,SE,SE,SE,SE,SE,SE,SE,SE,SE}
[VCDGSLGSFTSTSNFMSIR]	3	[VCDGSLGSFTSTSNFMSIR]	{Mouse_sp|Q60997|DMBT1_MOUSE}	1	6	1	{Xu_20140829_15Nplight_D0_Ref5.FT2[25766],Xu_20140829_15Nplight_D0_Ref2.FT2[27499],Xu_20140829_15Nplight_D0_Ref5.FT2[25755],Xu_20140829_15Nplight_D1_Ref1.FT2[28022],Xu_20140829_15Nplight_D0_Ref5.FT2[25763],Xu_20140829_15Nplight_D0_Ref3.FT2[27034]}	{Ms2,Ms2,Ms2,Ms2,Ms2,Ms2}	{SE,SE,SE,SE,SE,SE}
[IGTVYNK]	2	[IGTVYNK]	{MH-0-5_GL0093694,1-2_GL0041485,1A-dyr1-07_GL0040004,3-1_GL0049857,6-1_GL0054794,6-4_GL0111311}	6	11	1	{Xu_20140829_15Nplight_D34_Ref2.FT2[2890],Xu_20140829_15Nplight_D19_Ref2.FT2[2620],Xu_20140829_15Nplight_D29_Ref2.FT2[2995],Xu_20140829_15Nplight_D12_Ref1.FT2[4339],Xu_20140829_15Nplight_D8_Ref1.FT2[2991],Xu_20140829_15Nplight_D29_Ref1.FT2[3036],Xu_20140829_15Nplight_D8_Ref2.FT2[2948],Xu_20140829_15Nplight_D34_Ref1.FT2[2922],Xu_20140829_15Nplight_D34_Ref1.FT2[2945],Xu_20140829_15Nplight_D34_Ref3.…	{Ms2,Ms2,Ms2,Ms2,Ms2,Ms2,Ms2,Ms2,Ms2,Ms2,Ms2}	{SE,SE,SE,SE,SE,SE,SE,SE,SE,SE,SE}
[LDN!LN!VVKDDNN!FVLNIGGK]	3	[LDNLNVVKDDNNFVLNIGGK]	{MH-6-3_GL0103392,MH-6-4_GL0118087,20_GL0178795,4-7_GL0133171}	4	1	1	{Xu_20140829_15Nplight_D19_Ref2.FT2[30131]}	{Ms2}	{SE}
[YIGVEVDEIGYNQPASAK]	2	[YIGVEVDEIGYNQPASAK]	{S-Fe3_GL0026671,6-6_GL0082012}	2	11	1	{Xu_20140829_15Nplight_D1_Ref1.FT2[21702],Xu_20140829_15Nplight_D34_Ref5.FT2[20313],Xu_20140829_15Nplight_D1_Ref3.FT2[21046],Xu_20140829_15Nplight_D29_Ref5.FT2[20351],Xu_20140829_15Nplight_D1_Ref2.FT2[21381],Xu_20140829_15Nplight_D1_Ref3.FT2[21029],Xu_20140829_15Nplight_D12_Ref2.FT2[21839],Xu_20140829_15Nplight_D29_Ref3.FT2[20114],Xu_20140829_15Nplight_D2_Ref4.FT2[19772],Xu_20140829_15Nplight_D1_…	{Ms2,Ms2,Ms2,Ms2,Ms2,Ms2,Ms2,Ms2,Ms2,Ms2,Ms2}	{SE,SE,SE,SE,SE,SE,SE,SE,SE,SE,SE}
[KAISLGVAK]	2	[KAISLGVAK]	{S-Fe10_GL0145740,S-Fe11_GL0040817,S-Fe12_GL0133788,S-Fe20_GL0133508,S-Fe20_GL0152453,S-Fe2_GL0100499,S-Fe3_GL0092662,S-Fe7_GL0116074,S-Fe8_GL0143920,S-Fe9_GL0288740,MC-6-2_GL0008188,MC-6-2_GL0092145,MC-6-2_GL0140550,MC-6-2_GL0180544,MH-6-2_GL0044093,MH-6-4_GL0102699,MH-6-5_GL0186387,G1-1A_GL0009003,G1-1A_GL0078250,G1-1A_GL0099429,G1-3A_GL0119208,G1-5A_GL0031798,G1-5A_GL0196873,Group2-1A_GL008698…	118	93	1	{Xu_20140829_15Nplight_D8_Ref4.FT2[3040],Xu_20140829_15Nplight_D1_Ref4.FT2[2477],Xu_20140829_15Nplight_D19_Ref3.FT2[4611],Xu_20140829_15Nplight_D0_Ref4.FT2[2142],Xu_20140829_15Nplight_D19_Ref2.FT2[4534],Xu_20140829_15Nplight_D43_Ref4.FT2[4214],Xu_20140829_15Nplight_D1_Ref1.FT2[3963],Xu_20140829_15Nplight_D0_Ref1.FT2[2266],Xu_20140829_15Nplight_D2_Ref2.FT2[5352],Xu_20140829_15Nplight_D8_Ref2.FT2[5…	{Ms2,Ms2,Ms2,Ms2,Ms2,Ms2,Ms2,Ms2,Ms2,Ms2,Ms2,Ms2,Ms2,Ms2,Ms2,Ms2,Ms2,Ms2,Ms2,Ms2,Ms2,Ms2,Ms2,Ms2,Ms2,Ms2,Ms2,Ms2,Ms2,Ms2,Ms2,Ms2,Ms2,Ms2,Ms2,Ms2,Ms2,Ms2,Ms2,Ms2,Ms2,Ms2,Ms2,Ms2,Ms2,Ms2,Ms2,Ms2,Ms2,Ms2,Ms2,Ms2,Ms2,Ms2,Ms2,Ms2,Ms2,Ms2,Ms2,Ms2,Ms2,Ms2,Ms2,Ms2,Ms2,Ms2,Ms2,Ms2,Ms2,Ms2,Ms2,Ms2,Ms2,Ms2,Ms2,Ms2,Ms2,Ms2,Ms2,Ms2,Ms2,Ms2,Ms2,Ms2,Ms2,Ms2,Ms2,Ms2,Ms2,Ms2,Ms2,Ms2,Ms2}	{SE,SE,SE,SE,SE,SE,SE,SE,SE,SE,SE,SE,SE,SE,SE,SE,SE,SE,SE,SE,SE,SE,SE,SE,SE,SE,SE,SE,SE,SE,SE,SE,SE,SE,SE,SE,SE,SE,SE,SE,SE,SE,SE,SE,SE,SE,SE,SE,SE,SE,SE,SE,SE,SE,SE,SE,SE,SE,SE,SE,SE,SE,SE,SE,SE,SE,SE,SE,SE,SE,SE,SE,SE,SE,SE,SE,SE,SE,SE,SE,SE,SE,SE,SE,SE,SE,SE,SE,SE,SE,SE,SE,SE}
[DM~VAHKILHVLGSDGK]	2	[DMVAHKILHVLGSDGK]	{6-2_GL0029181}	1	1	1	{Xu_20140829_15Nplight_D29_Ref4.FT2[19729]}	{Ms2}	{SE}
[EITQIPPN!K]	2	[EITQIPPNK]	{Group2-3A_GL0217188,2-1_GL0031619}	2	1	0.999247	{Xu_20140829_15Nplight_D34_Ref5.FT2[22428]}	{Ms2}	{SE}
[VYCGLFSLEKDGVTWYFIDN!EYYFK]	3	[VYCGLFSLEKDGVTWYFIDNEYYFK]	{MH-6-5_GL0063629}	1	1	0.9993	{Xu_20140829_15Nplight_D29_Ref1.FT2[33887]}	{Ms2}	{SE}
[IVAPIQVITGASR]	2	[IVAPIQVITGASR]	{4-3_GL0038160,6-7_GL0062106}	2	1	0.999982	{Xu_20140829_15Nplight_D43_Ref2.FT2[42444]}	{Ms2}	{SE}
[DQSSMAGNEAAECN!EQ!MENMMAAMEEITR]	4	[DQSSMAGNEAAECNEQMENMMAAMEEITR]	{6-7_GL0083532,8-2_GL0054864}	2	1	0.99985	{Xu_20140829_15Nplight_D34_Ref5.FT2[36608]}	{Ms2}	{SE}
[ILFAASECVPFIK]	2	[ILFAASECVPFIK]	{S-Fe11_GL0122532,S-Fe20_GL0022753,S-Fe2_GL0060994,S-Fe6_GL0050702,S-Fe7_GL0174476,Group2-3A_GL0226591,10_GL0091404,11_GL0090264,11_GL0124496,11_GL0130054,11_GL0143746,14_GL0080956,17_GL0007445,1-8_GL0112368,1A-dyr4-07_GL0052015,1A-dyr4-07_GL0055474,2-4_GL0056984,29_GL0154742,2A-dyr14-07_GL0036624,4-1_GL0041151,54_GL0065460,6-3_GL0083780,8-2_GL0108602,8-3_GL0047458}	24	5	1	{Xu_20140829_15Nplight_D0_Ref5.FT2[27030],Xu_20140829_15Nplight_D1_Ref2.FT2[29102],Xu_20140829_15Nplight_D0_Ref2.FT2[28751],Xu_20140829_15Nplight_D0_Ref2.FT2[28732],Xu_20140829_15Nplight_D0_Ref1.FT2[28616]}	{Ms2,Ms2,Ms2,Ms2,Ms2}	{SE,SE,SE,SE,SE}
[TLN!NDIMLIK]	2	[TLNNDIMLIK]	{Mouse_sp|Q9QUK9|TRY5_MOUSE,Mouse_sp|Q9R0T7|TRY4_MOUSE,Mouse_tr|Q792Y9|Q792Y9_MOUSE,Mouse_tr|Q792Y8|Q792Y8_MOUSE,Mouse_tr|Q9Z1R9|Q9Z1R9_MOUSE}	5	1	1	{Xu_20140829_15Nplight_D29_Ref2.FT2[23046]}	{Ms2}	{SE}
[FAGADSGELEAAITGVTATNTK]	2	[FAGADSGELEAAITGVTATNTK]	{2-2_GL0126757}	1	138	1	{Xu_20140829_15Nplight_D4_Ref4.FT2[23916],Xu_20140829_15Nplight_D12_Ref5.FT2[25266],Xu_20140829_15Nplight_D2_Ref5.FT2[23686],Xu_20140829_15Nplight_D29_Ref5.FT2[25849],Xu_20140829_15Nplight_D0_Ref4.FT2[25695],Xu_20140829_15Nplight_D34_Ref3.FT2[28455],Xu_20140829_15Nplight_D8_Ref1.FT2[26430],Xu_20140829_15Nplight_D29_Ref3.FT2[25482],Xu_20140829_15Nplight_D0_Ref2.FT2[27067],Xu_20140829_15Nplight_D2_…	{Ms2,Ms2,Ms2,Ms2,Ms2,Ms2,Ms2,Ms2,Ms2,Ms2,Ms2,Ms2,Ms2,Ms2,Ms2,Ms2,Ms2,Ms2,Ms2,Ms2,Ms2,Ms2,Ms2,Ms2,Ms2,Ms2,Ms2,Ms2,Ms2,Ms2,Ms2,Ms2,Ms2,Ms2,Ms2,Ms2,Ms2,Ms2,Ms2,Ms2,Ms2,Ms2,Ms2,Ms2,Ms2,Ms2,Ms2,Ms2,Ms2,Ms2,Ms2,Ms2,Ms2,Ms2,Ms2,Ms2,Ms2,Ms2,Ms2,Ms2,Ms2,Ms2,Ms2,Ms2,Ms2,Ms2,Ms2,Ms2,Ms2,Ms2,Ms2,Ms2,Ms2,Ms2,Ms2,Ms2,Ms2,Ms2,Ms2,Ms2,Ms2,Ms2,Ms2,Ms2,Ms2,Ms2,Ms2,Ms2,Ms2,Ms2,Ms2,Ms2,Ms2,Ms2,Ms2,Ms2,Ms2,Ms2,Ms2,Ms…	{SE,SE,SE,SE,SE,SE,SE,SE,SE,SE,SE,SE,SE,SE,SE,SE,SE,SE,SE,SE,SE,SE,SE,SE,SE,SE,SE,SE,SE,SE,SE,SE,SE,SE,SE,SE,SE,SE,SE,SE,SE,SE,SE,SE,SE,SE,SE,SE,SE,SE,SE,SE,SE,SE,SE,SE,SE,SE,SE,SE,SE,SE,SE,SE,SE,SE,SE,SE,SE,SE,SE,SE,SE,SE,SE,SE,SE,SE,SE,SE,SE,SE,SE,SE,SE,SE,SE,SE,SE,SE,SE,SE,SE,SE,SE,SE,SE,SE,SE,SE,SE,SE,SE,SE,SE,SE,SE,SE,SE,SE,SE,SE,SE,SE,SE,SE,SE,SE,SE,SE,SE,SE,SE,SE,SE,SE,SE,SE,SE,SE,SE,SE,SE…
[FAGADSGELEAAITGVTATNTK]	3	[FAGADSGELEAAITGVTATNTK]	{2-2_GL0126757}	1	142	1	{Xu_20140829_15Nplight_D4_Ref4.FT2[23922],Xu_20140829_15Nplight_D29_Ref4.FT2[25939],Xu_20140829_15Nplight_D1_Ref3.FT2[26731],Xu_20140829_15Nplight_D34_Ref5.FT2[25686],Xu_20140829_15Nplight_D43_Ref1.FT2[29834],Xu_20140829_15Nplight_D4_Ref2.FT2[27416],Xu_20140829_15Nplight_D8_Ref1.FT2[26429],Xu_20140829_15Nplight_D8_Ref4.FT2[25936],Xu_20140829_15Nplight_D43_Ref4.FT2[26282],Xu_20140829_15Nplight_D29…	{Ms2,Ms2,Ms2,Ms2,Ms2,Ms2,Ms2,Ms2,Ms2,Ms2,Ms2,Ms2,Ms2,Ms2,Ms2,Ms2,Ms2,Ms2,Ms2,Ms2,Ms2,Ms2,Ms2,Ms2,Ms2,Ms2,Ms2,Ms2,Ms2,Ms2,Ms2,Ms2,Ms2,Ms2,Ms2,Ms2,Ms2,Ms2,Ms2,Ms2,Ms2,Ms2,Ms2,Ms2,Ms2,Ms2,Ms2,Ms2,Ms2,Ms2,Ms2,Ms2,Ms2,Ms2,Ms2,Ms2,Ms2,Ms2,Ms2,Ms2,Ms2,Ms2,Ms2,Ms2,Ms2,Ms2,Ms2,Ms2,Ms2,Ms2,Ms2,Ms2,Ms2,Ms2,Ms2,Ms2,Ms2,Ms2,Ms2,Ms2,Ms2,Ms2,Ms2,Ms2,Ms2,Ms2,Ms2,Ms2,Ms2,Ms2,Ms2,Ms2,Ms2,Ms2,Ms2,Ms2,Ms2,Ms2,Ms2,Ms…	{SE,SE,SE,SE,SE,SE,SE,SE,SE,SE,SE,SE,SE,SE,SE,SE,SE,SE,SE,SE,SE,SE,SE,SE,SE,SE,SE,SE,SE,SE,SE,SE,SE,SE,SE,SE,SE,SE,SE,SE,SE,SE,SE,SE,SE,SE,SE,SE,SE,SE,SE,SE,SE,SE,SE,SE,SE,SE,SE,SE,SE,SE,SE,SE,SE,SE,SE,SE,SE,SE,SE,SE,SE,SE,SE,SE,SE,SE,SE,SE,SE,SE,SE,SE,SE,SE,SE,SE,SE,SE,SE,SE,SE,SE,SE,SE,SE,SE,SE,SE,SE,SE,SE,SE,SE,SE,SE,SE,SE,SE,SE,SE,SE,SE,SE,SE,SE,SE,SE,SE,SE,SE,SE,SE,SE,SE,SE,SE,SE,SE,SE,SE,SE…
[AISEEIGKTPVQVN!EAAGFVVNR]	3	[AISEEIGKTPVQVNEAAGFVVNR]	{1-1_GL0031227,1A-dyr1-07_GL0022529,34_GL0037102,38_GL0090361}	4	1	1	{Xu_20140829_15Nplight_D0_Ref3.FT2[23378]}	{Ms2}	{SE}
[KIAEVVK]	2	[KIAEVVK]	{G1-5A_GL0065224,Group2-3A_GL0136415,23_GL0130693}	3	1	0.983879	{Xu_20140829_15Nplight_D12_Ref2.FT2[2189]}	{Ms2}	{SE}
[AAITADEIAK]	2	[AAITADEIAK]	{S-Fe11_GL0142381,MH-6-1_GL0098211,MH-6-4_GL0054582,G1-7A_GL0025964,2-7_GL0094011,8-5_GL0120451}	6	104	1	{Xu_20140829_15Nplight_D34_Ref5.FT2[8398],Xu_20140829_15Nplight_D4_Ref2.FT2[7346],Xu_20140829_15Nplight_D1_Ref1.FT2[8530],Xu_20140829_15Nplight_D4_Ref5.FT2[7307],Xu_20140829_15Nplight_D1_Ref5.FT2[7686],Xu_20140829_15Nplight_D8_Ref4.FT2[7117],Xu_20140829_15Nplight_D12_Ref5.FT2[8192],Xu_20140829_15Nplight_D1_Ref3.FT2[8032],Xu_20140829_15Nplight_D43_Ref3.FT2[10984],Xu_20140829_15Nplight_D1_Ref2.FT2[…	{Ms2,Ms2,Ms2,Ms2,Ms2,Ms2,Ms2,Ms2,Ms2,Ms2,Ms2,Ms2,Ms2,Ms2,Ms2,Ms2,Ms2,Ms2,Ms2,Ms2,Ms2,Ms2,Ms2,Ms2,Ms2,Ms2,Ms2,Ms2,Ms2,Ms2,Ms2,Ms2,Ms2,Ms2,Ms2,Ms2,Ms2,Ms2,Ms2,Ms2,Ms2,Ms2,Ms2,Ms2,Ms2,Ms2,Ms2,Ms2,Ms2,Ms2,Ms2,Ms2,Ms2,Ms2,Ms2,Ms2,Ms2,Ms2,Ms2,Ms2,Ms2,Ms2,Ms2,Ms2,Ms2,Ms2,Ms2,Ms2,Ms2,Ms2,Ms2,Ms2,Ms2,Ms2,Ms2,Ms2,Ms2,Ms2,Ms2,Ms2,Ms2,Ms2,Ms2,Ms2,Ms2,Ms2,Ms2,Ms2,Ms2,Ms2,Ms2,Ms2,Ms2,Ms2,Ms2,Ms2,Ms2,Ms2,Ms2,Ms…	{SE,SE,SE,SE,SE,SE,SE,SE,SE,SE,SE,SE,SE,SE,SE,SE,SE,SE,SE,SE,SE,SE,SE,SE,SE,SE,SE,SE,SE,SE,SE,SE,SE,SE,SE,SE,SE,SE,SE,SE,SE,SE,SE,SE,SE,SE,SE,SE,SE,SE,SE,SE,SE,SE,SE,SE,SE,SE,SE,SE,SE,SE,SE,SE,SE,SE,SE,SE,SE,SE,SE,SE,SE,SE,SE,SE,SE,SE,SE,SE,SE,SE,SE,SE,SE,SE,SE,SE,SE,SE,SE,SE,SE,SE,SE,SE,SE,SE,SE,SE,SE,SE,SE,SE}
[KVNGSDDIAR]	2	[KVNGSDDIAR]	{41_GL0101112}	1	1	1	{Xu_20140829_15Nplight_D29_Ref5.FT2[6864]}	{Ms2}	{SE}
[N!TAQLIESAIHAVQ!NGSQISDETAQSLQ!QAVK]	3	[NTAQLIESAIHAVQNGSQISDETAQSLQQAVK]	{MH-6-2_GL0067757}	1	1	0.999921	{Xu_20140829_15Nplight_D34_Ref1.FT2[41167]}	{Ms2}	{SE}
[LLGKPGY]	2	[LLGKPGY]	{G1-3A_GL0114517,1A-dyr1-07_GL0023170,2-1_GL0102578}	3	1	0.999942	{Xu_20140829_15Nplight_D4_Ref5.FT2[40244]}	{Ms2}	{SE}
[TWEYPYLYN!LIDQYR]	2	[TWEYPYLYNLIDQYR]	{S-Fe12_GL0071643,S-Fe2_GL0060137,S-Fe2_GL0130438,S-Fe3_GL0191493,MH-6-5_GL0008115,MH-6-5_GL0147122,G1-1A_GL0037557,G1-5A_GL0029770,G1-8A_GL0015784,Group2-1A_GL0076368,Group2-4A_GL0106696,10_GL0035710,1-1_GL0143695,2-1_GL0023541,2-1_GL0024447,2-2_GL0038302,2-2_GL0054569,2_GL0099992,2-3_GL0008309,2-3_GL0096860,2-5_GL0012957,4-1_GL0077603,41_GL0025167,4-8_GL0037762,6-1_GL0085705,8-5_GL0135920}	26	1	1	{Xu_20140829_15Nplight_D0_Ref3.FT2[35773]}	{Ms2}	{SE}
[YEAASTIYGPHTLSAYIQLFR]	3	[YEAASTIYGPHTLSAYIQLFR]	{Mouse_sp|Q9JHE3|ASAH2_MOUSE}	1	1	0.999674	{Xu_20140829_15Nplight_D0_Ref1.FT2[33328]}	{Ms2}	{SE}
[QVGLGHGNLGK]	2	[QVGLGHGNLGK]	{S-Fe20_GL0024570,7-3_GL0033974}	2	1	1	{Xu_20140829_15Nplight_D8_Ref4.FT2[45131]}	{Ms2}	{SE}
[VINAVNNEMTLEFGEEHFK]	2	[VINAVNNEMTLEFGEEHFK]	{MC-6-3_GL0041043,Group2-6A_GL0001206,26_GL0018751,52_GL0055967}	4	25	1	{Xu_20140829_15Nplight_D4_Ref2.FT2[24731],Xu_20140829_15Nplight_D43_Ref2.FT2[27390],Xu_20140829_15Nplight_D43_Ref1.FT2[27743],Xu_20140829_15Nplight_D34_Ref2.FT2[26732],Xu_20140829_15Nplight_D0_Ref3.FT2[24408],Xu_20140829_15Nplight_D0_Ref1.FT2[24075],Xu_20140829_15Nplight_D8_Ref4.FT2[23639],Xu_20140829_15Nplight_D4_Ref3.FT2[24697],Xu_20140829_15Nplight_D43_Ref3.FT2[26940],Xu_20140829_15Nplight_D12…	{Ms2,Ms2,Ms2,Ms2,Ms2,Ms2,Ms2,Ms2,Ms2,Ms2,Ms2,Ms2,Ms2,Ms2,Ms2,Ms2,Ms2,Ms2,Ms2,Ms2,Ms2,Ms2,Ms2,Ms2,Ms2}	{SE,SE,SE,SE,SE,SE,SE,SE,SE,SE,SE,SE,SE,SE,SE,SE,SE,SE,SE,SE,SE,SE,SE,SE,SE}
[IMCKMTGGK]	2	[IMCKMTGGK]	{7-8_GL0119060}	1	1	0.99999	{Xu_20140829_15Nplight_D29_Ref2.FT2[10107]}	{Ms2}	{SE}
[FNKPVDLSTALDENNYALNNQPLPHGSNIQANIK]	4	[FNKPVDLSTALDENNYALNNQPLPHGSNIQANIK]	{4-3_GL0070989}	1	4	1	{Xu_20140829_15Nplight_D0_Ref1.FT2[24781],Xu_20140829_15Nplight_D12_Ref3.FT2[25636],Xu_20140829_15Nplight_D0_Ref1.FT2[24789],Xu_20140829_15Nplight_D1_Ref3.FT2[25011]}	{Ms2,Ms2,Ms2,Ms2}	{SE,SE,SE,SE}
[EAPGFVVN!R]	2	[EAPGFVVNR]	{S-Fe10_GL0149834,S-Fe10_GL0157647,S-Fe11_GL0146641,S-Fe12_GL0089831,S-Fe2_GL0004487,S-Fe5_GL0025711,S-Fe7_GL0165382,MC-0-1_GL0054219,MC-6-1_GL0110066,MC-6-2_GL0117567,MH-6-4_GL0082890,G1-5A_GL0020139,G1-5A_GL0023462,G1-5A_GL0079124,G1-5A_GL0096647,G1-5A_GL0190133,G1-7A_GL0017714,Group2-1A_GL0059527,Group2-2A_GL0112566,Group2-5A_GL0031617,Group2-8A_GL0075451,Group2-8A_GL0142920,10_GL0038119,1-1_G…	65	3	1	{Xu_20140829_15Nplight_D0_Ref5.FT2[6656],Xu_20140829_15Nplight_D29_Ref1.FT2[12393],Xu_20140829_15Nplight_D4_Ref2.FT2[8890]}	{Ms2,Ms2,Ms2}	{SE,SE,SE}
[AGKPLGAGPYIFKDYSNGVVYM~DANPDYFK]	4	[AGKPLGAGPYIFKDYSNGVVYMDANPDYFK]	{G1-5A_GL0009277}	1	1	1	{Xu_20140829_15Nplight_D0_Ref3.FT2[39057]}	{Ms2}	{SE}
[FVYDYYVEAVDPTIAK]	2	[FVYDYYVEAVDPTIAK]	{1A-dyr4-07_GL0030878}	1	8	1	{Xu_20140829_15Nplight_D0_Ref5.FT2[27093],Xu_20140829_15Nplight_D0_Ref1.FT2[28699],Xu_20140829_15Nplight_D1_Ref3.FT2[28448],Xu_20140829_15Nplight_D0_Ref5.FT2[27079],Xu_20140829_15Nplight_D1_Ref3.FT2[28438],Xu_20140829_15Nplight_D0_Ref5.FT2[27078],Xu_20140829_15Nplight_D0_Ref1.FT2[28675],Xu_20140829_15Nplight_D0_Ref1.FT2[28678]}	{Ms2,Ms2,Ms2,Ms2,Ms2,Ms2,Ms2,Ms2}	{SE,SE,SE,SE,SE,SE,SE,SE}
[KLDLSDNGSYK]	2	[KLDLSDNGSYK]	{Group2-3A_GL0014789,2-3_GL0094047}	2	8	1	{Xu_20140829_15Nplight_D0_Ref5.FT2[3778],Xu_20140829_15Nplight_D8_Ref1.FT2[8436],Xu_20140829_15Nplight_D19_Ref3.FT2[7965],Xu_20140829_15Nplight_D1_Ref1.FT2[7019],Xu_20140829_15Nplight_D8_Ref2.FT2[8327],Xu_20140829_15Nplight_D4_Ref2.FT2[5709],Xu_20140829_15Nplight_D1_Ref5.FT2[6568],Xu_20140829_15Nplight_D2_Ref3.FT2[7994]}	{Ms2,Ms2,Ms2,Ms2,Ms2,Ms2,Ms2,Ms2}	{SE,SE,SE,SE,SE,SE,SE,SE}
[ALETM~LSCLNGVAQ!DVSHHLGKMAQGDFR]	3	[ALETMLSCLNGVAQDVSHHLGKMAQGDFR]	{8_GL0162196}	1	1	0.999492	{Xu_20140829_15Nplight_D12_Ref1.FT2[39921]}	{Ms2}	{SE}
[LGIQAFEPILVEGK]	2	[LGIQAFEPILVEGK]	{S-Fe11_GL0121665,S-Fe11_GL0123025,S-Fe12_GL0145216,S-Fe12_GL0209876,S-Fe18_GL0072413,S-Fe20_GL0009903,S-Fe20_GL0019698,S-Fe20_GL0070646,S-Fe20_GL0094727,S-Fe20_GL0147427,S-Fe2_GL0055732,S-Fe2_GL0112518,S-Fe3_GL0176975,S-Fe3_GL0193669,S-Fe6_GL0105157,S-Fe6_GL0203660,S-Fe7_GL0027476,S-Fe8_GL0182554,S-Fe9_GL0024787,S-Fe9_GL0070910,S-Fe9_GL0218132,S-Fe9_GL0292847,S-Fe9_GL0301692,MC-0-1_GL0112955,MC-…	204	141	1	{Xu_20140829_15Nplight_D4_Ref1.FT2[24624],Xu_20140829_15Nplight_D8_Ref4.FT2[28591],Xu_20140829_15Nplight_D43_Ref4.FT2[28946],Xu_20140829_15Nplight_D4_Ref2.FT2[29963],Xu_20140829_15Nplight_D1_Ref3.FT2[29410],Xu_20140829_15Nplight_D2_Ref3.FT2[27289],Xu_20140829_15Nplight_D0_Ref5.FT2[27816],Xu_20140829_15Nplight_D19_Ref1.FT2[31330],Xu_20140829_15Nplight_D1_Ref1.FT2[30161],Xu_20140829_15Nplight_D29_R…	{Ms2,Ms2,Ms2,Ms2,Ms2,Ms2,Ms2,Ms2,Ms2,Ms2,Ms2,Ms2,Ms2,Ms2,Ms2,Ms2,Ms2,Ms2,Ms2,Ms2,Ms2,Ms2,Ms2,Ms2,Ms2,Ms2,Ms2,Ms2,Ms2,Ms2,Ms2,Ms2,Ms2,Ms2,Ms2,Ms2,Ms2,Ms2,Ms2,Ms2,Ms2,Ms2,Ms2,Ms2,Ms2,Ms2,Ms2,Ms2,Ms2,Ms2,Ms2,Ms2,Ms2,Ms2,Ms2,Ms2,Ms2,Ms2,Ms2,Ms2,Ms2,Ms2,Ms2,Ms2,Ms2,Ms2,Ms2,Ms2,Ms2,Ms2,Ms2,Ms2,Ms2,Ms2,Ms2,Ms2,Ms2,Ms2,Ms2,Ms2,Ms2,Ms2,Ms2,Ms2,Ms2,Ms2,Ms2,Ms2,Ms2,Ms2,Ms2,Ms2,Ms2,Ms2,Ms2,Ms2,Ms2,Ms2,Ms2,Ms…	{SE,SE,SE,SE,SE,SE,SE,SE,SE,SE,SE,SE,SE,SE,SE,SE,SE,SE,SE,SE,SE,SE,SE,SE,SE,SE,SE,SE,SE,SE,SE,SE,SE,SE,SE,SE,SE,SE,SE,SE,SE,SE,SE,SE,SE,SE,SE,SE,SE,SE,SE,SE,SE,SE,SE,SE,SE,SE,SE,SE,SE,SE,SE,SE,SE,SE,SE,SE,SE,SE,SE,SE,SE,SE,SE,SE,SE,SE,SE,SE,SE,SE,SE,SE,SE,SE,SE,SE,SE,SE,SE,SE,SE,SE,SE,SE,SE,SE,SE,SE,SE,SE,SE,SE,SE,SE,SE,SE,SE,SE,SE,SE,SE,SE,SE,SE,SE,SE,SE,SE,SE,SE,SE,SE,SE,SE,SE,SE,SE,SE,SE,SE,SE…
[NANEPEFLQTVEEVLSSLEPVINAHPEYEK]	3	[NANEPEFLQTVEEVLSSLEPVINAHPEYEK]	{S-Fe20_GL0032086,S-Fe3_GL0157421,S-Fe6_GL0262195,MC-6-2_GL0189861,MH-6-2_GL0009169,MH-6-4_GL0023184,2B-dyr23-07_GL0057837,32_GL0066272,5-6_GL0013646,8-5_GL0025241}	10	6	1	{Xu_20140829_15Nplight_D43_Ref4.FT2[40287],Xu_20140829_15Nplight_D34_Ref4.FT2[39944],Xu_20140829_15Nplight_D0_Ref3.FT2[41597],Xu_20140829_15Nplight_D0_Ref5.FT2[43391],Xu_20140829_15Nplight_D0_Ref5.FT2[43394],Xu_20140829_15Nplight_D1_Ref1.FT2[42522]}	{Ms2,Ms2,Ms2,Ms2,Ms2,Ms2}	{SE,SE,SE,SE,SE,SE}
[EFGTMGASFVKQLVTEVK]	2	[EFGTMGASFVKQLVTEVK]	{2-3_GL0062062}	1	1	0.999998	{Xu_20140829_15Nplight_D0_Ref2.FT2[18488]}	{Ms2}	{SE}
[CDFNVPLKN!GEITDETR]	3	[CDFNVPLKNGEITDETR]	{S-Fe12_GL0123865,MC-0-1_GL0061767,MC-6-2_GL0075821,MC-6-2_GL0123010,G1-1A_GL0026385,G1-1A_GL0099774,G1-5A_GL0074341,G1-5A_GL0141007,G1-5A_GL0150392,G1-7A_GL0016348,Group2-3A_GL0005561,Group2-3A_GL0067944,Group2-5A_GL0020640,Group2-6A_GL0062973,Group2-8A_GL0042330,Group2-8A_GL0080256,Group2-8A_GL0097847,Group2-8A_GL0098783,10_GL0099212,1-1_GL0026922,1-1_GL0086099,1-1_GL0104562,1-1_GL0125401,1-1_G…	65	1	1	{Xu_20140829_15Nplight_D0_Ref1.FT2[19018]}	{Ms2}	{SE}
[DISGLTHGIGWCAPQQ!GTCKLTLNVKNGIIEEALVETLGCSGMTHSAAMAGEILPGK]	5	[DISGLTHGIGWCAPQQGTCKLTLNVKNGIIEEALVETLGCSGMTHSAAMAGEILPGK]	{MH-6-4_GL0153400}	1	1	0.999911	{Xu_20140829_15Nplight_D19_Ref2.FT2[41609]}	{Ms2}	{SE}
[KYPDADLSFVTFK]	3	[KYPDADLSFVTFK]	{7_GL0081568}	1	16	0.993191	{Xu_20140829_15Nplight_D4_Ref2.FT2[23681],Xu_20140829_15Nplight_D0_Ref2.FT2[23090],Xu_20140829_15Nplight_D19_Ref3.FT2[24287],Xu_20140829_15Nplight_D19_Ref3.FT2[24309],Xu_20140829_15Nplight_D8_Ref4.FT2[22629],Xu_20140829_15Nplight_D2_Ref5.FT2[21217],Xu_20140829_15Nplight_D8_Ref2.FT2[23295],Xu_20140829_15Nplight_D2_Ref2.FT2[23119],Xu_20140829_15Nplight_D19_Ref2.FT2[24774],Xu_20140829_15Nplight_D1_R…	{Ms2,Ms2,Ms2,Ms2,Ms2,Ms2,Ms2,Ms2,Ms2,Ms2,Ms2,Ms2,Ms2,Ms2,Ms2,Ms2}	{SE,SE,SE,SE,SE,SE,SE,SE,SE,SE,SE,SE,SE,SE,SE,SE}
[KYPDADLSFVTFK]	2	[KYPDADLSFVTFK]	{7_GL0081568}	1	69	1	{Xu_20140829_15Nplight_D0_Ref2.FT2[23065],Xu_20140829_15Nplight_D19_Ref3.FT2[24285],Xu_20140829_15Nplight_D43_Ref5.FT2[23105],Xu_20140829_15Nplight_D0_Ref2.FT2[23061],Xu_20140829_15Nplight_D43_Ref4.FT2[23394],Xu_20140829_15Nplight_D43_Ref1.FT2[26699],Xu_20140829_15Nplight_D34_Ref3.FT2[25395],Xu_20140829_15Nplight_D29_Ref4.FT2[23064],Xu_20140829_15Nplight_D8_Ref5.FT2[22326],Xu_20140829_15Nplight_D…	{Ms2,Ms2,Ms2,Ms2,Ms2,Ms2,Ms2,Ms2,Ms2,Ms2,Ms2,Ms2,Ms2,Ms2,Ms2,Ms2,Ms2,Ms2,Ms2,Ms2,Ms2,Ms2,Ms2,Ms2,Ms2,Ms2,Ms2,Ms2,Ms2,Ms2,Ms2,Ms2,Ms2,Ms2,Ms2,Ms2,Ms2,Ms2,Ms2,Ms2,Ms2,Ms2,Ms2,Ms2,Ms2,Ms2,Ms2,Ms2,Ms2,Ms2,Ms2,Ms2,Ms2,Ms2,Ms2,Ms2,Ms2,Ms2,Ms2,Ms2,Ms2,Ms2,Ms2,Ms2,Ms2,Ms2,Ms2,Ms2,Ms2}	{SE,SE,SE,SE,SE,SE,SE,SE,SE,SE,SE,SE,SE,SE,SE,SE,SE,SE,SE,SE,SE,SE,SE,SE,SE,SE,SE,SE,SE,SE,SE,SE,SE,SE,SE,SE,SE,SE,SE,SE,SE,SE,SE,SE,SE,SE,SE,SE,SE,SE,SE,SE,SE,SE,SE,SE,SE,SE,SE,SE,SE,SE,SE,SE,SE,SE,SE,SE,SE}
[N!AEGAQ!DASR]	2	[NAEGAQDASR]	{S-Fe9_GL0283101}	1	1	0.999999	{Xu_20140829_15Nplight_D12_Ref1.FT2[10301]}	{Ms2}	{SE}
[DENGETVSGN!VESTLGR]	3	[DENGETVSGNVESTLGR]	{Group2-8A_GL0133485}	1	1	1	{Xu_20140829_15Nplight_D8_Ref2.FT2[9883]}	{Ms2}	{SE}
[VPWLDDKGQ!VQVN!K]	3	[VPWLDDKGQVQVNK]	{7-8_GL0051343}	1	1	1	{Xu_20140829_15Nplight_D2_Ref2.FT2[18615]}	{Ms2}	{SE}
[IDQAVIDKLVEMGHICNPLEEWNR]	3	[IDQAVIDKLVEMGHICNPLEEWNR]	{MH-6-3_GL0017223}	1	1	0.977713	{Xu_20140829_15Nplight_D1_Ref2.FT2[35343]}	{Ms2}	{SE}
[MILSDTVEER]	2	[MILSDTVEER]	{MH-6-2_GL0037325,1-3_GL0010212}	2	1	1	{Xu_20140829_15Nplight_D34_Ref1.FT2[9997]}	{Ms2}	{SE}
[LFN!ETEIFNK]	2	[LFNETEIFNK]	{MC-6-2_GL0179477}	1	1	0.982035	{Xu_20140829_15Nplight_D1_Ref5.FT2[19290]}	{Ms2}	{SE}
[GQEANAEAEAR]	2	[GQEANAEAEAR]	{MH-6-1_GL0091372,MH-6-3_GL0083400,MH-6-4_GL0118367,Group2-5A_GL0110444}	4	5	0.999993	{Xu_20140829_15Nplight_D8_Ref3.FT2[1458],Xu_20140829_15Nplight_D2_Ref2.FT2[1519],Xu_20140829_15Nplight_D43_Ref1.FT2[1741],Xu_20140829_15Nplight_D2_Ref3.FT2[1519],Xu_20140829_15Nplight_D8_Ref1.FT2[1586]}	{Ms2,Ms2,Ms2,Ms2,Ms2}	{SE,SE,SE,SE,SE}
[KGDFAAVTAMAAR]	2	[KGDFAAVTAMAAR]	{2-3_GL0038740}	1	1	0.959163	{Xu_20140829_15Nplight_D2_Ref2.FT2[14627]}	{Ms2}	{SE}
[VCELADIPPVLHMGSCVDISR]	3	[VCELADIPPVLHMGSCVDISR]	{S-Fe16_GL0001105,S-Fe18_GL0011820,S-Fe20_GL0047090,S-Fe3_GL0191240,S-Fe9_GL0020962,Group2-4A_GL0033405,Group2-7A_GL0025906,Group2-8A_GL0214760,35_GL0151127,4-1_GL0056879,4-2_GL0031971,6-5_GL0015314,6-5_GL0125350}	13	20	1	{Xu_20140829_15Nplight_D0_Ref3.FT2[27443],Xu_20140829_15Nplight_D1_Ref4.FT2[26529],Xu_20140829_15Nplight_D0_Ref3.FT2[27444],Xu_20140829_15Nplight_D1_Ref2.FT2[28127],Xu_20140829_15Nplight_D1_Ref2.FT2[28130],Xu_20140829_15Nplight_D0_Ref1.FT2[27625],Xu_20140829_15Nplight_D0_Ref2.FT2[27841],Xu_20140829_15Nplight_D0_Ref1.FT2[27648],Xu_20140829_15Nplight_D0_Ref4.FT2[26548],Xu_20140829_15Nplight_D0_Ref4…	{Ms2,Ms2,Ms2,Ms2,Ms2,Ms2,Ms2,Ms2,Ms2,Ms2,Ms2,Ms2,Ms2,Ms2,Ms2,Ms2,Ms2,Ms2,Ms2,Ms2}	{SE,SE,SE,SE,SE,SE,SE,SE,SE,SE,SE,SE,SE,SE,SE,SE,SE,SE,SE,SE}
[ILQDLADVLGATVSCSR]	2	[ILQDLADVLGATVSCSR]	{2-2_GL0048101}	1	1	1	{Xu_20140829_15Nplight_D0_Ref1.FT2[32041]}	{Ms2}	{SE}
[MSTSIVDLR]	2	[MSTSIVDLR]	{Mouse_sp|Q9D7Z6|CLCA1_MOUSE}	1	24	1	{Xu_20140829_15Nplight_D2_Ref3.FT2[15385],Xu_20140829_15Nplight_D1_Ref3.FT2[16306],Xu_20140829_15Nplight_D0_Ref4.FT2[14228],Xu_20140829_15Nplight_D0_Ref2.FT2[15443],Xu_20140829_15Nplight_D0_Ref5.FT2[14148],Xu_20140829_15Nplight_D0_Ref1.FT2[15216],Xu_20140829_15Nplight_D2_Ref5.FT2[14667],Xu_20140829_15Nplight_D1_Ref3.FT2[16278],Xu_20140829_15Nplight_D0_Ref1.FT2[15178],Xu_20140829_15Nplight_D0_Ref5…	{Ms2,Ms2,Ms2,Ms2,Ms2,Ms2,Ms2,Ms2,Ms2,Ms2,Ms2,Ms2,Ms2,Ms2,Ms2,Ms2,Ms2,Ms2,Ms2,Ms2,Ms2,Ms2,Ms2,Ms2}	{SE,SE,SE,SE,SE,SE,SE,SE,SE,SE,SE,SE,SE,SE,SE,SE,SE,SE,SE,SE,SE,SE,SE,SE}
[EIVEAAPK]	2	[EIVEAAPK]	{G1-5A_GL0029079}	1	2	0.999963	{Xu_20140829_15Nplight_D12_Ref4.FT2[9950],Xu_20140829_15Nplight_D8_Ref3.FT2[11174]}	{Ms2,Ms2}	{SE,SE}
[TPEYNQ!IFAGDPVWVTESLGGVGVDGRPLVTR]	3	[TPEYNQIFAGDPVWVTESLGGVGVDGRPLVTR]	{20_GL0048910,5-2_GL0036482}	2	2	1	{Xu_20140829_15Nplight_D43_Ref2.FT2[37134],Xu_20140829_15Nplight_D8_Ref3.FT2[29894]}	{Ms2,Ms2}	{SE,SE}
[VVSWYDN!EIGYSNK]	2	[VVSWYDNEIGYSNK]	{S-Fe10_GL0004791,S-Fe10_GL0029757,S-Fe10_GL0045753,S-Fe10_GL0083061,S-Fe10_GL0134951,S-Fe10_GL0157016,S-Fe11_GL0019135,S-Fe11_GL0130609,S-Fe3_GL0182949,S-Fe7_GL0025836,S-Fe7_GL0291283,S-Fe8_GL0086406,MC-0-1_GL0039450,MC-0-1_GL0089025,MC-0-1_GL0099489,MC-0-3_GL0016428,MC-0-3_GL0033333,MC-0-3_GL0033667,MC-0-3_GL0048345,MC-6-1_GL0094738,MC-6-2_GL0024096,MC-6-2_GL0079559,MC-6-2_GL0081183,MC-6-2_GL01…	68	16	1	{Xu_20140829_15Nplight_D0_Ref4.FT2[19507],Xu_20140829_15Nplight_D19_Ref1.FT2[22756],Xu_20140829_15Nplight_D2_Ref2.FT2[20287],Xu_20140829_15Nplight_D1_Ref1.FT2[21481],Xu_20140829_15Nplight_D4_Ref5.FT2[18747],Xu_20140829_15Nplight_D4_Ref4.FT2[18775],Xu_20140829_15Nplight_D4_Ref2.FT2[21235],Xu_20140829_15Nplight_D43_Ref3.FT2[23049],Xu_20140829_15Nplight_D2_Ref1.FT2[20787],Xu_20140829_15Nplight_D8_Re…	{Ms2,Ms2,Ms2,Ms2,Ms2,Ms2,Ms2,Ms2,Ms2,Ms2,Ms2,Ms2,Ms2,Ms2,Ms2,Ms2}	{SE,SE,SE,SE,SE,SE,SE,SE,SE,SE,SE,SE,SE,SE,SE,SE}
[SMCTELFEGK]	2	[SMCTELFEGK]	{MH-6-4_GL0054852,G1-5A_GL0188387,1-2_GL0041485,1-7_GL0003362,32_GL0104925}	5	14	1	{Xu_20140829_15Nplight_D1_Ref4.FT2[17047],Xu_20140829_15Nplight_D1_Ref4.FT2[17031],Xu_20140829_15Nplight_D1_Ref4.FT2[17033],Xu_20140829_15Nplight_D0_Ref5.FT2[16296],Xu_20140829_15Nplight_D0_Ref4.FT2[16378],Xu_20140829_15Nplight_D0_Ref4.FT2[16399],Xu_20140829_15Nplight_D0_Ref2.FT2[17627],Xu_20140829_15Nplight_D0_Ref2.FT2[17615],Xu_20140829_15Nplight_D0_Ref1.FT2[17467],Xu_20140829_15Nplight_D1_Ref2…	{Ms2,Ms2,Ms2,Ms2,Ms2,Ms2,Ms2,Ms2,Ms2,Ms2,Ms2,Ms2,Ms2,Ms2}	{SE,SE,SE,SE,SE,SE,SE,SE,SE,SE,SE,SE,SE,SE}
[YFNEGTR]	2	[YFNEGTR]	{29_GL0094922}	1	29	1	{Xu_20140829_15Nplight_D2_Ref2.FT2[4313],Xu_20140829_15Nplight_D29_Ref4.FT2[3245],Xu_20140829_15Nplight_D12_Ref4.FT2[3252],Xu_20140829_15Nplight_D8_Ref3.FT2[4183],Xu_20140829_15Nplight_D0_Ref3.FT2[3693],Xu_20140829_15Nplight_D34_Ref2.FT2[4504],Xu_20140829_15Nplight_D0_Ref2.FT2[2601],Xu_20140829_15Nplight_D4_Ref3.FT2[3799],Xu_20140829_15Nplight_D29_Ref2.FT2[4682],Xu_20140829_15Nplight_D43_Ref3.FT2…	{Ms2,Ms2,Ms2,Ms2,Ms2,Ms2,Ms2,Ms2,Ms2,Ms2,Ms2,Ms2,Ms2,Ms2,Ms2,Ms2,Ms2,Ms2,Ms2,Ms2,Ms2,Ms2,Ms2,Ms2,Ms2,Ms2,Ms2,Ms2,Ms2}	{SE,SE,SE,SE,SE,SE,SE,SE,SE,SE,SE,SE,SE,SE,SE,SE,SE,SE,SE,SE,SE,SE,SE,SE,SE,SE,SE,SE,SE}
[ENGM~AQVR]	2	[ENGMAQVR]	{S-Fe12_GL0208242,S-Fe13_GL0022574,S-Fe16_GL0104101,S-Fe19_GL0015777,S-Fe2_GL0030158,MC-0-3_GL0054089,MC-0-3_GL0089543,MC-6-1_GL0025721,MC-6-3_GL0072228,MC-6-3_GL0086938,MC-6-4_GL0008437,MC-6-4_GL0010554,MH-0-3_GL0017829,MH-0-4_GL0078654,MH-6-1_GL0022267,MH-6-1_GL0041122,MH-6-1_GL0116386,MH-6-3_GL0025042,MH-6-4_GL0097506,G1-1A_GL0116216,G1-2A_GL0105373,Group2-2A_GL0037725,Group2-7A_GL0080216,1-1_…	29	1	1	{Xu_20140829_15Nplight_D0_Ref3.FT2[17100]}	{Ms2}	{SE}
[ASMPGMMDTILN!LGLTDIAVEGFAK]	3	[ASMPGMMDTILNLGLTDIAVEGFAK]	{G1-5A_GL0180392,2-3_GL0059109,4-2_GL0069390,5-1_GL0064781}	4	1	1	{Xu_20140829_15Nplight_D1_Ref3.FT2[40543]}	{Ms2}	{SE}
[LAGEIMDAANNTGAAVK]	2	[LAGEIMDAANNTGAAVK]	{S-Fe20_GL0048338,S-Fe3_GL0176868,MC-6-5_GL0085894,MH-6-4_GL0133090,1-1_GL0122300,6-3_GL0038633,7-4_GL0011455,8-1_GL0097577}	8	15	0.999999	{Xu_20140829_15Nplight_D2_Ref2.FT2[16590],Xu_20140829_15Nplight_D2_Ref1.FT2[17002],Xu_20140829_15Nplight_D4_Ref3.FT2[17305],Xu_20140829_15Nplight_D8_Ref3.FT2[15222],Xu_20140829_15Nplight_D34_Ref2.FT2[18896],Xu_20140829_15Nplight_D0_Ref2.FT2[16826],Xu_20140829_15Nplight_D4_Ref2.FT2[17340],Xu_20140829_15Nplight_D0_Ref5.FT2[15590],Xu_20140829_15Nplight_D29_Ref3.FT2[16381],Xu_20140829_15Nplight_D1_Re…	{Ms2,Ms2,Ms2,Ms2,Ms2,Ms2,Ms2,Ms2,Ms2,Ms2,Ms2,Ms2,Ms2,Ms2,Ms2}	{SE,SE,SE,SE,SE,SE,SE,SE,SE,SE,SE,SE,SE,SE,SE}
[ENKGEDFPQ!EPK]	2	[ENKGEDFPQEPK]	{G1-5A_GL0180392,4-2_GL0069390,6-1_GL0028473}	3	1	1	{Xu_20140829_15Nplight_D1_Ref4.FT2[7916]}	{Ms2}	{SE}
[VYVQGPDFDKN!ETGVFDKGYDVGDILVGNEK]	4	[VYVQGPDFDKNETGVFDKGYDVGDILVGNEK]	{2-2_GL0069831,26_GL0065553}	2	23	1	{Xu_20140829_15Nplight_D0_Ref5.FT2[26509],Xu_20140829_15Nplight_D8_Ref1.FT2[27908],Xu_20140829_15Nplight_D43_Ref4.FT2[27677],Xu_20140829_15Nplight_D34_Ref1.FT2[30232],Xu_20140829_15Nplight_D4_Ref4.FT2[25336],Xu_20140829_15Nplight_D29_Ref3.FT2[26827],Xu_20140829_15Nplight_D0_Ref2.FT2[28288],Xu_20140829_15Nplight_D12_Ref4.FT2[26798],Xu_20140829_15Nplight_D1_Ref3.FT2[28117],Xu_20140829_15Nplight_D29…	{Ms2,Ms2,Ms2,Ms2,Ms2,Ms2,Ms2,Ms2,Ms2,Ms2,Ms2,Ms2,Ms2,Ms2,Ms2,Ms2,Ms2,Ms2,Ms2,Ms2,Ms2,Ms2,Ms2}	{SE,SE,SE,SE,SE,SE,SE,SE,SE,SE,SE,SE,SE,SE,SE,SE,SE,SE,SE,SE,SE,SE,SE}
[DACKTYEDAM~LEIYR]	3	[DACKTYEDAMLEIYR]	{S-Fe20_GL0145966,S-Fe2_GL0161082,Group2-7A_GL0165042}	3	1	0.999999	{Xu_20140829_15Nplight_D1_Ref2.FT2[21149]}	{Ms2}	{SE}
[IQ!YGGSVNAGN!AAELFAKPDIDGGLVGGASLK]	3	[IQYGGSVNAGNAAELFAKPDIDGGLVGGASLK]	{2-2_GL0103903,7-8_GL0102713}	2	1	1	{Xu_20140829_15Nplight_D0_Ref3.FT2[30557]}	{Ms2}	{SE}
[LVWTAEEVDNQLK]	2	[LVWTAEEVDNQLK]	{G1-5A_GL0158396,4-7_GL0119161,4-8_GL0024479,5-7_GL0089061}	4	109	1	{Xu_20140829_15Nplight_D0_Ref2.FT2[22296],Xu_20140829_15Nplight_D1_Ref4.FT2[21186],Xu_20140829_15Nplight_D34_Ref1.FT2[24389],Xu_20140829_15Nplight_D1_Ref3.FT2[22476],Xu_20140829_15Nplight_D12_Ref4.FT2[21414],Xu_20140829_15Nplight_D1_Ref5.FT2[20085],Xu_20140829_15Nplight_D2_Ref1.FT2[22300],Xu_20140829_15Nplight_D0_Ref2.FT2[22254],Xu_20140829_15Nplight_D12_Ref1.FT2[23312],Xu_20140829_15Nplight_D19_…	{Ms2,Ms2,Ms2,Ms2,Ms2,Ms2,Ms2,Ms2,Ms2,Ms2,Ms2,Ms2,Ms2,Ms2,Ms2,Ms2,Ms2,Ms2,Ms2,Ms2,Ms2,Ms2,Ms2,Ms2,Ms2,Ms2,Ms2,Ms2,Ms2,Ms2,Ms2,Ms2,Ms2,Ms2,Ms2,Ms2,Ms2,Ms2,Ms2,Ms2,Ms2,Ms2,Ms2,Ms2,Ms2,Ms2,Ms2,Ms2,Ms2,Ms2,Ms2,Ms2,Ms2,Ms2,Ms2,Ms2,Ms2,Ms2,Ms2,Ms2,Ms2,Ms2,Ms2,Ms2,Ms2,Ms2,Ms2,Ms2,Ms2,Ms2,Ms2,Ms2,Ms2,Ms2,Ms2,Ms2,Ms2,Ms2,Ms2,Ms2,Ms2,Ms2,Ms2,Ms2,Ms2,Ms2,Ms2,Ms2,Ms2,Ms2,Ms2,Ms2,Ms2,Ms2,Ms2,Ms2,Ms2,Ms2,Ms2,Ms…	{SE,SE,SE,SE,SE,SE,SE,SE,SE,SE,SE,SE,SE,SE,SE,SE,SE,SE,SE,SE,SE,SE,SE,SE,SE,SE,SE,SE,SE,SE,SE,SE,SE,SE,SE,SE,SE,SE,SE,SE,SE,SE,SE,SE,SE,SE,SE,SE,SE,SE,SE,SE,SE,SE,SE,SE,SE,SE,SE,SE,SE,SE,SE,SE,SE,SE,SE,SE,SE,SE,SE,SE,SE,SE,SE,SE,SE,SE,SE,SE,SE,SE,SE,SE,SE,SE,SE,SE,SE,SE,SE,SE,SE,SE,SE,SE,SE,SE,SE,SE,SE,SE,SE,SE,SE,SE,SE,SE,SE}
[LTQGVSALNDDQLTQVK]	2	[LTQGVSALNDDQLTQVK]	{MH-6-2_GL0066233,G1-1A_GL0000735,10_GL0007281}	3	2	0.999878	{Xu_20140829_15Nplight_D0_Ref4.FT2[16938],Xu_20140829_15Nplight_D0_Ref4.FT2[16933]}	{Ms2,Ms2}	{SE,SE}
[ATECAVEAISK]	2	[ATECAVEAISK]	{MH-6-5_GL0174391,1-4_GL0025198,1-5_GL0050281,4-5_GL0033260,54_GL0010403,5-5_GL0094377,8-3_GL0017937}	7	1	1	{Xu_20140829_15Nplight_D0_Ref5.FT2[4245]}	{Ms2}	{SE}
[MGKTDTANM~GTALTLQIGDTADSYNQMSVK]	3	[MGKTDTANMGTALTLQIGDTADSYNQMSVK]	{2-2_GL0091641}	1	1	1	{Xu_20140829_15Nplight_D34_Ref3.FT2[28502]}	{Ms2}	{SE}
[MVTKEFK]	2	[MVTKEFK]	{S-Fe6_GL0123821,S-Fe9_GL0249707,MC-0-1_GL0059049,MC-6-1_GL0120715,MH-6-4_GL0097019,10_GL0059196,2-3_GL0038487,2A-dyr13-07_GL0011943,6-5_GL0012693,7-8_GL0096826}	10	1	0.992213	{Xu_20140829_15Nplight_D19_Ref4.FT2[14550]}	{Ms2}	{SE}
[IIVRTVLIVAAILLVVGILM~SMIRIVSQ!AN!AYVIER]	5	[IIVRTVLIVAAILLVVGILMSMIRIVSQANAYVIER]	{MH-0-3_GL0037260}	1	1	0.99925	{Xu_20140829_15Nplight_D19_Ref2.FT2[382]}	{Ms2}	{SE}
[KGTGEAVAFENIDKAPEER]	3	[KGTGEAVAFENIDKAPEER]	{S-Fe3_GL0064033,S-Fe6_GL0213776,G1-6A_GL0032641,Group2-2A_GL0052452,Group2-3A_GL0148838,1-1_GL0053488,1-3_GL0049665,1A-dyr4-07_GL0009722,3-3_GL0059483,3-8_GL0010633,4-2_GL0086461,4-3_GL0023577,7-5_GL0103845,7_GL0099137,7-8_GL0044147,7-8_GL0048103}	16	21	1	{Xu_20140829_15Nplight_D34_Ref1.FT2[16022],Xu_20140829_15Nplight_D29_Ref4.FT2[14057],Xu_20140829_15Nplight_D4_Ref2.FT2[13718],Xu_20140829_15Nplight_D2_Ref1.FT2[14321],Xu_20140829_15Nplight_D0_Ref4.FT2[11165],Xu_20140829_15Nplight_D8_Ref5.FT2[13546],Xu_20140829_15Nplight_D4_Ref3.FT2[14444],Xu_20140829_15Nplight_D4_Ref1.FT2[12674],Xu_20140829_15Nplight_D4_Ref2.FT2[13726],Xu_20140829_15Nplight_D12_R…	{Ms2,Ms2,Ms2,Ms2,Ms2,Ms2,Ms2,Ms2,Ms2,Ms2,Ms2,Ms2,Ms2,Ms2,Ms2,Ms2,Ms2,Ms2,Ms2,Ms2,Ms2}	{SE,SE,SE,SE,SE,SE,SE,SE,SE,SE,SE,SE,SE,SE,SE,SE,SE,SE,SE,SE,SE}
[AEAAQ!KSGAFDAEIVPVPVK]	3	[AEAAQKSGAFDAEIVPVPVK]	{MH-6-5_GL0081849,54_GL0030624,8-1_GL0115642}	3	1	1	{Xu_20140829_15Nplight_D12_Ref2.FT2[34060]}	{Ms2}	{SE}
[IIYLSLAEVNTK]	2	[IIYLSLAEVNTK]	{MH-6-2_GL0054583,G1-1A_GL0093631,10_GL0066737}	3	24	1	{Xu_20140829_15Nplight_D0_Ref3.FT2[24179],Xu_20140829_15Nplight_D34_Ref4.FT2[23886],Xu_20140829_15Nplight_D1_Ref3.FT2[24372],Xu_20140829_15Nplight_D4_Ref4.FT2[21981],Xu_20140829_15Nplight_D19_Ref3.FT2[25046],Xu_20140829_15Nplight_D0_Ref3.FT2[24167],Xu_20140829_15Nplight_D1_Ref5.FT2[21960],Xu_20140829_15Nplight_D0_Ref3.FT2[24166],Xu_20140829_15Nplight_D4_Ref3.FT2[24511],Xu_20140829_15Nplight_D1_Re…	{Ms2,Ms2,Ms2,Ms2,Ms2,Ms2,Ms2,Ms2,Ms2,Ms2,Ms2,Ms2,Ms2,Ms2,Ms2,Ms2,Ms2,Ms2,Ms2,Ms2,Ms2,Ms2,Ms2,Ms2}	{SE,SE,SE,SE,SE,SE,SE,SE,SE,SE,SE,SE,SE,SE,SE,SE,SE,SE,SE,SE,SE,SE,SE,SE}
[GLFGEFLTN!AQGEDVVAGVRTPM~HINEMEQK]	4	[GLFGEFLTNAQGEDVVAGVRTPMHINEMEQK]	{MC-6-2_GL0176061,G1-3A_GL0048794,G1-5A_GL0160358,2-1_GL0032986,2-3_GL0014228}	5	1	1	{Xu_20140829_15Nplight_D12_Ref2.FT2[35776]}	{Ms2}	{SE}
[TVGSGAVAKILK]	2	[TVGSGAVAKILK]	{7-3_GL0064575}	1	1	0.999256	{Xu_20140829_15Nplight_D12_Ref2.FT2[11698]}	{Ms2}	{SE}
[KDASDTIK]	2	[KDASDTIK]	{8-1_GL0036905}	1	1	0.991252	{Xu_20140829_15Nplight_D8_Ref2.FT2[9117]}	{Ms2}	{SE}
[HFGDVLQPAKPEYR]	3	[HFGDVLQPAKPEYR]	{Mouse_sp|Q9JHE3|ASAH2_MOUSE}	1	5	0.999614	{Xu_20140829_15Nplight_D2_Ref3.FT2[13043],Xu_20140829_15Nplight_D2_Ref1.FT2[13603],Xu_20140829_15Nplight_D2_Ref2.FT2[13656],Xu_20140829_15Nplight_D2_Ref3.FT2[13049],Xu_20140829_15Nplight_D2_Ref1.FT2[13644]}	{Ms2,Ms2,Ms2,Ms2,Ms2}	{SE,SE,SE,SE,SE}
[M~IVKPLSETQ!QFAEAVADGDMSLELDVR]	4	[MIVKPLSETQQFAEAVADGDMSLELDVR]	{S-Fe9_GL0276065}	1	1	0.999847	{Xu_20140829_15Nplight_D4_Ref1.FT2[25437]}	{Ms2}	{SE}
[YYAEMNARM~AQLEITLLDWAEKHK]	3	[YYAEMNARMAQLEITLLDWAEKHK]	{G1-5A_GL0152196}	1	1	0.999992	{Xu_20140829_15Nplight_D0_Ref4.FT2[33710]}	{Ms2}	{SE}
[DKAQAAPAASGKPVK]	2	[DKAQAAPAASGKPVK]	{2-7_GL0098570}	1	1	0.996669	{Xu_20140829_15Nplight_D43_Ref3.FT2[23200]}	{Ms2}	{SE}
[TAVDLGKSQR]	3	[TAVDLGKSQR]	{3-1_GL0096944}	1	1	1	{Xu_20140829_15Nplight_D34_Ref2.FT2[8076]}	{Ms2}	{SE}
[ASTVANIVK]	2	[ASTVANIVK]	{S-Fe16_GL0003135,S-Fe9_GL0206771,S-Fe9_GL0212023,MC-0-3_GL0017040,MC-6-5_GL0080413,G1-5A_GL0018536,G1-5A_GL0060698,G1-5A_GL0206379,Group2-3A_GL0074855,Group2-4A_GL0020157,Group2-8A_GL0084572,1-1_GL0090324,17_GL0030269,1A-dyr4-07_GL0094705,2-1_GL0042708,2A-dyr14-06_GL0007437,3-1_GL0047297,4-3_GL0086094,6-4_GL0079010,6-5_GL0074996,7-8_GL0056548,8-1_GL0022231,8-1_GL0065808,8-2_GL0083116,8-5_GL01051…	25	4	1	{Xu_20140829_15Nplight_D0_Ref4.FT2[3356],Xu_20140829_15Nplight_D0_Ref2.FT2[4103],Xu_20140829_15Nplight_D2_Ref5.FT2[6122],Xu_20140829_15Nplight_D0_Ref1.FT2[3967]}	{Ms2,Ms2,Ms2,Ms2}	{SE,SE,SE,SE}
[NAYNADTFTN!DKDETVSYTDISELPSYLK]	3	[NAYNADTFTNDKDETVSYTDISELPSYLK]	{G1-7A_GL0085947}	1	1	0.999995	{Xu_20140829_15Nplight_D0_Ref4.FT2[27818]}	{Ms2}	{SE}
[M~SHALLDK]	2	[MSHALLDK]	{6-3_GL0062320}	1	1	0.974511	{Xu_20140829_15Nplight_D34_Ref5.FT2[11196]}	{Ms2}	{SE}
[HAISVAQAAIDMVS]	2	[HAISVAQAAIDMVS]	{17_GL0100690}	1	1	1	{Xu_20140829_15Nplight_D19_Ref4.FT2[18408]}	{Ms2}	{SE}
[VCDGLENCVGDTAIALSTIADNR]	2	[VCDGLENCVGDTAIALSTIADNR]	{G1-3A_GL0065376}	1	1	1	{Xu_20140829_15Nplight_D0_Ref4.FT2[30402]}	{Ms2}	{SE}
[EIVDM~DAIDAFR]	3	[EIVDMDAIDAFR]	{35_GL0028434,8_GL0055461}	2	1	1	{Xu_20140829_15Nplight_D12_Ref5.FT2[781]}	{Ms2}	{SE}
[FDTQEELYDYWLK]	2	[FDTQEELYDYWLK]	{10_GL0081323}	1	3	1	{Xu_20140829_15Nplight_D4_Ref4.FT2[27739],Xu_20140829_15Nplight_D1_Ref4.FT2[29634],Xu_20140829_15Nplight_D0_Ref3.FT2[30602]}	{Ms2,Ms2,Ms2}	{SE,SE,SE}
[Q!IRDLGVYSEIHPHDISVEQ!LNQM~QNVK]	3	[QIRDLGVYSEIHPHDISVEQLNQMQNVK]	{Group2-4A_GL0038491}	1	1	0.999908	{Xu_20140829_15Nplight_D0_Ref5.FT2[39473]}	{Ms2}	{SE}
[DGIIYGTDGKRMNADDGN!SN!QIK]	3	[DGIIYGTDGKRMNADDGNSNQIK]	{2A-dyr14-06_GL0024455,5-8_GL0011804}	2	1	1	{Xu_20140829_15Nplight_D19_Ref1.FT2[26575]}	{Ms2}	{SE}
[SALQNATSVASTLLTTESAVANIKEDAPAM~PAGAPGMGGM~M]	5	[SALQNATSVASTLLTTESAVANIKEDAPAMPAGAPGMGGMM]	{26_GL0087681}	1	1	1	{Xu_20140829_15Nplight_D1_Ref4.FT2[39532]}	{Ms2}	{SE}
[SDTAYNN!EYDDVTVR]	3	[SDTAYNNEYDDVTVR]	{8-7_GL0073637}	1	1	1	{Xu_20140829_15Nplight_D0_Ref2.FT2[26734]}	{Ms2}	{SE}
[ATSANGMWLLPR]	2	[ATSANGMWLLPR]	{G1-1A_GL0118085}	1	17	1	{Xu_20140829_15Nplight_D4_Ref2.FT2[23744],Xu_20140829_15Nplight_D34_Ref3.FT2[25564],Xu_20140829_15Nplight_D34_Ref2.FT2[25870],Xu_20140829_15Nplight_D2_Ref1.FT2[23626],Xu_20140829_15Nplight_D1_Ref1.FT2[24347],Xu_20140829_15Nplight_D2_Ref1.FT2[23651],Xu_20140829_15Nplight_D0_Ref3.FT2[23655],Xu_20140829_15Nplight_D43_Ref2.FT2[26551],Xu_20140829_15Nplight_D0_Ref4.FT2[21864],Xu_20140829_15Nplight_D29_…	{Ms2,Ms2,Ms2,Ms2,Ms2,Ms2,Ms2,Ms2,Ms2,Ms2,Ms2,Ms2,Ms2,Ms2,Ms2,Ms2,Ms2}	{SE,SE,SE,SE,SE,SE,SE,SE,SE,SE,SE,SE,SE,SE,SE,SE,SE}
[LIVDLIYQSGFAGMR]	3	[LIVDLIYQSGFAGMR]	{S-Fe12_GL0077252,S-Fe12_GL0128799,S-Fe16_GL0083762,S-Fe17_GL0124048,S-Fe1_GL0050173,S-Fe1_GL0190564,S-Fe20_GL0034255,S-Fe2_GL0072470,S-Fe2_GL0136707,S-Fe3_GL0020856,S-Fe3_GL0058540,S-Fe3_GL0169870,S-Fe3_GL0176439,S-Fe3_GL0239032,S-Fe6_GL0176253,S-Fe8_GL0154102,S-Fe8_GL0191760,S-Fe9_GL0163380,S-Fe9_GL0257286,MC-0-1_GL0089162,MC-0-3_GL0001631,MC-6-1_GL0057359,MC-6-2_GL0080077,MC-6-2_GL0163498,MC-6…	145	7	1	{Xu_20140829_15Nplight_D12_Ref3.FT2[33864],Xu_20140829_15Nplight_D0_Ref3.FT2[32969],Xu_20140829_15Nplight_D43_Ref1.FT2[36671],Xu_20140829_15Nplight_D8_Ref5.FT2[31164],Xu_20140829_15Nplight_D0_Ref3.FT2[32984],Xu_20140829_15Nplight_D29_Ref4.FT2[32194],Xu_20140829_15Nplight_D2_Ref4.FT2[31639]}	{Ms2,Ms2,Ms2,Ms2,Ms2,Ms2,Ms2}	{SE,SE,SE,SE,SE,SE,SE}
[LIVDLIYQSGFAGMR]	2	[LIVDLIYQSGFAGMR]	{S-Fe12_GL0077252,S-Fe12_GL0128799,S-Fe16_GL0083762,S-Fe17_GL0124048,S-Fe1_GL0050173,S-Fe1_GL0190564,S-Fe20_GL0034255,S-Fe2_GL0072470,S-Fe2_GL0136707,S-Fe3_GL0020856,S-Fe3_GL0058540,S-Fe3_GL0169870,S-Fe3_GL0176439,S-Fe3_GL0239032,S-Fe6_GL0176253,S-Fe8_GL0154102,S-Fe8_GL0191760,S-Fe9_GL0163380,S-Fe9_GL0257286,MC-0-1_GL0089162,MC-0-3_GL0001631,MC-6-1_GL0057359,MC-6-2_GL0080077,MC-6-2_GL0163498,MC-6…	145	132	1	{Xu_20140829_15Nplight_D12_Ref2.FT2[33949],Xu_20140829_15Nplight_D29_Ref5.FT2[32124],Xu_20140829_15Nplight_D19_Ref1.FT2[35182],Xu_20140829_15Nplight_D0_Ref5.FT2[32005],Xu_20140829_15Nplight_D34_Ref2.FT2[35439],Xu_20140829_15Nplight_D29_Ref1.FT2[35511],Xu_20140829_15Nplight_D43_Ref4.FT2[32557],Xu_20140829_15Nplight_D29_Ref2.FT2[35224],Xu_20140829_15Nplight_D34_Ref5.FT2[31796],Xu_20140829_15Nplight…	{Ms2,Ms2,Ms2,Ms2,Ms2,Ms2,Ms2,Ms2,Ms2,Ms2,Ms2,Ms2,Ms2,Ms2,Ms2,Ms2,Ms2,Ms2,Ms2,Ms2,Ms2,Ms2,Ms2,Ms2,Ms2,Ms2,Ms2,Ms2,Ms2,Ms2,Ms2,Ms2,Ms2,Ms2,Ms2,Ms2,Ms2,Ms2,Ms2,Ms2,Ms2,Ms2,Ms2,Ms2,Ms2,Ms2,Ms2,Ms2,Ms2,Ms2,Ms2,Ms2,Ms2,Ms2,Ms2,Ms2,Ms2,Ms2,Ms2,Ms2,Ms2,Ms2,Ms2,Ms2,Ms2,Ms2,Ms2,Ms2,Ms2,Ms2,Ms2,Ms2,Ms2,Ms2,Ms2,Ms2,Ms2,Ms2,Ms2,Ms2,Ms2,Ms2,Ms2,Ms2,Ms2,Ms2,Ms2,Ms2,Ms2,Ms2,Ms2,Ms2,Ms2,Ms2,Ms2,Ms2,Ms2,Ms2,Ms2,Ms…	{SE,SE,SE,SE,SE,SE,SE,SE,SE,SE,SE,SE,SE,SE,SE,SE,SE,SE,SE,SE,SE,SE,SE,SE,SE,SE,SE,SE,SE,SE,SE,SE,SE,SE,SE,SE,SE,SE,SE,SE,SE,SE,SE,SE,SE,SE,SE,SE,SE,SE,SE,SE,SE,SE,SE,SE,SE,SE,SE,SE,SE,SE,SE,SE,SE,SE,SE,SE,SE,SE,SE,SE,SE,SE,SE,SE,SE,SE,SE,SE,SE,SE,SE,SE,SE,SE,SE,SE,SE,SE,SE,SE,SE,SE,SE,SE,SE,SE,SE,SE,SE,SE,SE,SE,SE,SE,SE,SE,SE,SE,SE,SE,SE,SE,SE,SE,SE,SE,SE,SE,SE,SE,SE,SE,SE,SE,SE,SE,SE,SE,SE,SE}
[TQ!KVYSVEAAMAKLYAAEVAMEVTTK]	3	[TQKVYSVEAAMAKLYAAEVAMEVTTK]	{1A-dyr2-07_GL0068617}	1	1	1	{Xu_20140829_15Nplight_D29_Ref1.FT2[39908]}	{Ms2}	{SE}
[EIVITAK]	2	[EIVITAK]	{MC-6-1_GL0006063}	1	1	0.993234	{Xu_20140829_15Nplight_D8_Ref4.FT2[7610]}	{Ms2}	{SE}
[GSWGTVCDDSWGISDAN!VVCR]	2	[GSWGTVCDDSWGISDANVVCR]	{Mouse_sp|Q60997|DMBT1_MOUSE}	1	14	1	{Xu_20140829_15Nplight_D0_Ref3.FT2[25950],Xu_20140829_15Nplight_D0_Ref4.FT2[25178],Xu_20140829_15Nplight_D0_Ref5.FT2[24835],Xu_20140829_15Nplight_D1_Ref2.FT2[26739],Xu_20140829_15Nplight_D1_Ref4.FT2[25097],Xu_20140829_15Nplight_D0_Ref1.FT2[26344],Xu_20140829_15Nplight_D0_Ref3.FT2[25956],Xu_20140829_15Nplight_D0_Ref2.FT2[26575],Xu_20140829_15Nplight_D1_Ref1.FT2[26963],Xu_20140829_15Nplight_D0_Ref5…	{Ms2,Ms2,Ms2,Ms2,Ms2,Ms2,Ms2,Ms2,Ms2,Ms2,Ms2,Ms2,Ms2,Ms2}	{SE,SE,SE,SE,SE,SE,SE,SE,SE,SE,SE,SE,SE,SE}
[GSWGTVCDDSWGISDAN!VVCR]	3	[GSWGTVCDDSWGISDANVVCR]	{Mouse_sp|Q60997|DMBT1_MOUSE}	1	1	1	{Xu_20140829_15Nplight_D1_Ref4.FT2[25155]}	{Ms2}	{SE}
[KLSVSQVVHK]	2	[KLSVSQVVHK]	{Mouse_sp|P07759|SPA3K_MOUSE}	1	1	0.981585	{Xu_20140829_15Nplight_D4_Ref1.FT2[5454]}	{Ms2}	{SE}
[NAEDAVSLVQ!TAEGALTEVHSMLNR]	3	[NAEDAVSLVQTAEGALTEVHSMLNR]	{S-Fe9_GL0001214}	1	3	1	{Xu_20140829_15Nplight_D8_Ref4.FT2[39992],Xu_20140829_15Nplight_D2_Ref2.FT2[38143],Xu_20140829_15Nplight_D43_Ref4.FT2[39129]}	{Ms2,Ms2,Ms2}	{SE,SE,SE}
[EYGGQGCDPLTYVMCVEELSK]	2	[EYGGQGCDPLTYVMCVEELSK]	{S-Fe11_GL0059004,S-Fe2_GL0200207,MC-6-2_GL0107076,G1-5A_GL0096648,Group2-1A_GL0059526,Group2-3A_GL0004639,Group2-8A_GL0147431,1-1_GL0013745,1-1_GL0051357,1-1_GL0092875,1-2_GL0062480,1-3_GL0088824,17_GL0083322,17_GL0131562,1A-dyr4-07_GL0106171,20_GL0070740,23_GL0100646,26_GL0032706,28_GL0039660,3-1_GL0034783,3-5_GL0051695,4-6_GL0009233,5-2_GL0071805,6-1_GL0036438,6-7_GL0119670,7-4_GL0032561,7-8_G…	30	16	1	{Xu_20140829_15Nplight_D0_Ref5.FT2[32840],Xu_20140829_15Nplight_D0_Ref5.FT2[32854],Xu_20140829_15Nplight_D0_Ref2.FT2[34812],Xu_20140829_15Nplight_D1_Ref2.FT2[34941],Xu_20140829_15Nplight_D1_Ref4.FT2[33022],Xu_20140829_15Nplight_D1_Ref2.FT2[34913],Xu_20140829_15Nplight_D0_Ref1.FT2[34694],Xu_20140829_15Nplight_D0_Ref3.FT2[33835],Xu_20140829_15Nplight_D0_Ref5.FT2[32853],Xu_20140829_15Nplight_D0_Ref1…	{Ms2,Ms2,Ms2,Ms2,Ms2,Ms2,Ms2,Ms2,Ms2,Ms2,Ms2,Ms2,Ms2,Ms2,Ms2,Ms2}	{SE,SE,SE,SE,SE,SE,SE,SE,SE,SE,SE,SE,SE,SE,SE,SE}
[GTYGQSGIEN!WTEMMELISAMK]	2	[GTYGQSGIENWTEMMELISAMK]	{S-Fe8_GL0195750,MH-0-5_GL0066910,MH-6-2_GL0110728,MH-6-4_GL0148712,MH-6-5_GL0175698,Group2-8A_GL0215064,17_GL0031543,2_GL0071291,26_GL0075364,41_GL0062333,7-2_GL0104176}	11	1	1	{Xu_20140829_15Nplight_D0_Ref1.FT2[41424]}	{Ms2}	{SE}
[MM~GANPTQ!AQEYYQ!TTIQSDLSALVGK]	3	[MMGANPTQAQEYYQTTIQSDLSALVGK]	{8-2_GL0001752}	1	1	0.999996	{Xu_20140829_15Nplight_D34_Ref1.FT2[35449]}	{Ms2}	{SE}
[LTQ!EEFLKDVEWLSNLK]	2	[LTQEEFLKDVEWLSNLK]	{1_GL0072135}	1	1	1	{Xu_20140829_15Nplight_D0_Ref4.FT2[35877]}	{Ms2}	{SE}
[LTQ!EEFLKDVEWLSNLK]	3	[LTQEEFLKDVEWLSNLK]	{1_GL0072135}	1	3	1	{Xu_20140829_15Nplight_D1_Ref1.FT2[37302],Xu_20140829_15Nplight_D1_Ref3.FT2[36332],Xu_20140829_15Nplight_D4_Ref2.FT2[38413]}	{Ms2,Ms2,Ms2}	{SE,SE,SE}
[TVVLGIRPEDVHDSEEFIAANPDSVVESTVK]	4	[TVVLGIRPEDVHDSEEFIAANPDSVVESTVK]	{2_GL0025466}	1	54	1	{Xu_20140829_15Nplight_D8_Ref2.FT2[27233],Xu_20140829_15Nplight_D19_Ref3.FT2[28630],Xu_20140829_15Nplight_D29_Ref5.FT2[27043],Xu_20140829_15Nplight_D34_Ref4.FT2[27282],Xu_20140829_15Nplight_D12_Ref3.FT2[28597],Xu_20140829_15Nplight_D4_Ref2.FT2[28533],Xu_20140829_15Nplight_D0_Ref1.FT2[27994],Xu_20140829_15Nplight_D29_Ref3.FT2[26683],Xu_20140829_15Nplight_D2_Ref2.FT2[27024],Xu_20140829_15Nplight_D8…	{Ms2,Ms2,Ms2,Ms2,Ms2,Ms2,Ms2,Ms2,Ms2,Ms2,Ms2,Ms2,Ms2,Ms2,Ms2,Ms2,Ms2,Ms2,Ms2,Ms2,Ms2,Ms2,Ms2,Ms2,Ms2,Ms2,Ms2,Ms2,Ms2,Ms2,Ms2,Ms2,Ms2,Ms2,Ms2,Ms2,Ms2,Ms2,Ms2,Ms2,Ms2,Ms2,Ms2,Ms2,Ms2,Ms2,Ms2,Ms2,Ms2,Ms2,Ms2,Ms2,Ms2,Ms2}	{SE,SE,SE,SE,SE,SE,SE,SE,SE,SE,SE,SE,SE,SE,SE,SE,SE,SE,SE,SE,SE,SE,SE,SE,SE,SE,SE,SE,SE,SE,SE,SE,SE,SE,SE,SE,SE,SE,SE,SE,SE,SE,SE,SE,SE,SE,SE,SE,SE,SE,SE,SE,SE,SE}
[TNDVNAVISN!LK]	2	[TNDVNAVISNLK]	{1A-dyr3-06_GL0053028}	1	1	1	{Xu_20140829_15Nplight_D2_Ref1.FT2[19632]}	{Ms2}	{SE}
[TVVLGIRPEDVHDSEEFIAANPDSVVESTVK]	3	[TVVLGIRPEDVHDSEEFIAANPDSVVESTVK]	{2_GL0025466}	1	99	1	{Xu_20140829_15Nplight_D4_Ref3.FT2[28177],Xu_20140829_15Nplight_D34_Ref1.FT2[30078],Xu_20140829_15Nplight_D12_Ref4.FT2[26660],Xu_20140829_15Nplight_D43_Ref3.FT2[30365],Xu_20140829_15Nplight_D1_Ref5.FT2[25026],Xu_20140829_15Nplight_D1_Ref4.FT2[26786],Xu_20140829_15Nplight_D2_Ref2.FT2[27044],Xu_20140829_15Nplight_D12_Ref2.FT2[28768],Xu_20140829_15Nplight_D29_Ref4.FT2[27129],Xu_20140829_15Nplight_D0…	{Ms2,Ms2,Ms2,Ms2,Ms2,Ms2,Ms2,Ms2,Ms2,Ms2,Ms2,Ms2,Ms2,Ms2,Ms2,Ms2,Ms2,Ms2,Ms2,Ms2,Ms2,Ms2,Ms2,Ms2,Ms2,Ms2,Ms2,Ms2,Ms2,Ms2,Ms2,Ms2,Ms2,Ms2,Ms2,Ms2,Ms2,Ms2,Ms2,Ms2,Ms2,Ms2,Ms2,Ms2,Ms2,Ms2,Ms2,Ms2,Ms2,Ms2,Ms2,Ms2,Ms2,Ms2,Ms2,Ms2,Ms2,Ms2,Ms2,Ms2,Ms2,Ms2,Ms2,Ms2,Ms2,Ms2,Ms2,Ms2,Ms2,Ms2,Ms2,Ms2,Ms2,Ms2,Ms2,Ms2,Ms2,Ms2,Ms2,Ms2,Ms2,Ms2,Ms2,Ms2,Ms2,Ms2,Ms2,Ms2,Ms2,Ms2,Ms2,Ms2,Ms2,Ms2,Ms2,Ms2,Ms2,Ms2,Ms2}	{SE,SE,SE,SE,SE,SE,SE,SE,SE,SE,SE,SE,SE,SE,SE,SE,SE,SE,SE,SE,SE,SE,SE,SE,SE,SE,SE,SE,SE,SE,SE,SE,SE,SE,SE,SE,SE,SE,SE,SE,SE,SE,SE,SE,SE,SE,SE,SE,SE,SE,SE,SE,SE,SE,SE,SE,SE,SE,SE,SE,SE,SE,SE,SE,SE,SE,SE,SE,SE,SE,SE,SE,SE,SE,SE,SE,SE,SE,SE,SE,SE,SE,SE,SE,SE,SE,SE,SE,SE,SE,SE,SE,SE,SE,SE,SE,SE,SE,SE}
[AYIQNEIN!ALVDEIDR]	3	[AYIQNEINALVDEIDR]	{8-2_GL0057672}	1	1	1	{Xu_20140829_15Nplight_D2_Ref5.FT2[36468]}	{Ms2}	{SE}
[IFDLINTSAPLFR]	2	[IFDLINTSAPLFR]	{G1-5A_GL0043786,G1-5A_GL0100801,Group2-3A_GL0016107,2-2_GL0088360,3B-dyr36-06_GL0007344,5-6_GL0022553}	6	2	0.997407	{Xu_20140829_15Nplight_D0_Ref1.FT2[32547],Xu_20140829_15Nplight_D0_Ref1.FT2[32548]}	{Ms2,Ms2}	{SE,SE}
[MAETLEGDEK]	2	[MAETLEGDEK]	{S-Fe6_GL0160123,S-Fe7_GL0274635,MC-6-2_GL0136859,3-6_GL0013711,7-8_GL0105373}	5	7	1	{Xu_20140829_15Nplight_D19_Ref3.FT2[4937],Xu_20140829_15Nplight_D12_Ref3.FT2[5004],Xu_20140829_15Nplight_D19_Ref2.FT2[4999],Xu_20140829_15Nplight_D29_Ref1.FT2[5724],Xu_20140829_15Nplight_D34_Ref5.FT2[4422],Xu_20140829_15Nplight_D12_Ref2.FT2[5013],Xu_20140829_15Nplight_D43_Ref1.FT2[6400]}	{Ms2,Ms2,Ms2,Ms2,Ms2,Ms2,Ms2}	{SE,SE,SE,SE,SE,SE,SE}
[AAGNSAQ!LMAK]	2	[AAGNSAQLMAK]	{MC-6-2_GL0171745,Group2-4A_GL0066323,2-2_GL0125113,2-2_GL0125590,6-2_GL0084709,8-2_GL0064427}	6	1	1	{Xu_20140829_15Nplight_D1_Ref3.FT2[2846]}	{Ms2}	{SE}
[EITSIVDGPVSGEVK]	2	[EITSIVDGPVSGEVK]	{10_GL0024132}	1	1	1	{Xu_20140829_15Nplight_D0_Ref2.FT2[18733]}	{Ms2}	{SE}
[IDKINSVLNNYGISSIEEAEKITK]	4	[IDKINSVLNNYGISSIEEAEKITK]	{2-3_GL0004027,4-8_GL0044856}	2	1	1	{Xu_20140829_15Nplight_D29_Ref1.FT2[26206]}	{Ms2}	{SE}
[GLTQ!ASANAQDGISSVQTAEGALTEVHDMLQR]	4	[GLTQASANAQDGISSVQTAEGALTEVHDMLQR]	{5-4_GL0056799,54_GL0078610}	2	1	1	{Xu_20140829_15Nplight_D0_Ref4.FT2[38460]}	{Ms2}	{SE}
[AKTN!FETAIK]	2	[AKTNFETAIK]	{S-Fe2_GL0130607,11_GL0097831,2A-dyr16-06_GL0019187,7-7_GL0050165}	4	1	1	{Xu_20140829_15Nplight_D4_Ref4.FT2[3998]}	{Ms2}	{SE}
[LVNLAAGDGHPAEIMDMSFAIQALSAK]	3	[LVNLAAGDGHPAEIMDMSFAIQALSAK]	{S-Fe20_GL0052276,S-Fe20_GL0124983,S-Fe6_GL0050354,S-Fe7_GL0128113,S-Fe8_GL0205592,S-Fe9_GL0110050,MC-6-2_GL0008023,MC-6-2_GL0120101,MC-6-2_GL0132408,G1-1A_GL0029000,G1-5A_GL0014879,G1-5A_GL0201841,Group2-5A_GL0038640,Group2-8A_GL0073838,Group2-8A_GL0215563,10_GL0030620,10_GL0085149,1-1_GL0009619,1-1_GL0065557,1-1_GL0149737,11_GL0101852,11_GL0143001,1-2_GL0072995,17_GL0099611,1A-dyr1-07_GL0039069…	53	3	1	{Xu_20140829_15Nplight_D0_Ref3.FT2[34503],Xu_20140829_15Nplight_D0_Ref3.FT2[34505],Xu_20140829_15Nplight_D2_Ref1.FT2[35123]}	{Ms2,Ms2,Ms2}	{SE,SE,SE}
[APVDQM~TDAQVEEIK]	2	[APVDQMTDAQVEEIK]	{S-Fe9_GL0135473}	1	1	1	{Xu_20140829_15Nplight_D2_Ref3.FT2[29210]}	{Ms2}	{SE}
[DYLWAIPLEEVDLAQGALK]	2	[DYLWAIPLEEVDLAQGALK]	{10_GL0043812}	1	1	0.999967	{Xu_20140829_15Nplight_D0_Ref1.FT2[41434]}	{Ms2}	{SE}
[EEINRIADSANFN!GIKLLDGMSGSGR]	3	[EEINRIADSANFNGIKLLDGMSGSGR]	{Group2-3A_GL0131322}	1	1	1	{Xu_20140829_15Nplight_D29_Ref4.FT2[39986]}	{Ms2}	{SE}
[DTTPAQILSVFENLALPMPK]	2	[DTTPAQILSVFENLALPMPK]	{S-Fe1_GL0154569,MC-6-1_GL0022125}	2	3	1	{Xu_20140829_15Nplight_D0_Ref4.FT2[43241],Xu_20140829_15Nplight_D0_Ref4.FT2[43254],Xu_20140829_15Nplight_D0_Ref4.FT2[43251]}	{Ms2,Ms2,Ms2}	{SE,SE,SE}
[SVTMTSTMGPGVK]	2	[SVTMTSTMGPGVK]	{S-Fe20_GL0000977,Group2-8A_GL0206293,2-5_GL0080620,6-4_GL0083692}	4	1	1	{Xu_20140829_15Nplight_D2_Ref4.FT2[9274]}	{Ms2}	{SE}
[INANLTYYNR]	2	[INANLTYYNR]	{17_GL0101259,1A-dyr2-07_GL0001940}	2	16	1	{Xu_20140829_15Nplight_D0_Ref5.FT2[11127],Xu_20140829_15Nplight_D0_Ref4.FT2[11070],Xu_20140829_15Nplight_D0_Ref5.FT2[11110],Xu_20140829_15Nplight_D1_Ref1.FT2[14195],Xu_20140829_15Nplight_D0_Ref2.FT2[12607],Xu_20140829_15Nplight_D19_Ref1.FT2[15314],Xu_20140829_15Nplight_D2_Ref4.FT2[12361],Xu_20140829_15Nplight_D12_Ref1.FT2[14519],Xu_20140829_15Nplight_D0_Ref1.FT2[12337],Xu_20140829_15Nplight_D4_Re…	{Ms2,Ms2,Ms2,Ms2,Ms2,Ms2,Ms2,Ms2,Ms2,Ms2,Ms2,Ms2,Ms2,Ms2,Ms2,Ms2}	{SE,SE,SE,SE,SE,SE,SE,SE,SE,SE,SE,SE,SE,SE,SE,SE}
[GYMKEDCVEK]	2	[GYMKEDCVEK]	{20_GL0062175}	1	1	0.99958	{Xu_20140829_15Nplight_D0_Ref3.FT2[2896]}	{Ms2}	{SE}
[TTLTAAITTVLAK]	2	[TTLTAAITTVLAK]	{S-Fe10_GL0056937,S-Fe10_GL0093608,S-Fe10_GL0099296,S-Fe10_GL0134058,S-Fe10_GL0143701,S-Fe10_GL0151866,S-Fe11_GL0025719,S-Fe11_GL0026044,S-Fe11_GL0043926,S-Fe11_GL0052736,S-Fe12_GL0013137,S-Fe13_GL0093499,S-Fe16_GL0055466,S-Fe17_GL0011945,S-Fe1_GL0098543,S-Fe1_GL0101747,S-Fe1_GL0150136,MC-0-1_GL0002289,MC-0-1_GL0002928,MC-0-1_GL0022870,MC-0-1_GL0025819,MC-0-3_GL0036691,MC-0-3_GL0045750,MC-0-3_GL0…	72	35	1	{Xu_20140829_15Nplight_D2_Ref3.FT2[26635],Xu_20140829_15Nplight_D4_Ref2.FT2[28552],Xu_20140829_15Nplight_D8_Ref4.FT2[27372],Xu_20140829_15Nplight_D2_Ref3.FT2[26593],Xu_20140829_15Nplight_D2_Ref5.FT2[25389],Xu_20140829_15Nplight_D2_Ref2.FT2[27498],Xu_20140829_15Nplight_D8_Ref3.FT2[25583],Xu_20140829_15Nplight_D8_Ref2.FT2[27643],Xu_20140829_15Nplight_D8_Ref1.FT2[28144],Xu_20140829_15Nplight_D12_Ref…	{Ms2,Ms2,Ms2,Ms2,Ms2,Ms2,Ms2,Ms2,Ms2,Ms2,Ms2,Ms2,Ms2,Ms2,Ms2,Ms2,Ms2,Ms2,Ms2,Ms2,Ms2,Ms2,Ms2,Ms2,Ms2,Ms2,Ms2,Ms2,Ms2,Ms2,Ms2,Ms2,Ms2,Ms2,Ms2}	{SE,SE,SE,SE,SE,SE,SE,SE,SE,SE,SE,SE,SE,SE,SE,SE,SE,SE,SE,SE,SE,SE,SE,SE,SE,SE,SE,SE,SE,SE,SE,SE,SE,SE,SE}
[DELGVLAEQ!VRR]	3	[DELGVLAEQVRR]	{S-Fe9_GL0264333,Group2-6A_GL0105517,Group2-7A_GL0054118,Group2-8A_GL0143794,2A-dyr16-06_GL0064075,3B-dyr36-06_GL0005511,5-2_GL0031343,5-6_GL0095626,8-1_GL0105294}	9	1	1	{Xu_20140829_15Nplight_D4_Ref4.FT2[10807]}	{Ms2}	{SE}
[NVVVITGGTGLAPVR]	2	[NVVVITGGTGLAPVR]	{G1-6A_GL0045942,Group2-3A_GL0063481,1A-dyr4-07_GL0030450,5-6_GL0111690}	4	1	0.98572	{Xu_20140829_15Nplight_D19_Ref1.FT2[20963]}	{Ms2}	{SE}
[AADWYTGSK]	2	[AADWYTGSK]	{S-Fe3_GL0154796}	1	1	0.994778	{Xu_20140829_15Nplight_D0_Ref1.FT2[6211]}	{Ms2}	{SE}
[DMIADGM~TDKEM~IEFIQ!NNQITCPNCGKLNFTDIR]	5	[DMIADGMTDKEMIEFIQNNQITCPNCGKLNFTDIR]	{S-Fe6_GL0259116}	1	1	0.96113	{Xu_20140829_15Nplight_D29_Ref1.FT2[39012]}	{Ms2}	{SE}
[MEEITGK]	2	[MEEITGK]	{S-Fe11_GL0097441,S-Fe20_GL0002661,S-Fe20_GL0054403,S-Fe20_GL0157256,S-Fe2_GL0066888,S-Fe3_GL0162520,S-Fe6_GL0042310,S-Fe6_GL0113911,S-Fe7_GL0278685,S-Fe7_GL0284687,S-Fe9_GL0044203,S-Fe9_GL0049327,S-Fe9_GL0106563,S-Fe9_GL0149534,S-Fe9_GL0263193,MC-0-1_GL0015748,MC-6-2_GL0107938,MC-6-2_GL0117437,MH-6-2_GL0057389,MH-6-3_GL0127161,MH-6-4_GL0009402,MH-6-4_GL0097953,MH-6-5_GL0150737,G1-3A_GL0048794,G1…	130	29	1	{Xu_20140829_15Nplight_D8_Ref1.FT2[2868],Xu_20140829_15Nplight_D29_Ref4.FT2[2206],Xu_20140829_15Nplight_D12_Ref4.FT2[2207],Xu_20140829_15Nplight_D12_Ref5.FT2[2274],Xu_20140829_15Nplight_D29_Ref1.FT2[2866],Xu_20140829_15Nplight_D34_Ref2.FT2[2722],Xu_20140829_15Nplight_D8_Ref2.FT2[2800],Xu_20140829_15Nplight_D0_Ref2.FT2[2002],Xu_20140829_15Nplight_D2_Ref1.FT2[2591],Xu_20140829_15Nplight_D19_Ref1.FT…	{Ms2,Ms2,Ms2,Ms2,Ms2,Ms2,Ms2,Ms2,Ms2,Ms2,Ms2,Ms2,Ms2,Ms2,Ms2,Ms2,Ms2,Ms2,Ms2,Ms2,Ms2,Ms2,Ms2,Ms2,Ms2,Ms2,Ms2,Ms2,Ms2}	{SE,SE,SE,SE,SE,SE,SE,SE,SE,SE,SE,SE,SE,SE,SE,SE,SE,SE,SE,SE,SE,SE,SE,SE,SE,SE,SE,SE,SE}
[IQHNIMAM~NAYRNYN!TN!TKALSGNLEK]	3	[IQHNIMAMNAYRNYNTNTKALSGNLEK]	{S-Fe20_GL0001091,Group2-4A_GL0009226,1_GL0105791,5-4_GL0048937}	4	1	1	{Xu_20140829_15Nplight_D8_Ref3.FT2[35150]}	{Ms2}	{SE}
[FLAN!QANSK]	2	[FLANQANSK]	{1A-dyr3-06_GL0041826}	1	2	1	{Xu_20140829_15Nplight_D2_Ref3.FT2[2629],Xu_20140829_15Nplight_D12_Ref1.FT2[2387]}	{Ms2,Ms2}	{SE,SE}
[KGDAVVEMNYK]	2	[KGDAVVEMNYK]	{S-Fe11_GL0035035,S-Fe6_GL0172208,S-Fe9_GL0203086,MC-0-1_GL0059089,Group2-3A_GL0058162,Group2-8A_GL0000783,Group2-8A_GL0110453,Group2-8A_GL0228879,1-2_GL0012927,1-4_GL0039015,1A-dyr1-07_GL0026222,1A-dyr4-07_GL0083332,2-2_GL0054277,23_GL0007853,29_GL0111668,4-1_GL0071382,6-1_GL0022186,6-7_GL0002413,7-5_GL0153411,7-8_GL0049121,8-2_GL0069628,8-5_GL0107730}	22	16	1	{Xu_20140829_15Nplight_D1_Ref1.FT2[7003],Xu_20140829_15Nplight_D12_Ref1.FT2[8029],Xu_20140829_15Nplight_D29_Ref2.FT2[9158],Xu_20140829_15Nplight_D4_Ref1.FT2[7632],Xu_20140829_15Nplight_D2_Ref3.FT2[8097],Xu_20140829_15Nplight_D12_Ref2.FT2[7985],Xu_20140829_15Nplight_D8_Ref3.FT2[7743],Xu_20140829_15Nplight_D4_Ref2.FT2[5527],Xu_20140829_15Nplight_D12_Ref3.FT2[7906],Xu_20140829_15Nplight_D19_Ref3.FT2…	{Ms2,Ms2,Ms2,Ms2,Ms2,Ms2,Ms2,Ms2,Ms2,Ms2,Ms2,Ms2,Ms2,Ms2,Ms2,Ms2}	{SE,SE,SE,SE,SE,SE,SE,SE,SE,SE,SE,SE,SE,SE,SE,SE}
[AAMKAIM~NPDDKAGLEAALR]	3	[AAMKAIMNPDDKAGLEAALR]	{6-2_GL0088492}	1	1	1	{Xu_20140829_15Nplight_D19_Ref1.FT2[28180]}	{Ms2}	{SE}
[SSQIGQVAQFAASGK]	2	[SSQIGQVAQFAASGK]	{MH-6-4_GL0014461}	1	2	1	{Xu_20140829_15Nplight_D4_Ref2.FT2[17449],Xu_20140829_15Nplight_D0_Ref2.FT2[16786]}	{Ms2,Ms2}	{SE,SE}
[DAGEYYIVYTYPGETGK]	2	[DAGEYYIVYTYPGETGK]	{28_GL0092040}	1	1	0.999927	{Xu_20140829_15Nplight_D1_Ref5.FT2[21341]}	{Ms2}	{SE}
[DTKNEIAELTR]	2	[DTKNEIAELTR]	{Mouse_sp|Q8VED5|K2C79_MOUSE}	1	1	0.999998	{Xu_20140829_15Nplight_D4_Ref3.FT2[14253]}	{Ms2}	{SE}
[TLAGKSANAAK]	2	[TLAGKSANAAK]	{35_GL0089602,6-2_GL0090223}	2	1	1	{Xu_20140829_15Nplight_D43_Ref4.FT2[9902]}	{Ms2}	{SE}
[DTTPAQIISVFENLAMPMPK]	2	[DTTPAQIISVFENLAMPMPK]	{G1-4A_GL0075390,Group2-5A_GL0074937}	2	1	1	{Xu_20140829_15Nplight_D0_Ref4.FT2[42555]}	{Ms2}	{SE}
[VEDVVAN]	2	[VEDVVAN]	{S-Fe9_GL0220701}	1	1	0.999999	{Xu_20140829_15Nplight_D19_Ref5.FT2[9524]}	{Ms2}	{SE}
[EVVALKDEINR]	2	[EVVALKDEINR]	{Group2-4A_GL0009226,5-4_GL0048937,5_GL0034994}	3	15	1	{Xu_20140829_15Nplight_D0_Ref1.FT2[9106],Xu_20140829_15Nplight_D29_Ref3.FT2[11110],Xu_20140829_15Nplight_D29_Ref2.FT2[13736],Xu_20140829_15Nplight_D29_Ref1.FT2[13806],Xu_20140829_15Nplight_D1_Ref3.FT2[11551],Xu_20140829_15Nplight_D2_Ref2.FT2[11763],Xu_20140829_15Nplight_D12_Ref4.FT2[11015],Xu_20140829_15Nplight_D4_Ref1.FT2[10458],Xu_20140829_15Nplight_D2_Ref1.FT2[11744],Xu_20140829_15Nplight_D8_R…	{Ms2,Ms2,Ms2,Ms2,Ms2,Ms2,Ms2,Ms2,Ms2,Ms2,Ms2,Ms2,Ms2,Ms2,Ms2}	{SE,SE,SE,SE,SE,SE,SE,SE,SE,SE,SE,SE,SE,SE,SE}
[KGPYAEGRLM~AR]	3	[KGPYAEGRLMAR]	{2-1_GL0087900,2-2_GL0139774}	2	1	0.959293	{Xu_20140829_15Nplight_D0_Ref5.FT2[5645]}	{Ms2}	{SE}
[SQVGTM~YGTLK]	2	[SQVGTMYGTLK]	{S-Fe12_GL0187613,S-Fe16_GL0019026,S-Fe18_GL0069081,S-Fe20_GL0073995,S-Fe3_GL0124396,S-Fe3_GL0201878,S-Fe7_GL0253062,S-Fe9_GL0234053,S-Fe9_GL0280001,MC-6-2_GL0001012,MC-6-2_GL0011064,MC-6-2_GL0058965,MC-6-2_GL0072679,MC-6-2_GL0183046,G1-1A_GL0012698,G1-1A_GL0058007,G1-5A_GL0051585,G1-5A_GL0092063,G1-5A_GL0198495,G1-7A_GL0008709,G1-7A_GL0017639,Group2-2A_GL0067618,Group2-3A_GL0034804,Group2-3A_GL0…	91	49	1	{Xu_20140829_15Nplight_D34_Ref2.FT2[9407],Xu_20140829_15Nplight_D19_Ref1.FT2[8544],Xu_20140829_15Nplight_D1_Ref5.FT2[6884],Xu_20140829_15Nplight_D2_Ref2.FT2[8414],Xu_20140829_15Nplight_D2_Ref4.FT2[6032],Xu_20140829_15Nplight_D34_Ref3.FT2[9581],Xu_20140829_15Nplight_D4_Ref2.FT2[6297],Xu_20140829_15Nplight_D4_Ref1.FT2[7762],Xu_20140829_15Nplight_D1_Ref1.FT2[7716],Xu_20140829_15Nplight_D4_Ref5.FT2[6…	{Ms2,Ms2,Ms2,Ms2,Ms2,Ms2,Ms2,Ms2,Ms2,Ms2,Ms2,Ms2,Ms2,Ms2,Ms2,Ms2,Ms2,Ms2,Ms2,Ms2,Ms2,Ms2,Ms2,Ms2,Ms2,Ms2,Ms2,Ms2,Ms2,Ms2,Ms2,Ms2,Ms2,Ms2,Ms2,Ms2,Ms2,Ms2,Ms2,Ms2,Ms2,Ms2,Ms2,Ms2,Ms2,Ms2,Ms2,Ms2,Ms2}	{SE,SE,SE,SE,SE,SE,SE,SE,SE,SE,SE,SE,SE,SE,SE,SE,SE,SE,SE,SE,SE,SE,SE,SE,SE,SE,SE,SE,SE,SE,SE,SE,SE,SE,SE,SE,SE,SE,SE,SE,SE,SE,SE,SE,SE,SE,SE,SE,SE}
[LITVEQ!MEAATER]	2	[LITVEQMEAATER]	{MC-0-1_GL0014869,MC-0-3_GL0001647,MC-6-5_GL0012103,MH-0-5_GL0112042,Group2-4A_GL0088532,Group2-6A_GL0056141,16_GL0011178,16_GL0054103,20_GL0005549,47_GL0091423}	10	1	1	{Xu_20140829_15Nplight_D0_Ref2.FT2[22139]}	{Ms2}	{SE}
[STVVQLLER]	2	[STVVQLLER]	{Mouse_sp|P21440|MDR3_MOUSE,Mouse_sp|P06795|MDR1B_MOUSE,Mouse_sp|P21447|MDR1A_MOUSE}	3	19	1	{Xu_20140829_15Nplight_D43_Ref4.FT2[20037],Xu_20140829_15Nplight_D4_Ref4.FT2[18332],Xu_20140829_15Nplight_D34_Ref4.FT2[19942],Xu_20140829_15Nplight_D1_Ref2.FT2[19763],Xu_20140829_15Nplight_D29_Ref2.FT2[22210],Xu_20140829_15Nplight_D2_Ref2.FT2[19812],Xu_20140829_15Nplight_D8_Ref2.FT2[20002],Xu_20140829_15Nplight_D0_Ref2.FT2[19079],Xu_20140829_15Nplight_D29_Ref5.FT2[19672],Xu_20140829_15Nplight_D43…	{Ms2,Ms2,Ms2,Ms2,Ms2,Ms2,Ms2,Ms2,Ms2,Ms2,Ms2,Ms2,Ms2,Ms2,Ms2,Ms2,Ms2,Ms2,Ms2}	{SE,SE,SE,SE,SE,SE,SE,SE,SE,SE,SE,SE,SE,SE,SE,SE,SE,SE,SE}
[WLNLTFTTGISKN!LMQ!N!VNYNFMGMMK]	3	[WLNLTFTTGISKNLMQNVNYNFMGMMK]	{10_GL0003825}	1	1	0.98562	{Xu_20140829_15Nplight_D29_Ref1.FT2[31928]}	{Ms2}	{SE}
[GSAQ!NPDIFFQ!AR]	3	[GSAQNPDIFFQAR]	{S-Fe18_GL0002563,S-Fe20_GL0084921,S-Fe20_GL0153098,S-Fe2_GL0160642,S-Fe3_GL0013853,S-Fe3_GL0106086,S-Fe3_GL0188904,S-Fe5_GL0016894,S-Fe7_GL0171211,S-Fe8_GL0076667,S-Fe9_GL0011178,S-Fe9_GL0045148,S-Fe9_GL0129419,MC-6-2_GL0059311,MH-6-2_GL0121955,MH-6-5_GL0124875,G1-5A_GL0031161,Group2-2A_GL0010932,Group2-3A_GL0112363,Group2-3A_GL0177573,Group2-4A_GL0005933,Group2-4A_GL0010093,Group2-4A_GL0058961,…	69	1	1	{Xu_20140829_15Nplight_D8_Ref5.FT2[7383]}	{Ms2}	{SE}
[PQAHAAVIERLGGYLATWGVGIHFKAPFIDR]	3	[PQAHAAVIERLGGYLATWGVGIHFKAPFIDR]	{5-4_GL0124636}	1	1	0.999982	{Xu_20140829_15Nplight_D8_Ref4.FT2[34730]}	{Ms2}	{SE}
[MQEMMAAMAEISSSSSEIGKIIK]	3	[MQEMMAAMAEISSSSSEIGKIIK]	{1-7_GL0036070}	1	1	0.999999	{Xu_20140829_15Nplight_D0_Ref4.FT2[43741]}	{Ms2}	{SE}
[SYFDENM~KLLDNENLDALFNPSPIYTK]	3	[SYFDENMKLLDNENLDALFNPSPIYTK]	{1A-dyr5-06_GL0013397}	1	1	0.981039	{Xu_20140829_15Nplight_D0_Ref5.FT2[33307]}	{Ms2}	{SE}
[KQ!M~EQMTTAMDQINDSASEISK]	3	[KQMEQMTTAMDQINDSASEISK]	{2-2_GL0124177}	1	1	0.9995	{Xu_20140829_15Nplight_D19_Ref1.FT2[23092]}	{Ms2}	{SE}
[EFTAFFAVPGSEINDDN!EIQQMIAEK]	3	[EFTAFFAVPGSEINDDNEIQQMIAEK]	{G1-1A_GL0005524,G1-5A_GL0040440,2-1_GL0093171,2-3_GL0047516,3-4_GL0014520}	5	1	1	{Xu_20140829_15Nplight_D0_Ref4.FT2[34966]}	{Ms2}	{SE}
[AKTNAETGQ!TIISGM~GELHLEIIVDR]	3	[AKTNAETGQTIISGMGELHLEIIVDR]	{4-3_GL0088380,4-6_GL0098462}	2	1	1	{Xu_20140829_15Nplight_D1_Ref5.FT2[30189]}	{Ms2}	{SE}
[IRDTDM~ATEMVEYSK]	2	[IRDTDMATEMVEYSK]	{6-7_GL0050466}	1	12	1	{Xu_20140829_15Nplight_D2_Ref5.FT2[16301],Xu_20140829_15Nplight_D4_Ref1.FT2[15687],Xu_20140829_15Nplight_D29_Ref4.FT2[17852],Xu_20140829_15Nplight_D43_Ref3.FT2[20475],Xu_20140829_15Nplight_D1_Ref5.FT2[16465],Xu_20140829_15Nplight_D8_Ref5.FT2[17341],Xu_20140829_15Nplight_D29_Ref5.FT2[17778],Xu_20140829_15Nplight_D0_Ref3.FT2[18199],Xu_20140829_15Nplight_D8_Ref4.FT2[17579],Xu_20140829_15Nplight_D12_…	{Ms2,Ms2,Ms2,Ms2,Ms2,Ms2,Ms2,Ms2,Ms2,Ms2,Ms2,Ms2}	{SE,SE,SE,SE,SE,SE,SE,SE,SE,SE,SE,SE}
[IRDTDM~ATEMVEYSK]	3	[IRDTDMATEMVEYSK]	{6-7_GL0050466}	1	42	1	{Xu_20140829_15Nplight_D34_Ref5.FT2[17840],Xu_20140829_15Nplight_D2_Ref5.FT2[16280],Xu_20140829_15Nplight_D1_Ref3.FT2[18306],Xu_20140829_15Nplight_D4_Ref5.FT2[16412],Xu_20140829_15Nplight_D0_Ref5.FT2[16549],Xu_20140829_15Nplight_D4_Ref1.FT2[15673],Xu_20140829_15Nplight_D12_Ref2.FT2[19189],Xu_20140829_15Nplight_D34_Ref1.FT2[20200],Xu_20140829_15Nplight_D43_Ref5.FT2[17933],Xu_20140829_15Nplight_D4_…	{Ms2,Ms2,Ms2,Ms2,Ms2,Ms2,Ms2,Ms2,Ms2,Ms2,Ms2,Ms2,Ms2,Ms2,Ms2,Ms2,Ms2,Ms2,Ms2,Ms2,Ms2,Ms2,Ms2,Ms2,Ms2,Ms2,Ms2,Ms2,Ms2,Ms2,Ms2,Ms2,Ms2,Ms2,Ms2,Ms2,Ms2,Ms2,Ms2,Ms2,Ms2,Ms2}	{SE,SE,SE,SE,SE,SE,SE,SE,SE,SE,SE,SE,SE,SE,SE,SE,SE,SE,SE,SE,SE,SE,SE,SE,SE,SE,SE,SE,SE,SE,SE,SE,SE,SE,SE,SE,SE,SE,SE,SE,SE,SE}
[M~N!ELAVKAANGPNSDNDRAVIQDEVK]	3	[MNELAVKAANGPNSDNDRAVIQDEVK]	{54_GL0017998}	1	1	0.977574	{Xu_20140829_15Nplight_D2_Ref5.FT2[32997]}	{Ms2}	{SE}
[LGFMGIAIPK]	2	[LGFMGIAIPK]	{G1-3A_GL0068069,G1-5A_GL0036971}	2	2	1	{Xu_20140829_15Nplight_D0_Ref4.FT2[26245],Xu_20140829_15Nplight_D0_Ref2.FT2[27625]}	{Ms2,Ms2}	{SE,SE}
[TNYDLTQHQNTSGEDM~SYFDDTKN!EK]	3	[TNYDLTQHQNTSGEDMSYFDDTKNEK]	{Group2-2A_GL0059783,4-8_GL0074089,6-1_GL0032715}	3	1	0.992127	{Xu_20140829_15Nplight_D29_Ref5.FT2[39407]}	{Ms2}	{SE}
[AAAEIAGLNNATGSDSR]	2	[AAAEIAGLNNATGSDSR]	{S-Fe9_GL0025602,20_GL0144935,38_GL0135257}	3	35	1	{Xu_20140829_15Nplight_D2_Ref1.FT2[11816],Xu_20140829_15Nplight_D0_Ref1.FT2[9927],Xu_20140829_15Nplight_D8_Ref5.FT2[11087],Xu_20140829_15Nplight_D0_Ref4.FT2[8724],Xu_20140829_15Nplight_D0_Ref3.FT2[11664],Xu_20140829_15Nplight_D12_Ref2.FT2[12493],Xu_20140829_15Nplight_D34_Ref5.FT2[11625],Xu_20140829_15Nplight_D0_Ref2.FT2[10043],Xu_20140829_15Nplight_D29_Ref1.FT2[13871],Xu_20140829_15Nplight_D34_Re…	{Ms2,Ms2,Ms2,Ms2,Ms2,Ms2,Ms2,Ms2,Ms2,Ms2,Ms2,Ms2,Ms2,Ms2,Ms2,Ms2,Ms2,Ms2,Ms2,Ms2,Ms2,Ms2,Ms2,Ms2,Ms2,Ms2,Ms2,Ms2,Ms2,Ms2,Ms2,Ms2,Ms2,Ms2,Ms2}	{SE,SE,SE,SE,SE,SE,SE,SE,SE,SE,SE,SE,SE,SE,SE,SE,SE,SE,SE,SE,SE,SE,SE,SE,SE,SE,SE,SE,SE,SE,SE,SE,SE,SE,SE}
[IAIANILLN!EGYIVK]	4	[IAIANILLNEGYIVK]	{8-5_GL0108389}	1	1	0.999977	{Xu_20140829_15Nplight_D19_Ref2.FT2[8089]}	{Ms2}	{SE}
[DFTYDPVNFK]	2	[DFTYDPVNFK]	{Mouse_tr|A0A571BF69|A0A571BF69_MOUSE}	1	1	0.999994	{Xu_20140829_15Nplight_D1_Ref1.FT2[23550]}	{Ms2}	{SE}
[EAIN!KAPADQMTDAQIDEIKSGK]	3	[EAINKAPADQMTDAQIDEIKSGK]	{Group2-8A_GL0090939}	1	1	0.990237	{Xu_20140829_15Nplight_D2_Ref1.FT2[36812]}	{Ms2}	{SE}
[VIIADTTIGR]	2	[VIIADTTIGR]	{S-Fe20_GL0105270,MH-6-5_GL0190099,Group2-3A_GL0076657,Group2-3A_GL0079301,23_GL0057601,3-7_GL0043902,4-8_GL0046780,6-4_GL0040257,6-6_GL0121912,8-1_GL0057933,8-2_GL0009560}	11	3	1	{Xu_20140829_15Nplight_D0_Ref1.FT2[13422],Xu_20140829_15Nplight_D0_Ref5.FT2[12404],Xu_20140829_15Nplight_D0_Ref4.FT2[12538]}	{Ms2,Ms2,Ms2}	{SE,SE,SE}
[GNVEDTVFQLMGGLR]	2	[GNVEDTVFQLMGGLR]	{S-Fe12_GL0091628,S-Fe7_GL0124641,G1-1A_GL0083612,Group2-3A_GL0128443,20_GL0113855,2-1_GL0029154,2-1_GL0071853,2-3_GL0010278,3-1_GL0053668,5-2_GL0034792,6-2_GL0051529}	11	9	1	{Xu_20140829_15Nplight_D4_Ref2.FT2[37454],Xu_20140829_15Nplight_D12_Ref5.FT2[33675],Xu_20140829_15Nplight_D1_Ref3.FT2[35909],Xu_20140829_15Nplight_D29_Ref2.FT2[37852],Xu_20140829_15Nplight_D43_Ref3.FT2[38355],Xu_20140829_15Nplight_D4_Ref2.FT2[37461],Xu_20140829_15Nplight_D0_Ref4.FT2[35066],Xu_20140829_15Nplight_D2_Ref1.FT2[36352],Xu_20140829_15Nplight_D12_Ref5.FT2[33674]}	{Ms2,Ms2,Ms2,Ms2,Ms2,Ms2,Ms2,Ms2,Ms2}	{SE,SE,SE,SE,SE,SE,SE,SE,SE}
[DGSSFTYN!GVTHTAMVK]	2	[DGSSFTYNGVTHTAMVK]	{20_GL0166190,38_GL0095618,8-2_GL0037305,8-3_GL0086215}	4	10	1	{Xu_20140829_15Nplight_D0_Ref3.FT2[16152],Xu_20140829_15Nplight_D0_Ref5.FT2[14626],Xu_20140829_15Nplight_D0_Ref4.FT2[14819],Xu_20140829_15Nplight_D0_Ref3.FT2[16147],Xu_20140829_15Nplight_D1_Ref1.FT2[16893],Xu_20140829_15Nplight_D1_Ref4.FT2[15159],Xu_20140829_15Nplight_D0_Ref3.FT2[16141],Xu_20140829_15Nplight_D1_Ref1.FT2[16894],Xu_20140829_15Nplight_D0_Ref5.FT2[14614],Xu_20140829_15Nplight_D8_Ref4…	{Ms2,Ms2,Ms2,Ms2,Ms2,Ms2,Ms2,Ms2,Ms2,Ms2}	{SE,SE,SE,SE,SE,SE,SE,SE,SE,SE}
[DGSSFTYN!GVTHTAMVK]	3	[DGSSFTYNGVTHTAMVK]	{20_GL0166190,38_GL0095618,8-2_GL0037305,8-3_GL0086215}	4	4	1	{Xu_20140829_15Nplight_D1_Ref1.FT2[16875],Xu_20140829_15Nplight_D0_Ref5.FT2[14633],Xu_20140829_15Nplight_D12_Ref2.FT2[17095],Xu_20140829_15Nplight_D0_Ref3.FT2[16142]}	{Ms2,Ms2,Ms2,Ms2}	{SE,SE,SE,SE}
[GFPIAM~HTLDGGR]	3	[GFPIAMHTLDGGR]	{S-Fe11_GL0059004,S-Fe2_GL0121795,S-Fe2_GL0200207,S-Fe7_GL0198559,G1-5A_GL0096648,Group2-1A_GL0059526,Group2-8A_GL0147431,1-1_GL0013745,11_GL0010651,11_GL0031899,11_GL0153045,1-2_GL0062480,17_GL0081912,17_GL0083322,1A-dyr1-07_GL0013171,1A-dyr4-07_GL0106171,2-1_GL0122108,2-2_GL0048099,2-2_GL0109036,29_GL0009063,4-1_GL0012892,4-3_GL0065421,4-7_GL0103992,5-2_GL0071805,5-7_GL0067987,6-7_GL0119670,7-4…	31	1	1	{Xu_20140829_15Nplight_D0_Ref1.FT2[17393]}	{Ms2}	{SE}
[SETSGSFEDALLAIVK]	2	[SETSGSFEDALLAIVK]	{Mouse_sp|P97429|ANXA4_MOUSE}	1	95	1	{Xu_20140829_15Nplight_D2_Ref5.FT2[30201],Xu_20140829_15Nplight_D1_Ref4.FT2[32988],Xu_20140829_15Nplight_D1_Ref2.FT2[34886],Xu_20140829_15Nplight_D34_Ref3.FT2[35854],Xu_20140829_15Nplight_D34_Ref2.FT2[36484],Xu_20140829_15Nplight_D1_Ref4.FT2[32978],Xu_20140829_15Nplight_D1_Ref3.FT2[34316],Xu_20140829_15Nplight_D43_Ref2.FT2[37185],Xu_20140829_15Nplight_D4_Ref3.FT2[34477],Xu_20140829_15Nplight_D34_…	{Ms2,Ms2,Ms2,Ms2,Ms2,Ms2,Ms2,Ms2,Ms2,Ms2,Ms2,Ms2,Ms2,Ms2,Ms2,Ms2,Ms2,Ms2,Ms2,Ms2,Ms2,Ms2,Ms2,Ms2,Ms2,Ms2,Ms2,Ms2,Ms2,Ms2,Ms2,Ms2,Ms2,Ms2,Ms2,Ms2,Ms2,Ms2,Ms2,Ms2,Ms2,Ms2,Ms2,Ms2,Ms2,Ms2,Ms2,Ms2,Ms2,Ms2,Ms2,Ms2,Ms2,Ms2,Ms2,Ms2,Ms2,Ms2,Ms2,Ms2,Ms2,Ms2,Ms2,Ms2,Ms2,Ms2,Ms2,Ms2,Ms2,Ms2,Ms2,Ms2,Ms2,Ms2,Ms2,Ms2,Ms2,Ms2,Ms2,Ms2,Ms2,Ms2,Ms2,Ms2,Ms2,Ms2,Ms2,Ms2,Ms2,Ms2,Ms2,Ms2,Ms2,Ms2,Ms2}	{SE,SE,SE,SE,SE,SE,SE,SE,SE,SE,SE,SE,SE,SE,SE,SE,SE,SE,SE,SE,SE,SE,SE,SE,SE,SE,SE,SE,SE,SE,SE,SE,SE,SE,SE,SE,SE,SE,SE,SE,SE,SE,SE,SE,SE,SE,SE,SE,SE,SE,SE,SE,SE,SE,SE,SE,SE,SE,SE,SE,SE,SE,SE,SE,SE,SE,SE,SE,SE,SE,SE,SE,SE,SE,SE,SE,SE,SE,SE,SE,SE,SE,SE,SE,SE,SE,SE,SE,SE,SE,SE,SE,SE,SE,SE}
[VINLFRPTM~GASQITVQR]	3	[VINLFRPTMGASQITVQR]	{Mouse_sp|P17892|LIPR2_MOUSE}	1	1	1	{Xu_20140829_15Nplight_D2_Ref1.FT2[20912]}	{Ms2}	{SE}
[ATDGQYTHPWDAVTATSN!SFTEPK]	3	[ATDGQYTHPWDAVTATSNSFTEPK]	{2-2_GL0126757}	1	16	1	{Xu_20140829_15Nplight_D1_Ref3.FT2[22230],Xu_20140829_15Nplight_D0_Ref1.FT2[23822],Xu_20140829_15Nplight_D0_Ref1.FT2[23821],Xu_20140829_15Nplight_D4_Ref3.FT2[23468],Xu_20140829_15Nplight_D34_Ref1.FT2[25235],Xu_20140829_15Nplight_D4_Ref5.FT2[20851],Xu_20140829_15Nplight_D4_Ref1.FT2[19580],Xu_20140829_15Nplight_D1_Ref1.FT2[22874],Xu_20140829_15Nplight_D0_Ref5.FT2[21825],Xu_20140829_15Nplight_D0_Ref…	{Ms2,Ms2,Ms2,Ms2,Ms2,Ms2,Ms2,Ms2,Ms2,Ms2,Ms2,Ms2,Ms2,Ms2,Ms2,Ms2}	{SE,SE,SE,SE,SE,SE,SE,SE,SE,SE,SE,SE,SE,SE,SE,SE}
[N!VDRSVQ!YEAADAIALVK]	3	[NVDRSVQYEAADAIALVK]	{2-2_GL0043407}	1	1	0.999988	{Xu_20140829_15Nplight_D8_Ref2.FT2[17057]}	{Ms2}	{SE}
[EQLLEELN!GVVGK]	2	[EQLLEELNGVVGK]	{S-Fe1_GL0182824,1A-dyr3-06_GL0010880}	2	1	0.962134	{Xu_20140829_15Nplight_D0_Ref4.FT2[20951]}	{Ms2}	{SE}
[M~Q!DM~IRAMEDISNSSSEIGK]	3	[MQDMIRAMEDISNSSSEIGK]	{6-3_GL0058877}	1	1	0.999999	{Xu_20140829_15Nplight_D2_Ref3.FT2[24729]}	{Ms2}	{SE}
[TPVMDRLMKEYPFVQGNASGMAVGLPDGQ!M~GN!SEVGHLNMGAGR]	6	[TPVMDRLMKEYPFVQGNASGMAVGLPDGQMGNSEVGHLNMGAGR]	{6-2_GL0034886}	1	1	0.977113	{Xu_20140829_15Nplight_D29_Ref2.FT2[32455]}	{Ms2}	{SE}
[DVETALGILAYNPR]	2	[DVETALGILAYNPR]	{MC-6-2_GL0096264,Group2-3A_GL0004566,Group2-3A_GL0038490,Group2-8A_GL0030253,2-2_GL0084932,6-4_GL0038409}	6	2	1	{Xu_20140829_15Nplight_D2_Ref3.FT2[26374],Xu_20140829_15Nplight_D2_Ref2.FT2[27635]}	{Ms2,Ms2}	{SE,SE}
[DGLIQ!QVDTPQ!N!LYDK]	2	[DGLIQQVDTPQNLYDK]	{8-6_GL0025121}	1	1	1	{Xu_20140829_15Nplight_D29_Ref4.FT2[26189]}	{Ms2}	{SE}
[NEGEELFLQTVEEVFK]	2	[NEGEELFLQTVEEVFK]	{MH-6-5_GL0010319}	1	23	1	{Xu_20140829_15Nplight_D1_Ref1.FT2[41866],Xu_20140829_15Nplight_D1_Ref1.FT2[41871],Xu_20140829_15Nplight_D0_Ref2.FT2[42357],Xu_20140829_15Nplight_D34_Ref5.FT2[38416],Xu_20140829_15Nplight_D0_Ref2.FT2[42354],Xu_20140829_15Nplight_D0_Ref1.FT2[42388],Xu_20140829_15Nplight_D4_Ref3.FT2[40734],Xu_20140829_15Nplight_D8_Ref5.FT2[37842],Xu_20140829_15Nplight_D0_Ref5.FT2[40170],Xu_20140829_15Nplight_D8_Ref…	{Ms2,Ms2,Ms2,Ms2,Ms2,Ms2,Ms2,Ms2,Ms2,Ms2,Ms2,Ms2,Ms2,Ms2,Ms2,Ms2,Ms2,Ms2,Ms2,Ms2,Ms2,Ms2,Ms2}	{SE,SE,SE,SE,SE,SE,SE,SE,SE,SE,SE,SE,SE,SE,SE,SE,SE,SE,SE,SE,SE,SE,SE}
[MQ!EMVGAM~GEINEASEN!IQK]	3	[MQEMVGAMGEINEASENIQK]	{2-2_GL0099603}	1	2	0.999982	{Xu_20140829_15Nplight_D43_Ref3.FT2[24775],Xu_20140829_15Nplight_D34_Ref5.FT2[21817]}	{Ms2,Ms2}	{SE,SE}
[ASGFDDIVAEAQAQLDAFLGK]	2	[ASGFDDIVAEAQAQLDAFLGK]	{1-1_GL0064280,38_GL0032027}	2	1	0.999999	{Xu_20140829_15Nplight_D1_Ref4.FT2[42168]}	{Ms2}	{SE}
[N!PEGAVFTWEPSTGK]	2	[NPEGAVFTWEPSTGK]	{Mouse_sp|P01878|IGHA_MOUSE,Mouse_tr|A0A0A6YXW6|A0A0A6YXW6_MOUSE}	2	9	1	{Xu_20140829_15Nplight_D2_Ref1.FT2[21499],Xu_20140829_15Nplight_D0_Ref5.FT2[19915],Xu_20140829_15Nplight_D1_Ref1.FT2[22239],Xu_20140829_15Nplight_D0_Ref2.FT2[21314],Xu_20140829_15Nplight_D2_Ref3.FT2[20063],Xu_20140829_15Nplight_D2_Ref2.FT2[20999],Xu_20140829_15Nplight_D0_Ref1.FT2[21189],Xu_20140829_15Nplight_D2_Ref2.FT2[21005],Xu_20140829_15Nplight_D2_Ref5.FT2[19278]}	{Ms2,Ms2,Ms2,Ms2,Ms2,Ms2,Ms2,Ms2,Ms2}	{SE,SE,SE,SE,SE,SE,SE,SE,SE}
[TTLNDN!IDIINYLESANLLGSNFDKHYVNVR]	3	[TTLNDNIDIINYLESANLLGSNFDKHYVNVR]	{2-1_GL0077441}	1	1	0.998614	{Xu_20140829_15Nplight_D19_Ref3.FT2[36865]}	{Ms2}	{SE}
[GLTQASLNAQDGISAVQTAEGALTEVHDMLQR]	3	[GLTQASLNAQDGISAVQTAEGALTEVHDMLQR]	{Group2-3A_GL0074883,Group2-6A_GL0040021,Group2-8A_GL0102003,11_GL0145947,4-1_GL0038436}	5	10	1	{Xu_20140829_15Nplight_D0_Ref3.FT2[38843],Xu_20140829_15Nplight_D4_Ref3.FT2[39222],Xu_20140829_15Nplight_D8_Ref5.FT2[36466],Xu_20140829_15Nplight_D34_Ref1.FT2[41112],Xu_20140829_15Nplight_D0_Ref5.FT2[38081],Xu_20140829_15Nplight_D34_Ref3.FT2[40584],Xu_20140829_15Nplight_D29_Ref1.FT2[41154],Xu_20140829_15Nplight_D34_Ref5.FT2[37107],Xu_20140829_15Nplight_D2_Ref2.FT2[36998],Xu_20140829_15Nplight_D2_…	{Ms2,Ms2,Ms2,Ms2,Ms2,Ms2,Ms2,Ms2,Ms2,Ms2}	{SE,SE,SE,SE,SE,SE,SE,SE,SE,SE}
[GFAVVAEEVR]	2	[GFAVVAEEVR]	{S-Fe10_GL0148515,S-Fe10_GL0158387,S-Fe12_GL0024152,S-Fe12_GL0121954,S-Fe12_GL0163427,S-Fe12_GL0195211,S-Fe12_GL0210150,S-Fe20_GL0055815,S-Fe20_GL0095154,S-Fe20_GL0182618,S-Fe2_GL0066906,S-Fe2_GL0096220,S-Fe6_GL0107268,S-Fe6_GL0167682,S-Fe7_GL0042827,S-Fe7_GL0112043,S-Fe7_GL0164181,S-Fe8_GL0021196,S-Fe8_GL0234309,S-Fe8_GL0289848,S-Fe9_GL0186602,MC-0-1_GL0070163,MC-6-2_GL0018599,MC-6-2_GL0043082,M…	303	139	1	{Xu_20140829_15Nplight_D8_Ref4.FT2[15854],Xu_20140829_15Nplight_D0_Ref5.FT2[14303],Xu_20140829_15Nplight_D29_Ref4.FT2[16307],Xu_20140829_15Nplight_D19_Ref2.FT2[17617],Xu_20140829_15Nplight_D0_Ref4.FT2[14398],Xu_20140829_15Nplight_D12_Ref5.FT2[16051],Xu_20140829_15Nplight_D12_Ref4.FT2[16029],Xu_20140829_15Nplight_D4_Ref5.FT2[14932],Xu_20140829_15Nplight_D19_Ref3.FT2[17286],Xu_20140829_15Nplight_D1…	{Ms2,Ms2,Ms2,Ms2,Ms2,Ms2,Ms2,Ms2,Ms2,Ms2,Ms2,Ms2,Ms2,Ms2,Ms2,Ms2,Ms2,Ms2,Ms2,Ms2,Ms2,Ms2,Ms2,Ms2,Ms2,Ms2,Ms2,Ms2,Ms2,Ms2,Ms2,Ms2,Ms2,Ms2,Ms2,Ms2,Ms2,Ms2,Ms2,Ms2,Ms2,Ms2,Ms2,Ms2,Ms2,Ms2,Ms2,Ms2,Ms2,Ms2,Ms2,Ms2,Ms2,Ms2,Ms2,Ms2,Ms2,Ms2,Ms2,Ms2,Ms2,Ms2,Ms2,Ms2,Ms2,Ms2,Ms2,Ms2,Ms2,Ms2,Ms2,Ms2,Ms2,Ms2,Ms2,Ms2,Ms2,Ms2,Ms2,Ms2,Ms2,Ms2,Ms2,Ms2,Ms2,Ms2,Ms2,Ms2,Ms2,Ms2,Ms2,Ms2,Ms2,Ms2,Ms2,Ms2,Ms2,Ms2,Ms2,Ms…	{SE,SE,SE,SE,SE,SE,SE,SE,SE,SE,SE,SE,SE,SE,SE,SE,SE,SE,SE,SE,SE,SE,SE,SE,SE,SE,SE,SE,SE,SE,SE,SE,SE,SE,SE,SE,SE,SE,SE,SE,SE,SE,SE,SE,SE,SE,SE,SE,SE,SE,SE,SE,SE,SE,SE,SE,SE,SE,SE,SE,SE,SE,SE,SE,SE,SE,SE,SE,SE,SE,SE,SE,SE,SE,SE,SE,SE,SE,SE,SE,SE,SE,SE,SE,SE,SE,SE,SE,SE,SE,SE,SE,SE,SE,SE,SE,SE,SE,SE,SE,SE,SE,SE,SE,SE,SE,SE,SE,SE,SE,SE,SE,SE,SE,SE,SE,SE,SE,SE,SE,SE,SE,SE,SE,SE,SE,SE,SE,SE,SE,SE,SE,SE…
[ILHRKVFK]	2	[ILHRKVFK]	{6-2_GL0039175,7-3_GL0023235}	2	15	1	{Xu_20140829_15Nplight_D4_Ref2.FT2[44115],Xu_20140829_15Nplight_D8_Ref1.FT2[40124],Xu_20140829_15Nplight_D29_Ref3.FT2[40759],Xu_20140829_15Nplight_D34_Ref5.FT2[40409],Xu_20140829_15Nplight_D19_Ref1.FT2[43756],Xu_20140829_15Nplight_D0_Ref4.FT2[44500],Xu_20140829_15Nplight_D34_Ref4.FT2[40790],Xu_20140829_15Nplight_D12_Ref5.FT2[40695],Xu_20140829_15Nplight_D12_Ref3.FT2[41994],Xu_20140829_15Nplight_D…	{Ms2,Ms2,Ms2,Ms2,Ms2,Ms2,Ms2,Ms2,Ms2,Ms2,Ms2,Ms2,Ms2,Ms2,Ms2}	{SE,SE,SE,SE,SE,SE,SE,SE,SE,SE,SE,SE,SE,SE,SE}
[FNDADDKVEIK]	3	[FNDADDKVEIK]	{1-3_GL0079293}	1	43	1	{Xu_20140829_15Nplight_D12_Ref3.FT2[8423],Xu_20140829_15Nplight_D4_Ref3.FT2[7799],Xu_20140829_15Nplight_D29_Ref1.FT2[9853],Xu_20140829_15Nplight_D34_Ref3.FT2[9551],Xu_20140829_15Nplight_D34_Ref3.FT2[9554],Xu_20140829_15Nplight_D1_Ref1.FT2[7460],Xu_20140829_15Nplight_D4_Ref5.FT2[6488],Xu_20140829_15Nplight_D2_Ref4.FT2[5807],Xu_20140829_15Nplight_D12_Ref5.FT2[7307],Xu_20140829_15Nplight_D4_Ref2.FT2…	{Ms2,Ms2,Ms2,Ms2,Ms2,Ms2,Ms2,Ms2,Ms2,Ms2,Ms2,Ms2,Ms2,Ms2,Ms2,Ms2,Ms2,Ms2,Ms2,Ms2,Ms2,Ms2,Ms2,Ms2,Ms2,Ms2,Ms2,Ms2,Ms2,Ms2,Ms2,Ms2,Ms2,Ms2,Ms2,Ms2,Ms2,Ms2,Ms2,Ms2,Ms2,Ms2,Ms2}	{SE,SE,SE,SE,SE,SE,SE,SE,SE,SE,SE,SE,SE,SE,SE,SE,SE,SE,SE,SE,SE,SE,SE,SE,SE,SE,SE,SE,SE,SE,SE,SE,SE,SE,SE,SE,SE,SE,SE,SE,SE,SE,SE}
[FNDADDKVEIK]	2	[FNDADDKVEIK]	{1-3_GL0079293}	1	85	1	{Xu_20140829_15Nplight_D29_Ref1.FT2[9875],Xu_20140829_15Nplight_D34_Ref3.FT2[9600],Xu_20140829_15Nplight_D29_Ref1.FT2[9899],Xu_20140829_15Nplight_D12_Ref2.FT2[8513],Xu_20140829_15Nplight_D19_Ref3.FT2[8428],Xu_20140829_15Nplight_D43_Ref3.FT2[10173],Xu_20140829_15Nplight_D4_Ref1.FT2[7690],Xu_20140829_15Nplight_D8_Ref4.FT2[6113],Xu_20140829_15Nplight_D12_Ref3.FT2[8429],Xu_20140829_15Nplight_D19_Ref3…	{Ms2,Ms2,Ms2,Ms2,Ms2,Ms2,Ms2,Ms2,Ms2,Ms2,Ms2,Ms2,Ms2,Ms2,Ms2,Ms2,Ms2,Ms2,Ms2,Ms2,Ms2,Ms2,Ms2,Ms2,Ms2,Ms2,Ms2,Ms2,Ms2,Ms2,Ms2,Ms2,Ms2,Ms2,Ms2,Ms2,Ms2,Ms2,Ms2,Ms2,Ms2,Ms2,Ms2,Ms2,Ms2,Ms2,Ms2,Ms2,Ms2,Ms2,Ms2,Ms2,Ms2,Ms2,Ms2,Ms2,Ms2,Ms2,Ms2,Ms2,Ms2,Ms2,Ms2,Ms2,Ms2,Ms2,Ms2,Ms2,Ms2,Ms2,Ms2,Ms2,Ms2,Ms2,Ms2,Ms2,Ms2,Ms2,Ms2,Ms2,Ms2,Ms2,Ms2,Ms2,Ms2}	{SE,SE,SE,SE,SE,SE,SE,SE,SE,SE,SE,SE,SE,SE,SE,SE,SE,SE,SE,SE,SE,SE,SE,SE,SE,SE,SE,SE,SE,SE,SE,SE,SE,SE,SE,SE,SE,SE,SE,SE,SE,SE,SE,SE,SE,SE,SE,SE,SE,SE,SE,SE,SE,SE,SE,SE,SE,SE,SE,SE,SE,SE,SE,SE,SE,SE,SE,SE,SE,SE,SE,SE,SE,SE,SE,SE,SE,SE,SE,SE,SE,SE,SE,SE,SE}
[GM~Q!LSQATVNDLGTAEK]	3	[GMQLSQATVNDLGTAEK]	{MC-0-3_GL0006971}	1	1	0.964617	{Xu_20140829_15Nplight_D29_Ref1.FT2[4155]}	{Ms2}	{SE}
[AQLGGQRFGEM~EVWALEAYGAAYTLQ!EIITVK]	4	[AQLGGQRFGEMEVWALEAYGAAYTLQEIITVK]	{2-4_GL0088637}	1	1	0.999942	{Xu_20140829_15Nplight_D0_Ref2.FT2[41450]}	{Ms2}	{SE}
[EGDDDIGTGVTR]	2	[EGDDDIGTGVTR]	{S-Fe20_GL0124170}	1	2	0.98861	{Xu_20140829_15Nplight_D19_Ref1.FT2[6531],Xu_20140829_15Nplight_D0_Ref5.FT2[3983]}	{Ms2,Ms2}	{SE,SE}
[GTQAMYVTSNNR]	2	[GTQAMYVTSNNR]	{S-Fe12_GL0058622,S-Fe9_GL0013956}	2	1	1	{Xu_20140829_15Nplight_D2_Ref2.FT2[5936]}	{Ms2}	{SE}
[TAETYSEVVEGMQFDR]	2	[TAETYSEVVEGMQFDR]	{S-Fe10_GL0084337,S-Fe14_GL0047804,S-Fe19_GL0024510,S-Fe19_GL0073377,S-Fe20_GL0017193,S-Fe20_GL0032209,S-Fe20_GL0032518,S-Fe20_GL0132538,S-Fe8_GL0235291,S-Fe9_GL0048599,S-Fe9_GL0146763,MC-6-4_GL0009324,MH-0-5_GL0073194,MH-6-2_GL0063845,MH-6-3_GL0127399,MH-6-4_GL0010342,MH-6-4_GL0066410,MH-6-4_GL0095920,MH-6-4_GL0096283,MH-6-5_GL0077975,MH-6-5_GL0115335,MH-6-5_GL0135196,G1-1A_GL0048221,G1-2A_GL010…	39	21	1	{Xu_20140829_15Nplight_D2_Ref4.FT2[22882],Xu_20140829_15Nplight_D0_Ref1.FT2[24208],Xu_20140829_15Nplight_D4_Ref2.FT2[24773],Xu_20140829_15Nplight_D1_Ref5.FT2[21604],Xu_20140829_15Nplight_D19_Ref2.FT2[25487],Xu_20140829_15Nplight_D4_Ref2.FT2[24754],Xu_20140829_15Nplight_D0_Ref4.FT2[23007],Xu_20140829_15Nplight_D0_Ref5.FT2[22721],Xu_20140829_15Nplight_D2_Ref2.FT2[23489],Xu_20140829_15Nplight_D0_Ref…	{Ms2,Ms2,Ms2,Ms2,Ms2,Ms2,Ms2,Ms2,Ms2,Ms2,Ms2,Ms2,Ms2,Ms2,Ms2,Ms2,Ms2,Ms2,Ms2,Ms2,Ms2}	{SE,SE,SE,SE,SE,SE,SE,SE,SE,SE,SE,SE,SE,SE,SE,SE,SE,SE,SE,SE,SE}
[RMQ!DMMKMYSMQ!GM~DMGMGFGK]	3	[RMQDMMKMYSMQGMDMGMGFGK]	{G1-5A_GL0085947,Group2-7A_GL0068203,50_GL0048584}	3	1	1	{Xu_20140829_15Nplight_D8_Ref1.FT2[30942]}	{Ms2}	{SE}
[LMFEN!GTLYTSR]	2	[LMFENGTLYTSR]	{7-5_GL0052898}	1	5	1	{Xu_20140829_15Nplight_D0_Ref5.FT2[20819],Xu_20140829_15Nplight_D0_Ref5.FT2[20803],Xu_20140829_15Nplight_D1_Ref5.FT2[19775],Xu_20140829_15Nplight_D8_Ref5.FT2[20859],Xu_20140829_15Nplight_D43_Ref5.FT2[21567]}	{Ms2,Ms2,Ms2,Ms2,Ms2}	{SE,SE,SE,SE,SE}
[EFVLYEVKGQ!VGTITIN!REK]	2	[EFVLYEVKGQVGTITINREK]	{2-1_GL0025766,2-3_GL0105446}	2	1	1	{Xu_20140829_15Nplight_D0_Ref4.FT2[36398]}	{Ms2}	{SE}
[MPCLITALSELNEPRYMSPGGIFDAYDK]	3	[MPCLITALSELNEPRYMSPGGIFDAYDK]	{11_GL0010650,3-5_GL0067181,5-7_GL0067986,5-8_GL0060388}	4	1	1	{Xu_20140829_15Nplight_D12_Ref5.FT2[28376]}	{Ms2}	{SE}
[DSNSTSSAYLN!ISGR]	2	[DSNSTSSAYLNISGR]	{G1-1A_GL0008503}	1	5	1	{Xu_20140829_15Nplight_D12_Ref4.FT2[14768],Xu_20140829_15Nplight_D8_Ref3.FT2[13762],Xu_20140829_15Nplight_D1_Ref3.FT2[15507],Xu_20140829_15Nplight_D12_Ref1.FT2[16399],Xu_20140829_15Nplight_D4_Ref3.FT2[15752]}	{Ms2,Ms2,Ms2,Ms2,Ms2}	{SE,SE,SE,SE,SE}
[GNASGLAVGLPDGQMGN!SEVGHLN!MGAGR]	3	[GNASGLAVGLPDGQMGNSEVGHLNMGAGR]	{S-Fe10_GL0128663,S-Fe12_GL0131207,S-Fe18_GL0086182,S-Fe20_GL0098232,S-Fe20_GL0169935,S-Fe2_GL0089765,S-Fe3_GL0219276,S-Fe7_GL0297627,MH-6-4_GL0164700,G1-1A_GL0078399,Group2-3A_GL0138905,11_GL0042959,1-2_GL0041795,17_GL0132549,19_GL0016970,1A-dyr2-07_GL0005647,20_GL0118239,2-2_GL0084360,23_GL0123763,26_GL0060115,26_GL0097390,4-7_GL0108687,4-7_GL0125423,54_GL0098891,7-2_GL0014524,8-3_GL0107857}	26	1	0.999587	{Xu_20140829_15Nplight_D2_Ref1.FT2[12927]}	{Ms2}	{SE}
[SEYQAGKGVPCLVAVQ!QDASGKALDK]	4	[SEYQAGKGVPCLVAVQQDASGKALDK]	{S-Fe3_GL0020856}	1	1	1	{Xu_20140829_15Nplight_D0_Ref2.FT2[36445]}	{Ms2}	{SE}
[SLQPYGGIR]	2	[SLQPYGGIR]	{S-Fe12_GL0075726,S-Fe9_GL0088833,MC-0-1_GL0044166,MC-6-1_GL0049413,MC-6-2_GL0070260,MC-6-2_GL0078340,MC-6-2_GL0155351,MC-6-2_GL0178191,MC-6-5_GL0078508,G1-1A_GL0023674,G1-3A_GL0061561,G1-3A_GL0130989,G1-5A_GL0015836,G1-5A_GL0025746,G1-5A_GL0104085,G1-5A_GL0136328,G1-6A_GL0075420,G1-7A_GL0058728,G1-7A_GL0084495,G1-8A_GL0048762,Group2-1A_GL0090161,Group2-2A_GL0041551,Group2-3A_GL0000258,Group2-3A_…	91	127	1	{Xu_20140829_15Nplight_D29_Ref1.FT2[13039],Xu_20140829_15Nplight_D8_Ref3.FT2[10237],Xu_20140829_15Nplight_D0_Ref4.FT2[6743],Xu_20140829_15Nplight_D2_Ref5.FT2[9782],Xu_20140829_15Nplight_D2_Ref2.FT2[11038],Xu_20140829_15Nplight_D4_Ref2.FT2[9447],Xu_20140829_15Nplight_D43_Ref5.FT2[10706],Xu_20140829_15Nplight_D2_Ref3.FT2[10590],Xu_20140829_15Nplight_D4_Ref5.FT2[9492],Xu_20140829_15Nplight_D0_Ref5.F…	{Ms2,Ms2,Ms2,Ms2,Ms2,Ms2,Ms2,Ms2,Ms2,Ms2,Ms2,Ms2,Ms2,Ms2,Ms2,Ms2,Ms2,Ms2,Ms2,Ms2,Ms2,Ms2,Ms2,Ms2,Ms2,Ms2,Ms2,Ms2,Ms2,Ms2,Ms2,Ms2,Ms2,Ms2,Ms2,Ms2,Ms2,Ms2,Ms2,Ms2,Ms2,Ms2,Ms2,Ms2,Ms2,Ms2,Ms2,Ms2,Ms2,Ms2,Ms2,Ms2,Ms2,Ms2,Ms2,Ms2,Ms2,Ms2,Ms2,Ms2,Ms2,Ms2,Ms2,Ms2,Ms2,Ms2,Ms2,Ms2,Ms2,Ms2,Ms2,Ms2,Ms2,Ms2,Ms2,Ms2,Ms2,Ms2,Ms2,Ms2,Ms2,Ms2,Ms2,Ms2,Ms2,Ms2,Ms2,Ms2,Ms2,Ms2,Ms2,Ms2,Ms2,Ms2,Ms2,Ms2,Ms2,Ms2,Ms2,Ms…	{SE,SE,SE,SE,SE,SE,SE,SE,SE,SE,SE,SE,SE,SE,SE,SE,SE,SE,SE,SE,SE,SE,SE,SE,SE,SE,SE,SE,SE,SE,SE,SE,SE,SE,SE,SE,SE,SE,SE,SE,SE,SE,SE,SE,SE,SE,SE,SE,SE,SE,SE,SE,SE,SE,SE,SE,SE,SE,SE,SE,SE,SE,SE,SE,SE,SE,SE,SE,SE,SE,SE,SE,SE,SE,SE,SE,SE,SE,SE,SE,SE,SE,SE,SE,SE,SE,SE,SE,SE,SE,SE,SE,SE,SE,SE,SE,SE,SE,SE,SE,SE,SE,SE,SE,SE,SE,SE,SE,SE,SE,SE,SE,SE,SE,SE,SE,SE,SE,SE,SE,SE,SE,SE,SE,SE,SE,SE}
[PAELSGGQRQR]	2	[PAELSGGQRQR]	{S-Fe1_GL0038670,MH-0-3_GL0016026,MH-6-2_GL0076825,MH-6-3_GL0011404,1-6_GL0022833}	5	1	0.993028	{Xu_20140829_15Nplight_D34_Ref3.FT2[26734]}	{Ms2}	{SE}
[GN!SHISVK]	2	[GNSHISVK]	{Group2-7A_GL0027251}	1	1	0.9913	{Xu_20140829_15Nplight_D12_Ref4.FT2[8475]}	{Ms2}	{SE}
[YQDMM~RWLAGVYVN!SLNIIHYMHDKYSYER]	4	[YQDMMRWLAGVYVNSLNIIHYMHDKYSYER]	{6-3_GL0109659}	1	1	0.994429	{Xu_20140829_15Nplight_D8_Ref5.FT2[25683]}	{Ms2}	{SE}
[YVVIQ!PGQAENVQTLDLLTEEEYFEILDK]	4	[YVVIQPGQAENVQTLDLLTEEEYFEILDK]	{G1-1A_GL0002589}	1	1	0.998605	{Xu_20140829_15Nplight_D12_Ref5.FT2[32773]}	{Ms2}	{SE}
[LIAEAMSKVN!NEGVITVEEAK]	2	[LIAEAMSKVNNEGVITVEEAK]	{MC-6-3_GL0079252}	1	2	0.980164	{Xu_20140829_15Nplight_D0_Ref2.FT2[36406],Xu_20140829_15Nplight_D1_Ref4.FT2[34577]}	{Ms2,Ms2}	{SE,SE}
[SFGSIGIFAIPEMGR]	2	[SFGSIGIFAIPEMGR]	{G1-1A_GL0037992,2-2_GL0155297,2-7_GL0087859,4-6_GL0089759,7-8_GL0061993,8-2_GL0009559,8-2_GL0041742}	7	9	1	{Xu_20140829_15Nplight_D0_Ref3.FT2[32980],Xu_20140829_15Nplight_D0_Ref3.FT2[32938],Xu_20140829_15Nplight_D0_Ref4.FT2[32125],Xu_20140829_15Nplight_D0_Ref1.FT2[33461],Xu_20140829_15Nplight_D0_Ref3.FT2[32946],Xu_20140829_15Nplight_D0_Ref1.FT2[33442],Xu_20140829_15Nplight_D0_Ref1.FT2[33455],Xu_20140829_15Nplight_D1_Ref1.FT2[33921],Xu_20140829_15Nplight_D0_Ref4.FT2[32113]}	{Ms2,Ms2,Ms2,Ms2,Ms2,Ms2,Ms2,Ms2,Ms2}	{SE,SE,SE,SE,SE,SE,SE,SE,SE}
[VTFGAPVSK]	2	[VTFGAPVSK]	{20_GL0062175}	1	9	0.996781	{Xu_20140829_15Nplight_D4_Ref3.FT2[9729],Xu_20140829_15Nplight_D43_Ref5.FT2[9280],Xu_20140829_15Nplight_D43_Ref2.FT2[12258],Xu_20140829_15Nplight_D0_Ref2.FT2[6980],Xu_20140829_15Nplight_D43_Ref4.FT2[9351],Xu_20140829_15Nplight_D1_Ref3.FT2[8985],Xu_20140829_15Nplight_D8_Ref3.FT2[9116],Xu_20140829_15Nplight_D19_Ref3.FT2[10190],Xu_20140829_15Nplight_D29_Ref1.FT2[11797]}	{Ms2,Ms2,Ms2,Ms2,Ms2,Ms2,Ms2,Ms2,Ms2}	{SE,SE,SE,SE,SE,SE,SE,SE,SE}
[TMKLEDAR]	2	[TMKLEDAR]	{Group2-4A_GL0106815}	1	1	0.975991	{Xu_20140829_15Nplight_D1_Ref1.FT2[10521]}	{Ms2}	{SE}
[GLTQASLN!AQ!DGISAVQ!TAEGAINEVHDMLQR]	4	[GLTQASLNAQDGISAVQTAEGAINEVHDMLQR]	{S-Fe2_GL0208979,8-2_GL0111531,8-3_GL0047871}	3	3	1	{Xu_20140829_15Nplight_D0_Ref2.FT2[44008],Xu_20140829_15Nplight_D43_Ref3.FT2[41519],Xu_20140829_15Nplight_D12_Ref3.FT2[41017]}	{Ms2,Ms2,Ms2}	{SE,SE,SE}
[WLQPAIQ!HLGVTRVIN!N!VK]	3	[WLQPAIQHLGVTRVINNVK]	{MH-0-5_GL0122294}	1	1	1	{Xu_20140829_15Nplight_D4_Ref3.FT2[38698]}	{Ms2}	{SE}
[TWAEFLDACQK]	2	[TWAEFLDACQK]	{MC-6-5_GL0088242,MH-6-4_GL0054852,MH-6-5_GL0140738,Group2-8A_GL0132160,1-1_GL0096331,1-2_GL0041485,1-7_GL0003362,3-1_GL0049857,6-2_GL0068305}	9	15	1	{Xu_20140829_15Nplight_D0_Ref4.FT2[22967],Xu_20140829_15Nplight_D0_Ref5.FT2[22703],Xu_20140829_15Nplight_D0_Ref2.FT2[24238],Xu_20140829_15Nplight_D0_Ref2.FT2[24255],Xu_20140829_15Nplight_D0_Ref5.FT2[22714],Xu_20140829_15Nplight_D1_Ref1.FT2[25150],Xu_20140829_15Nplight_D0_Ref4.FT2[22972],Xu_20140829_15Nplight_D0_Ref3.FT2[24314],Xu_20140829_15Nplight_D0_Ref1.FT2[24120],Xu_20140829_15Nplight_D0_Ref3…	{Ms2,Ms2,Ms2,Ms2,Ms2,Ms2,Ms2,Ms2,Ms2,Ms2,Ms2,Ms2,Ms2,Ms2,Ms2}	{SE,SE,SE,SE,SE,SE,SE,SE,SE,SE,SE,SE,SE,SE,SE}
[YGNDDDRVDSIAQDIVHK]	3	[YGNDDDRVDSIAQDIVHK]	{5-8_GL0102626}	1	36	1	{Xu_20140829_15Nplight_D4_Ref4.FT2[17027],Xu_20140829_15Nplight_D1_Ref5.FT2[17035],Xu_20140829_15Nplight_D0_Ref2.FT2[18302],Xu_20140829_15Nplight_D34_Ref1.FT2[20790],Xu_20140829_15Nplight_D34_Ref2.FT2[20767],Xu_20140829_15Nplight_D8_Ref2.FT2[18656],Xu_20140829_15Nplight_D4_Ref3.FT2[19048],Xu_20140829_15Nplight_D2_Ref4.FT2[17517],Xu_20140829_15Nplight_D4_Ref4.FT2[17018],Xu_20140829_15Nplight_D43_R…	{Ms2,Ms2,Ms2,Ms2,Ms2,Ms2,Ms2,Ms2,Ms2,Ms2,Ms2,Ms2,Ms2,Ms2,Ms2,Ms2,Ms2,Ms2,Ms2,Ms2,Ms2,Ms2,Ms2,Ms2,Ms2,Ms2,Ms2,Ms2,Ms2,Ms2,Ms2,Ms2,Ms2,Ms2,Ms2,Ms2}	{SE,SE,SE,SE,SE,SE,SE,SE,SE,SE,SE,SE,SE,SE,SE,SE,SE,SE,SE,SE,SE,SE,SE,SE,SE,SE,SE,SE,SE,SE,SE,SE,SE,SE,SE,SE}
[DGADNM~DKM~ADANRK]	3	[DGADNMDKMADANRK]	{MC-6-2_GL0032342}	1	1	0.997946	{Xu_20140829_15Nplight_D34_Ref2.FT2[13440]}	{Ms2}	{SE}
[YGNDDDRVDSIAQDIVHK]	4	[YGNDDDRVDSIAQDIVHK]	{5-8_GL0102626}	1	4	1	{Xu_20140829_15Nplight_D4_Ref5.FT2[16983],Xu_20140829_15Nplight_D0_Ref3.FT2[18827],Xu_20140829_15Nplight_D12_Ref2.FT2[19763],Xu_20140829_15Nplight_D19_Ref2.FT2[19929]}	{Ms2,Ms2,Ms2,Ms2}	{SE,SE,SE,SE}
[GTSLNAQQWFEAEYGVDLDKILDDENTLDEVDKTNSAK]	4	[GTSLNAQQWFEAEYGVDLDKILDDENTLDEVDKTNSAK]	{MC-6-1_GL0001035,MH-6-4_GL0120388}	2	9	1	{Xu_20140829_15Nplight_D29_Ref5.FT2[34178],Xu_20140829_15Nplight_D1_Ref3.FT2[35478],Xu_20140829_15Nplight_D1_Ref2.FT2[36370],Xu_20140829_15Nplight_D4_Ref4.FT2[31465],Xu_20140829_15Nplight_D4_Ref5.FT2[31756],Xu_20140829_15Nplight_D2_Ref5.FT2[31151],Xu_20140829_15Nplight_D1_Ref3.FT2[35497],Xu_20140829_15Nplight_D12_Ref1.FT2[36345],Xu_20140829_15Nplight_D43_Ref2.FT2[38434]}	{Ms2,Ms2,Ms2,Ms2,Ms2,Ms2,Ms2,Ms2,Ms2}	{SE,SE,SE,SE,SE,SE,SE,SE,SE}
[HQANQ!EGSQ!Q!RKTEALK]	3	[HQANQEGSQQRKTEALK]	{S-Fe10_GL0017105,MC-6-3_GL0041026,G1-1A_GL0038051,G1-2A_GL0042502,43_GL0025515}	5	1	0.983759	{Xu_20140829_15Nplight_D12_Ref4.FT2[36444]}	{Ms2}	{SE}
[LSGMYKTDKEN!YEK]	2	[LSGMYKTDKENYEK]	{MC-6-2_GL0012922,4-1_GL0042175}	2	1	1	{Xu_20140829_15Nplight_D4_Ref5.FT2[34328]}	{Ms2}	{SE}
[IHLN!IPMMSAGMDTVTEHRM~AIAM~AR]	3	[IHLNIPMMSAGMDTVTEHRMAIAMAR]	{1-4_GL0038406}	1	1	0.999902	{Xu_20140829_15Nplight_D19_Ref4.FT2[25351]}	{Ms2}	{SE}
[AGTMTTIHAYTATQK]	2	[AGTMTTIHAYTATQK]	{11_GL0062566}	1	1	1	{Xu_20140829_15Nplight_D0_Ref1.FT2[6662]}	{Ms2}	{SE}
[TTAVEIQDK]	2	[TTAVEIQDK]	{Group2-1A_GL0067056,Group2-2A_GL0030023}	2	37	1	{Xu_20140829_15Nplight_D34_Ref1.FT2[4210],Xu_20140829_15Nplight_D34_Ref4.FT2[3204],Xu_20140829_15Nplight_D4_Ref1.FT2[3785],Xu_20140829_15Nplight_D8_Ref4.FT2[2669],Xu_20140829_15Nplight_D2_Ref2.FT2[3989],Xu_20140829_15Nplight_D19_Ref2.FT2[3558],Xu_20140829_15Nplight_D2_Ref3.FT2[3962],Xu_20140829_15Nplight_D12_Ref3.FT2[3649],Xu_20140829_15Nplight_D2_Ref4.FT2[2342],Xu_20140829_15Nplight_D43_Ref5.FT2…	{Ms2,Ms2,Ms2,Ms2,Ms2,Ms2,Ms2,Ms2,Ms2,Ms2,Ms2,Ms2,Ms2,Ms2,Ms2,Ms2,Ms2,Ms2,Ms2,Ms2,Ms2,Ms2,Ms2,Ms2,Ms2,Ms2,Ms2,Ms2,Ms2,Ms2,Ms2,Ms2,Ms2,Ms2,Ms2,Ms2,Ms2}	{SE,SE,SE,SE,SE,SE,SE,SE,SE,SE,SE,SE,SE,SE,SE,SE,SE,SE,SE,SE,SE,SE,SE,SE,SE,SE,SE,SE,SE,SE,SE,SE,SE,SE,SE,SE,SE}
[AMTTELSVVEGM~QFDRGYVSPYLVTN!TDK]	4	[AMTTELSVVEGMQFDRGYVSPYLVTNTDK]	{7-7_GL0048037}	1	1	0.997629	{Xu_20140829_15Nplight_D2_Ref2.FT2[27567]}	{Ms2}	{SE}
[LEHTIANLDN!ISENTQAAESR]	3	[LEHTIANLDNISENTQAAESR]	{G1-7A_GL0025806,Group2-2A_GL0043022}	2	11	1	{Xu_20140829_15Nplight_D0_Ref2.FT2[17110],Xu_20140829_15Nplight_D1_Ref2.FT2[17647],Xu_20140829_15Nplight_D2_Ref1.FT2[17565],Xu_20140829_15Nplight_D0_Ref1.FT2[16965],Xu_20140829_15Nplight_D4_Ref1.FT2[15152],Xu_20140829_15Nplight_D12_Ref1.FT2[18579],Xu_20140829_15Nplight_D12_Ref4.FT2[16896],Xu_20140829_15Nplight_D8_Ref4.FT2[16963],Xu_20140829_15Nplight_D2_Ref5.FT2[15707],Xu_20140829_15Nplight_D8_Re…	{Ms2,Ms2,Ms2,Ms2,Ms2,Ms2,Ms2,Ms2,Ms2,Ms2,Ms2}	{SE,SE,SE,SE,SE,SE,SE,SE,SE,SE,SE}
[LEHTIANLDN!ISENTQAAESR]	2	[LEHTIANLDNISENTQAAESR]	{G1-7A_GL0025806,Group2-2A_GL0043022}	2	13	1	{Xu_20140829_15Nplight_D1_Ref3.FT2[17663],Xu_20140829_15Nplight_D34_Ref1.FT2[19568],Xu_20140829_15Nplight_D43_Ref5.FT2[17383],Xu_20140829_15Nplight_D29_Ref5.FT2[17213],Xu_20140829_15Nplight_D1_Ref1.FT2[18246],Xu_20140829_15Nplight_D2_Ref4.FT2[16398],Xu_20140829_15Nplight_D1_Ref2.FT2[17660],Xu_20140829_15Nplight_D12_Ref2.FT2[18532],Xu_20140829_15Nplight_D4_Ref2.FT2[17782],Xu_20140829_15Nplight_D1_…	{Ms2,Ms2,Ms2,Ms2,Ms2,Ms2,Ms2,Ms2,Ms2,Ms2,Ms2,Ms2,Ms2}	{SE,SE,SE,SE,SE,SE,SE,SE,SE,SE,SE,SE,SE}
[GFGSYDWVGFR]	2	[GFGSYDWVGFR]	{S-Fe12_GL0144121,S-Fe7_GL0065058,G1-8A_GL0059147,10_GL0040799,2-2_GL0094945,2-3_GL0002300,3-7_GL0032912,5-1_GL0082284,5-8_GL0107519,6-4_GL0051050,7-7_GL0011226,8-2_GL0039730}	12	50	1	{Xu_20140829_15Nplight_D0_Ref1.FT2[27174],Xu_20140829_15Nplight_D4_Ref1.FT2[23167],Xu_20140829_15Nplight_D0_Ref3.FT2[27130],Xu_20140829_15Nplight_D2_Ref4.FT2[25783],Xu_20140829_15Nplight_D8_Ref4.FT2[26414],Xu_20140829_15Nplight_D12_Ref2.FT2[28203],Xu_20140829_15Nplight_D12_Ref3.FT2[28011],Xu_20140829_15Nplight_D12_Ref1.FT2[28302],Xu_20140829_15Nplight_D19_Ref1.FT2[29291],Xu_20140829_15Nplight_D43…	{Ms2,Ms2,Ms2,Ms2,Ms2,Ms2,Ms2,Ms2,Ms2,Ms2,Ms2,Ms2,Ms2,Ms2,Ms2,Ms2,Ms2,Ms2,Ms2,Ms2,Ms2,Ms2,Ms2,Ms2,Ms2,Ms2,Ms2,Ms2,Ms2,Ms2,Ms2,Ms2,Ms2,Ms2,Ms2,Ms2,Ms2,Ms2,Ms2,Ms2,Ms2,Ms2,Ms2,Ms2,Ms2,Ms2,Ms2,Ms2,Ms2,Ms2}	{SE,SE,SE,SE,SE,SE,SE,SE,SE,SE,SE,SE,SE,SE,SE,SE,SE,SE,SE,SE,SE,SE,SE,SE,SE,SE,SE,SE,SE,SE,SE,SE,SE,SE,SE,SE,SE,SE,SE,SE,SE,SE,SE,SE,SE,SE,SE,SE,SE,SE}
[EM~FDKYK]	2	[EMFDKYK]	{S-Fe7_GL0242396,G1-7A_GL0089105,26_GL0043102}	3	2	1	{Xu_20140829_15Nplight_D34_Ref5.FT2[18657],Xu_20140829_15Nplight_D29_Ref2.FT2[21092]}	{Ms2,Ms2}	{SE,SE}
[KIPYFNFDVPTELPGVDTN!ILDPR]	3	[KIPYFNFDVPTELPGVDTNILDPR]	{G1-7A_GL0029516,17_GL0011550,17_GL0122781,20_GL0056682,20_GL0074054,2_GL0007745,54_GL0011749}	7	1	1	{Xu_20140829_15Nplight_D1_Ref5.FT2[31022]}	{Ms2}	{SE}
[AIGDQ!LTCVHVN!HGLMR]	3	[AIGDQLTCVHVNHGLMR]	{4-8_GL0086017}	1	1	0.99998	{Xu_20140829_15Nplight_D2_Ref3.FT2[18137]}	{Ms2}	{SE}
[Q!DVSWFDDPK]	2	[QDVSWFDDPK]	{Mouse_sp|P21447|MDR1A_MOUSE}	1	1	1	{Xu_20140829_15Nplight_D29_Ref5.FT2[18583]}	{Ms2}	{SE}
[KLLAMLLAMAM~AFSLAACGN!SDTGNK]	3	[KLLAMLLAMAMAFSLAACGNSDTGNK]	{MC-6-1_GL0025656}	1	1	1	{Xu_20140829_15Nplight_D2_Ref4.FT2[30192]}	{Ms2}	{SE}
[N!DNKPVDEK]	2	[NDNKPVDEK]	{Group2-5A_GL0011283}	1	1	1	{Xu_20140829_15Nplight_D29_Ref2.FT2[1091]}	{Ms2}	{SE}
[TLNDLGGK]	2	[TLNDLGGK]	{3-5_GL0069864}	1	1	0.964534	{Xu_20140829_15Nplight_D29_Ref4.FT2[6269]}	{Ms2}	{SE}
[SVN!EAILAYEN!GEITLHAM~IK]	3	[SVNEAILAYENGEITLHAMIK]	{MC-6-2_GL0180543}	1	1	1	{Xu_20140829_15Nplight_D12_Ref1.FT2[30866]}	{Ms2}	{SE}
[GNVSDPAYK]	2	[GNVSDPAYK]	{S-Fe6_GL0136955}	1	2	1	{Xu_20140829_15Nplight_D0_Ref4.FT2[1581],Xu_20140829_15Nplight_D1_Ref4.FT2[1626]}	{Ms2,Ms2}	{SE,SE}
[SDNEGTVELSEPFLLESYMK]	2	[SDNEGTVELSEPFLLESYMK]	{1A-dyr3-06_GL0041826}	1	54	1	{Xu_20140829_15Nplight_D12_Ref4.FT2[31283],Xu_20140829_15Nplight_D4_Ref2.FT2[33626],Xu_20140829_15Nplight_D12_Ref1.FT2[33624],Xu_20140829_15Nplight_D1_Ref1.FT2[33438],Xu_20140829_15Nplight_D1_Ref2.FT2[33330],Xu_20140829_15Nplight_D12_Ref5.FT2[30898],Xu_20140829_15Nplight_D0_Ref3.FT2[32349],Xu_20140829_15Nplight_D12_Ref5.FT2[30897],Xu_20140829_15Nplight_D29_Ref1.FT2[34908],Xu_20140829_15Nplight_D0…	{Ms2,Ms2,Ms2,Ms2,Ms2,Ms2,Ms2,Ms2,Ms2,Ms2,Ms2,Ms2,Ms2,Ms2,Ms2,Ms2,Ms2,Ms2,Ms2,Ms2,Ms2,Ms2,Ms2,Ms2,Ms2,Ms2,Ms2,Ms2,Ms2,Ms2,Ms2,Ms2,Ms2,Ms2,Ms2,Ms2,Ms2,Ms2,Ms2,Ms2,Ms2,Ms2,Ms2,Ms2,Ms2,Ms2,Ms2,Ms2,Ms2,Ms2,Ms2,Ms2,Ms2,Ms2}	{SE,SE,SE,SE,SE,SE,SE,SE,SE,SE,SE,SE,SE,SE,SE,SE,SE,SE,SE,SE,SE,SE,SE,SE,SE,SE,SE,SE,SE,SE,SE,SE,SE,SE,SE,SE,SE,SE,SE,SE,SE,SE,SE,SE,SE,SE,SE,SE,SE,SE,SE,SE,SE,SE}
[LEGDEELIIVKQN!DILAVIE]	3	[LEGDEELIIVKQNDILAVIE]	{4-1_GL0073502}	1	1	0.999991	{Xu_20140829_15Nplight_D12_Ref5.FT2[31068]}	{Ms2}	{SE}
[PKLIIAGASAYARTIDFK]	2	[PKLIIAGASAYARTIDFK]	{S-Fe18_GL0053336,S-Fe2_GL0191327,S-Fe7_GL0057006,11_GL0038134,14_GL0087252,1A-dyr2-07_GL0002553,20_GL0144342,4-5_GL0026594,7-7_GL0055542,8-2_GL0147131}	10	1	0.969797	{Xu_20140829_15Nplight_D43_Ref4.FT2[87]}	{Ms2}	{SE}
[QPIVVLNR]	2	[QPIVVLNR]	{2-2_GL0126757}	1	88	1	{Xu_20140829_15Nplight_D2_Ref2.FT2[12232],Xu_20140829_15Nplight_D43_Ref4.FT2[12223],Xu_20140829_15Nplight_D2_Ref4.FT2[10337],Xu_20140829_15Nplight_D4_Ref3.FT2[12347],Xu_20140829_15Nplight_D0_Ref1.FT2[9469],Xu_20140829_15Nplight_D2_Ref1.FT2[12238],Xu_20140829_15Nplight_D0_Ref3.FT2[12111],Xu_20140829_15Nplight_D19_Ref2.FT2[12846],Xu_20140829_15Nplight_D12_Ref1.FT2[12794],Xu_20140829_15Nplight_D34_R…	{Ms2,Ms2,Ms2,Ms2,Ms2,Ms2,Ms2,Ms2,Ms2,Ms2,Ms2,Ms2,Ms2,Ms2,Ms2,Ms2,Ms2,Ms2,Ms2,Ms2,Ms2,Ms2,Ms2,Ms2,Ms2,Ms2,Ms2,Ms2,Ms2,Ms2,Ms2,Ms2,Ms2,Ms2,Ms2,Ms2,Ms2,Ms2,Ms2,Ms2,Ms2,Ms2,Ms2,Ms2,Ms2,Ms2,Ms2,Ms2,Ms2,Ms2,Ms2,Ms2,Ms2,Ms2,Ms2,Ms2,Ms2,Ms2,Ms2,Ms2,Ms2,Ms2,Ms2,Ms2,Ms2,Ms2,Ms2,Ms2,Ms2,Ms2,Ms2,Ms2,Ms2,Ms2,Ms2,Ms2,Ms2,Ms2,Ms2,Ms2,Ms2,Ms2,Ms2,Ms2,Ms2,Ms2,Ms2,Ms2}	{SE,SE,SE,SE,SE,SE,SE,SE,SE,SE,SE,SE,SE,SE,SE,SE,SE,SE,SE,SE,SE,SE,SE,SE,SE,SE,SE,SE,SE,SE,SE,SE,SE,SE,SE,SE,SE,SE,SE,SE,SE,SE,SE,SE,SE,SE,SE,SE,SE,SE,SE,SE,SE,SE,SE,SE,SE,SE,SE,SE,SE,SE,SE,SE,SE,SE,SE,SE,SE,SE,SE,SE,SE,SE,SE,SE,SE,SE,SE,SE,SE,SE,SE,SE,SE,SE,SE,SE}
[GMDDTNVGYWK]	2	[GMDDTNVGYWK]	{G1-5A_GL0017317}	1	4	0.999924	{Xu_20140829_15Nplight_D0_Ref4.FT2[14923],Xu_20140829_15Nplight_D0_Ref4.FT2[14939],Xu_20140829_15Nplight_D0_Ref2.FT2[16097],Xu_20140829_15Nplight_D0_Ref2.FT2[16070]}	{Ms2,Ms2,Ms2,Ms2}	{SE,SE,SE,SE}
[TADISMLGR]	2	[TADISMLGR]	{S-Fe6_GL0172899,MH-6-2_GL0017646,14_GL0134653}	3	2	1	{Xu_20140829_15Nplight_D8_Ref1.FT2[15211],Xu_20140829_15Nplight_D0_Ref2.FT2[13948]}	{Ms2,Ms2}	{SE,SE}
[NLAAGANPMVMK]	2	[NLAAGANPMVMK]	{S-Fe2_GL0113666,MC-0-1_GL0062708,MC-0-3_GL0008275,MC-0-3_GL0079427,MC-0-3_GL0089670,MH-0-5_GL0073194,MH-6-3_GL0127399,MH-6-4_GL0095920,G1-1A_GL0048221,G1-7A_GL0035616,Group2-7A_GL0019870,1-1_GL0146614,32_GL0010739,3-8_GL0008765,4-7_GL0090713}	15	34	1	{Xu_20140829_15Nplight_D29_Ref3.FT2[13670],Xu_20140829_15Nplight_D0_Ref5.FT2[11357],Xu_20140829_15Nplight_D0_Ref4.FT2[11311],Xu_20140829_15Nplight_D8_Ref4.FT2[13323],Xu_20140829_15Nplight_D2_Ref2.FT2[14086],Xu_20140829_15Nplight_D1_Ref4.FT2[12465],Xu_20140829_15Nplight_D29_Ref5.FT2[13835],Xu_20140829_15Nplight_D0_Ref1.FT2[12559],Xu_20140829_15Nplight_D34_Ref2.FT2[16041],Xu_20140829_15Nplight_D43_…	{Ms2,Ms2,Ms2,Ms2,Ms2,Ms2,Ms2,Ms2,Ms2,Ms2,Ms2,Ms2,Ms2,Ms2,Ms2,Ms2,Ms2,Ms2,Ms2,Ms2,Ms2,Ms2,Ms2,Ms2,Ms2,Ms2,Ms2,Ms2,Ms2,Ms2,Ms2,Ms2,Ms2,Ms2}	{SE,SE,SE,SE,SE,SE,SE,SE,SE,SE,SE,SE,SE,SE,SE,SE,SE,SE,SE,SE,SE,SE,SE,SE,SE,SE,SE,SE,SE,SE,SE,SE,SE,SE}
[VLGELTSDDFALK]	2	[VLGELTSDDFALK]	{MH-6-3_GL0055658}	1	2	0.996678	{Xu_20140829_15Nplight_D0_Ref4.FT2[22760],Xu_20140829_15Nplight_D1_Ref4.FT2[22854]}	{Ms2,Ms2}	{SE,SE}
[DDIDFDVAVN!LIV]	2	[DDIDFDVAVNLIV]	{Group2-8A_GL0176972}	1	1	1	{Xu_20140829_15Nplight_D43_Ref2.FT2[20403]}	{Ms2}	{SE}
[IVPEHIYSQQADVTTFKDEAPVVAGPYTVK]	4	[IVPEHIYSQQADVTTFKDEAPVVAGPYTVK]	{S-Fe12_GL0131211,G1-6A_GL0033454,Group2-3A_GL0051514,47_GL0126126}	4	1	0.999991	{Xu_20140829_15Nplight_D0_Ref3.FT2[23294]}	{Ms2}	{SE}
[QSGN!RAGGK]	2	[QSGNRAGGK]	{MH-6-5_GL0159133}	1	2	0.998791	{Xu_20140829_15Nplight_D12_Ref1.FT2[2755],Xu_20140829_15Nplight_D19_Ref2.FT2[2718]}	{Ms2,Ms2}	{SE,SE}
[DAGADQ!TAADPAPAEK]	2	[DAGADQTAADPAPAEK]	{1-1_GL0143228}	1	1	0.988297	{Xu_20140829_15Nplight_D4_Ref1.FT2[31870]}	{Ms2}	{SE}
[LENLAVGQ!KIR]	2	[LENLAVGQKIR]	{20_GL0059666}	1	11	1	{Xu_20140829_15Nplight_D8_Ref3.FT2[13137],Xu_20140829_15Nplight_D8_Ref2.FT2[14567],Xu_20140829_15Nplight_D12_Ref2.FT2[15306],Xu_20140829_15Nplight_D43_Ref5.FT2[14357],Xu_20140829_15Nplight_D0_Ref3.FT2[14429],Xu_20140829_15Nplight_D4_Ref5.FT2[12814],Xu_20140829_15Nplight_D8_Ref1.FT2[14774],Xu_20140829_15Nplight_D29_Ref4.FT2[14257],Xu_20140829_15Nplight_D43_Ref2.FT2[17025],Xu_20140829_15Nplight_D43…	{Ms2,Ms2,Ms2,Ms2,Ms2,Ms2,Ms2,Ms2,Ms2,Ms2,Ms2}	{SE,SE,SE,SE,SE,SE,SE,SE,SE,SE,SE}
[AAFEEAEHAAK]	3	[AAFEEAEHAAK]	{S-Fe12_GL0083056,S-Fe7_GL0071858,MC-0-3_GL0075495,MH-6-4_GL0066872,Group2-2A_GL0103108,Group2-4A_GL0043440,1A-dyr2-07_GL0008688,1A-dyr3-07_GL0036488,2-2_GL0017392,2-3_GL0051876,23_GL0102523,2-5_GL0047504,25_GL0094012,3-2_GL0036211,3-8_GL0054830,38_GL0050779,41_GL0080016,5-2_GL0096356,52_GL0069543,5-3_GL0001944,5-6_GL0003735,5-7_GL0023084,5-8_GL0115134,6-2_GL0085463,7-5_GL0026754,7-8_GL0114515,8-…	27	20	1	{Xu_20140829_15Nplight_D1_Ref1.FT2[3820],Xu_20140829_15Nplight_D0_Ref3.FT2[4237],Xu_20140829_15Nplight_D43_Ref5.FT2[4012],Xu_20140829_15Nplight_D0_Ref5.FT2[2045],Xu_20140829_15Nplight_D1_Ref1.FT2[3800],Xu_20140829_15Nplight_D34_Ref4.FT2[4129],Xu_20140829_15Nplight_D0_Ref2.FT2[2641],Xu_20140829_15Nplight_D34_Ref1.FT2[5370],Xu_20140829_15Nplight_D34_Ref4.FT2[4114],Xu_20140829_15Nplight_D43_Ref4.FT2…	{Ms2,Ms2,Ms2,Ms2,Ms2,Ms2,Ms2,Ms2,Ms2,Ms2,Ms2,Ms2,Ms2,Ms2,Ms2,Ms2,Ms2,Ms2,Ms2,Ms2}	{SE,SE,SE,SE,SE,SE,SE,SE,SE,SE,SE,SE,SE,SE,SE,SE,SE,SE,SE,SE}
[TGAGNDFLGWVDLPVDYDKEEFGR]	3	[TGAGNDFLGWVDLPVDYDKEEFGR]	{S-Fe12_GL0041471}	1	16	1	{Xu_20140829_15Nplight_D12_Ref2.FT2[34767],Xu_20140829_15Nplight_D8_Ref4.FT2[33230],Xu_20140829_15Nplight_D29_Ref5.FT2[32794],Xu_20140829_15Nplight_D1_Ref1.FT2[34846],Xu_20140829_15Nplight_D8_Ref3.FT2[29835],Xu_20140829_15Nplight_D1_Ref4.FT2[32822],Xu_20140829_15Nplight_D4_Ref3.FT2[34264],Xu_20140829_15Nplight_D4_Ref4.FT2[30297],Xu_20140829_15Nplight_D43_Ref2.FT2[36952],Xu_20140829_15Nplight_D0_R…	{Ms2,Ms2,Ms2,Ms2,Ms2,Ms2,Ms2,Ms2,Ms2,Ms2,Ms2,Ms2,Ms2,Ms2,Ms2,Ms2}	{SE,SE,SE,SE,SE,SE,SE,SE,SE,SE,SE,SE,SE,SE,SE,SE}
[EMFDAAGVAYPTEEWTWDDM~TDASQKIYDATGK]	4	[EMFDAAGVAYPTEEWTWDDMTDASQKIYDATGK]	{1-1_GL0088370}	1	1	0.999827	{Xu_20140829_15Nplight_D12_Ref5.FT2[30665]}	{Ms2}	{SE}
[ALFMPN!GTWIVGEM~GEAPR]	2	[ALFMPNGTWIVGEMGEAPR]	{MC-0-1_GL0094084}	1	3	0.999951	{Xu_20140829_15Nplight_D29_Ref2.FT2[37256],Xu_20140829_15Nplight_D43_Ref5.FT2[34167],Xu_20140829_15Nplight_D4_Ref2.FT2[36698]}	{Ms2,Ms2,Ms2}	{SE,SE,SE}
[AYNSINTAEEVADILAENGLTTK]	3	[AYNSINTAEEVADILAENGLTTK]	{26_GL0050539}	1	2	0.962864	{Xu_20140829_15Nplight_D0_Ref1.FT2[36214],Xu_20140829_15Nplight_D0_Ref1.FT2[36201]}	{Ms2,Ms2}	{SE,SE}
[IGVITGYPDGSFQPETELTR]	2	[IGVITGYPDGSFQPETELTR]	{6-6_GL0064323}	1	26	1	{Xu_20140829_15Nplight_D1_Ref2.FT2[26273],Xu_20140829_15Nplight_D0_Ref3.FT2[25522],Xu_20140829_15Nplight_D2_Ref4.FT2[24324],Xu_20140829_15Nplight_D1_Ref2.FT2[26287],Xu_20140829_15Nplight_D1_Ref2.FT2[26282],Xu_20140829_15Nplight_D0_Ref2.FT2[25983],Xu_20140829_15Nplight_D0_Ref1.FT2[25794],Xu_20140829_15Nplight_D4_Ref2.FT2[26367],Xu_20140829_15Nplight_D8_Ref4.FT2[25032],Xu_20140829_15Nplight_D1_Ref4…	{Ms2,Ms2,Ms2,Ms2,Ms2,Ms2,Ms2,Ms2,Ms2,Ms2,Ms2,Ms2,Ms2,Ms2,Ms2,Ms2,Ms2,Ms2,Ms2,Ms2,Ms2,Ms2,Ms2,Ms2,Ms2,Ms2}	{SE,SE,SE,SE,SE,SE,SE,SE,SE,SE,SE,SE,SE,SE,SE,SE,SE,SE,SE,SE,SE,SE,SE,SE,SE,SE}
[SSVEAGAN!AASR]	2	[SSVEAGANAASR]	{S-Fe20_GL0010631}	1	1	0.999967	{Xu_20140829_15Nplight_D43_Ref3.FT2[1968]}	{Ms2}	{SE}
[VSFDEAK]	2	[VSFDEAK]	{S-Fe20_GL0157230,G1-5A_GL0063468,1-1_GL0049756,1-6_GL0084417,2-1_GL0045077,4-2_GL0006290,5-1_GL0006531}	7	4	1	{Xu_20140829_15Nplight_D43_Ref1.FT2[6318],Xu_20140829_15Nplight_D8_Ref5.FT2[4331],Xu_20140829_15Nplight_D4_Ref2.FT2[3428],Xu_20140829_15Nplight_D1_Ref4.FT2[2993]}	{Ms2,Ms2,Ms2,Ms2}	{SE,SE,SE,SE}
[YMSVGGVFEAYGKPLTTYGYEDLKDDPLIDATTIGLK]	4	[YMSVGGVFEAYGKPLTTYGYEDLKDDPLIDATTIGLK]	{47_GL0061260}	1	5	1	{Xu_20140829_15Nplight_D0_Ref3.FT2[36263],Xu_20140829_15Nplight_D34_Ref1.FT2[38702],Xu_20140829_15Nplight_D0_Ref5.FT2[35596],Xu_20140829_15Nplight_D12_Ref5.FT2[34418],Xu_20140829_15Nplight_D1_Ref1.FT2[37576]}	{Ms2,Ms2,Ms2,Ms2,Ms2}	{SE,SE,SE,SE,SE}
[KQ!IDAICAETEVQTAHK]	3	[KQIDAICAETEVQTAHK]	{MC-6-2_GL0083620}	1	1	0.961152	{Xu_20140829_15Nplight_D8_Ref3.FT2[10310]}	{Ms2}	{SE}
[VYPEEFIQTGVSAIDGLN!TLVR]	3	[VYPEEFIQTGVSAIDGLNTLVR]	{S-Fe2_GL0112598,Group2-2A_GL0018186,1-1_GL0085323,1-7_GL0081296,17_GL0025275,17_GL0156454,1A-dyr2-07_GL0042348,20_GL0035627,2B-dyr24-07_GL0004279,35_GL0126287,54_GL0071169,8_GL0005789,8_GL0132433}	13	1	0.98225	{Xu_20140829_15Nplight_D29_Ref5.FT2[37329]}	{Ms2}	{SE}
[LVVWTWDPAFNIPAIEEAGK]	2	[LVVWTWDPAFNIPAIEEAGK]	{G1-7A_GL0019512,10_GL0081220,17_GL0117336,3B-dyr36-06_GL0027600}	4	133	1	{Xu_20140829_15Nplight_D34_Ref4.FT2[36055],Xu_20140829_15Nplight_D29_Ref1.FT2[39669],Xu_20140829_15Nplight_D1_Ref2.FT2[38562],Xu_20140829_15Nplight_D0_Ref2.FT2[38832],Xu_20140829_15Nplight_D12_Ref3.FT2[38152],Xu_20140829_15Nplight_D2_Ref1.FT2[37733],Xu_20140829_15Nplight_D4_Ref2.FT2[39745],Xu_20140829_15Nplight_D12_Ref1.FT2[38300],Xu_20140829_15Nplight_D19_Ref1.FT2[39557],Xu_20140829_15Nplight_D4…	{Ms2,Ms2,Ms2,Ms2,Ms2,Ms2,Ms2,Ms2,Ms2,Ms2,Ms2,Ms2,Ms2,Ms2,Ms2,Ms2,Ms2,Ms2,Ms2,Ms2,Ms2,Ms2,Ms2,Ms2,Ms2,Ms2,Ms2,Ms2,Ms2,Ms2,Ms2,Ms2,Ms2,Ms2,Ms2,Ms2,Ms2,Ms2,Ms2,Ms2,Ms2,Ms2,Ms2,Ms2,Ms2,Ms2,Ms2,Ms2,Ms2,Ms2,Ms2,Ms2,Ms2,Ms2,Ms2,Ms2,Ms2,Ms2,Ms2,Ms2,Ms2,Ms2,Ms2,Ms2,Ms2,Ms2,Ms2,Ms2,Ms2,Ms2,Ms2,Ms2,Ms2,Ms2,Ms2,Ms2,Ms2,Ms2,Ms2,Ms2,Ms2,Ms2,Ms2,Ms2,Ms2,Ms2,Ms2,Ms2,Ms2,Ms2,Ms2,Ms2,Ms2,Ms2,Ms2,Ms2,Ms2,Ms2,Ms2,Ms…	{SE,SE,SE,SE,SE,SE,SE,SE,SE,SE,SE,SE,SE,SE,SE,SE,SE,SE,SE,SE,SE,SE,SE,SE,SE,SE,SE,SE,SE,SE,SE,SE,SE,SE,SE,SE,SE,SE,SE,SE,SE,SE,SE,SE,SE,SE,SE,SE,SE,SE,SE,SE,SE,SE,SE,SE,SE,SE,SE,SE,SE,SE,SE,SE,SE,SE,SE,SE,SE,SE,SE,SE,SE,SE,SE,SE,SE,SE,SE,SE,SE,SE,SE,SE,SE,SE,SE,SE,SE,SE,SE,SE,SE,SE,SE,SE,SE,SE,SE,SE,SE,SE,SE,SE,SE,SE,SE,SE,SE,SE,SE,SE,SE,SE,SE,SE,SE,SE,SE,SE,SE,SE,SE,SE,SE,SE,SE,SE,SE,SE,SE,SE,SE}
[LVVWTWDPAFNIPAIEEAGK]	3	[LVVWTWDPAFNIPAIEEAGK]	{G1-7A_GL0019512,10_GL0081220,17_GL0117336,3B-dyr36-06_GL0027600}	4	4	1	{Xu_20140829_15Nplight_D29_Ref4.FT2[36224],Xu_20140829_15Nplight_D1_Ref2.FT2[38624],Xu_20140829_15Nplight_D8_Ref5.FT2[35020],Xu_20140829_15Nplight_D12_Ref3.FT2[38189]}	{Ms2,Ms2,Ms2,Ms2}	{SE,SE,SE,SE}
[YWGSVYEEQLK]	2	[YWGSVYEEQLK]	{G1-1A_GL0113734}	1	2	0.994771	{Xu_20140829_15Nplight_D0_Ref4.FT2[19056],Xu_20140829_15Nplight_D0_Ref4.FT2[19074]}	{Ms2,Ms2}	{SE,SE}
[LYSWNNEENK]	2	[LYSWNNEENK]	{Group2-3A_GL0181522}	1	2	1	{Xu_20140829_15Nplight_D4_Ref2.FT2[11133],Xu_20140829_15Nplight_D0_Ref5.FT2[8373]}	{Ms2,Ms2}	{SE,SE}
[LTSVLTQ!SQIEAECK]	2	[LTSVLTQSQIEAECK]	{G1-1A_GL0025614}	1	1	1	{Xu_20140829_15Nplight_D1_Ref4.FT2[15365]}	{Ms2}	{SE}
[LLATYTSGVSGR]	2	[LLATYTSGVSGR]	{1-1_GL0060113,23_GL0120957,8_GL0152629}	3	3	1	{Xu_20140829_15Nplight_D0_Ref3.FT2[12668],Xu_20140829_15Nplight_D0_Ref3.FT2[12663],Xu_20140829_15Nplight_D8_Ref4.FT2[11899]}	{Ms2,Ms2,Ms2}	{SE,SE,SE}
[GLTQASANAQDGISCVQ]	2	[GLTQASANAQDGISCVQ]	{S-Fe6_GL0234669}	1	1	0.999992	{Xu_20140829_15Nplight_D0_Ref5.FT2[14384]}	{Ms2}	{SE}
[N!GVCVKCYGKNMASGNPVK]	3	[NGVCVKCYGKNMASGNPVK]	{MC-6-3_GL0079884,7-7_GL0042257}	2	1	0.999999	{Xu_20140829_15Nplight_D34_Ref2.FT2[20736]}	{Ms2}	{SE}
[AVLDVAETGTEAAAATGVIGGIR]	3	[AVLDVAETGTEAAAATGVIGGIR]	{Mouse_sp|P07759|SPA3K_MOUSE}	1	8	0.996114	{Xu_20140829_15Nplight_D2_Ref2.FT2[27003],Xu_20140829_15Nplight_D2_Ref1.FT2[27900],Xu_20140829_15Nplight_D1_Ref3.FT2[28113],Xu_20140829_15Nplight_D2_Ref3.FT2[25684],Xu_20140829_15Nplight_D2_Ref3.FT2[25688],Xu_20140829_15Nplight_D1_Ref3.FT2[28089],Xu_20140829_15Nplight_D2_Ref3.FT2[25673],Xu_20140829_15Nplight_D2_Ref2.FT2[27001]}	{Ms2,Ms2,Ms2,Ms2,Ms2,Ms2,Ms2,Ms2}	{SE,SE,SE,SE,SE,SE,SE,SE}
[AAAN!EAQTINTTTLQFKVGSQ!TMTVNLQGATVGDPNSLN!GAYLK]	4	[AAANEAQTINTTTLQFKVGSQTMTVNLQGATVGDPNSLNGAYLK]	{5-7_GL0026713,6-1_GL0036628}	2	1	0.999851	{Xu_20140829_15Nplight_D2_Ref2.FT2[38254]}	{Ms2}	{SE}
[TNDVAGDGTTTATVLAQAM~VTEGIKNLAAGAN!PIILR]	4	[TNDVAGDGTTTATVLAQAMVTEGIKNLAAGANPIILR]	{1A-dyr4-07_GL0023556}	1	1	1	{Xu_20140829_15Nplight_D29_Ref2.FT2[30800]}	{Ms2}	{SE}
[N!FETMM~TNNK]	2	[NFETMMTNNK]	{6-4_GL0081574}	1	1	1	{Xu_20140829_15Nplight_D29_Ref3.FT2[16481]}	{Ms2}	{SE}
[N!GIFTEQ!Q!IQEFVDHFVMKLR]	3	[NGIFTEQQIQEFVDHFVMKLR]	{Group2-3A_GL0090737}	1	1	1	{Xu_20140829_15Nplight_D34_Ref1.FT2[30206]}	{Ms2}	{SE}
[AYGSAYVAM~NSKAVGADITIAWPDAEIGM~MDAK]	4	[AYGSAYVAMNSKAVGADITIAWPDAEIGMMDAK]	{1-1_GL0063995}	1	1	1	{Xu_20140829_15Nplight_D8_Ref4.FT2[34429]}	{Ms2}	{SE}
[KAGGKEGK]	2	[KAGGKEGK]	{Group2-3A_GL0166554}	1	1	1	{Xu_20140829_15Nplight_D29_Ref1.FT2[5552]}	{Ms2}	{SE}
[INDIYKR]	2	[INDIYKR]	{S-Fe2_GL0117925,S-Fe7_GL0036855,MH-6-2_GL0021117,MH-6-4_GL0124798,1-1_GL0043516,14_GL0095590,20_GL0118731,32_GL0055418,32_GL0092310,5_GL0016505}	10	2	1	{Xu_20140829_15Nplight_D2_Ref2.FT2[3384],Xu_20140829_15Nplight_D2_Ref2.FT2[3393]}	{Ms2,Ms2}	{SE,SE}
[GMFSMMNYYLPLK]	2	[GMFSMMNYYLPLK]	{S-Fe10_GL0040650,S-Fe10_GL0162033,S-Fe10_GL0164975,S-Fe17_GL0050631,S-Fe17_GL0119849,S-Fe18_GL0053342,S-Fe18_GL0056785,S-Fe20_GL0111922,S-Fe20_GL0173310,S-Fe2_GL0178902,S-Fe3_GL0065117,S-Fe3_GL0140741,S-Fe3_GL0214001,S-Fe7_GL0259217,S-Fe9_GL0227605,MC-0-3_GL0020201,MC-6-1_GL0114860,MC-6-2_GL0028914,MC-6-2_GL0049894,MH-6-2_GL0035080,G1-5A_GL0126479,G1-7A_GL0029516,Group2-2A_GL0141816,Group2-3A_GL…	60	51	1	{Xu_20140829_15Nplight_D2_Ref4.FT2[32989],Xu_20140829_15Nplight_D2_Ref5.FT2[30477],Xu_20140829_15Nplight_D1_Ref1.FT2[35366],Xu_20140829_15Nplight_D0_Ref3.FT2[34437],Xu_20140829_15Nplight_D12_Ref4.FT2[33280],Xu_20140829_15Nplight_D4_Ref5.FT2[31057],Xu_20140829_15Nplight_D0_Ref4.FT2[33397],Xu_20140829_15Nplight_D12_Ref1.FT2[35486],Xu_20140829_15Nplight_D19_Ref2.FT2[36214],Xu_20140829_15Nplight_D8_R…	{Ms2,Ms2,Ms2,Ms2,Ms2,Ms2,Ms2,Ms2,Ms2,Ms2,Ms2,Ms2,Ms2,Ms2,Ms2,Ms2,Ms2,Ms2,Ms2,Ms2,Ms2,Ms2,Ms2,Ms2,Ms2,Ms2,Ms2,Ms2,Ms2,Ms2,Ms2,Ms2,Ms2,Ms2,Ms2,Ms2,Ms2,Ms2,Ms2,Ms2,Ms2,Ms2,Ms2,Ms2,Ms2,Ms2,Ms2,Ms2,Ms2,Ms2,Ms2}	{SE,SE,SE,SE,SE,SE,SE,SE,SE,SE,SE,SE,SE,SE,SE,SE,SE,SE,SE,SE,SE,SE,SE,SE,SE,SE,SE,SE,SE,SE,SE,SE,SE,SE,SE,SE,SE,SE,SE,SE,SE,SE,SE,SE,SE,SE,SE,SE,SE,SE,SE}
[DGVIQQ!VDTPDNLYAKPR]	3	[DGVIQQVDTPDNLYAKPR]	{20_GL0049636}	1	1	1	{Xu_20140829_15Nplight_D34_Ref4.FT2[33906]}	{Ms2}	{SE}
[TVLEAMN!TDLVCDAINTAMR]	2	[TVLEAMNTDLVCDAINTAMR]	{10_GL0062623}	1	1	1	{Xu_20140829_15Nplight_D4_Ref5.FT2[31827]}	{Ms2}	{SE}
[TGN!PAGGR]	2	[TGNPAGGR]	{5-8_GL0080541,5-8_GL0137451,6-3_GL0046942,6-3_GL0098620}	4	1	0.999999	{Xu_20140829_15Nplight_D29_Ref3.FT2[4567]}	{Ms2}	{SE}
[LKGASLASVMGATLATK]	3	[LKGASLASVMGATLATK]	{S-Fe20_GL0098381,S-Fe2_GL0042950,S-Fe3_GL0097692,S-Fe7_GL0210538,S-Fe8_GL0021311,S-Fe9_GL0037052,S-Fe9_GL0171105,G1-5A_GL0085993,Group2-2A_GL0096327,Group2-3A_GL0000978,Group2-3A_GL0059036,Group2-4A_GL0052874,1-1_GL0128690,11_GL0037523,11_GL0134968,1A-dyr1-07_GL0032498,1A-dyr2-07_GL0066262,1A-dyr4-07_GL0093018,1A-dyr4-07_GL0110064,20_GL0016249,2-2_GL0045040,2A-dyr14-06_GL0037007,2A-dyr14-06_GL00…	36	1	1	{Xu_20140829_15Nplight_D2_Ref1.FT2[22264]}	{Ms2}	{SE}
[ASNIGQ!VAQFAAAGK]	2	[ASNIGQVAQFAAAGK]	{S-Fe10_GL0167034,S-Fe20_GL0078171,S-Fe2_GL0141122,S-Fe3_GL0185027,S-Fe5_GL0089783,S-Fe6_GL0139628,S-Fe7_GL0126347,S-Fe9_GL0121622,S-Fe9_GL0220525,MC-0-1_GL0089654,MC-6-1_GL0005483,MC-6-3_GL0034534,MC-6-5_GL0081310,MH-0-4_GL0018749,MH-0-5_GL0030940,MH-0-5_GL0096396,MH-6-1_GL0026152,MH-6-2_GL0025496,MH-6-3_GL0039321,MH-6-3_GL0115891,MH-6-4_GL0001116,MH-6-4_GL0043857,MH-6-5_GL0138069,MH-6-5_GL01499…	52	1	1	{Xu_20140829_15Nplight_D2_Ref3.FT2[16621]}	{Ms2}	{SE}
[DGSFHHTCGGSLITPDWVLTAGHCISTSR]	3	[DGSFHHTCGGSLITPDWVLTAGHCISTSR]	{Mouse_sp|Q9CQ52|CEL3B_MOUSE}	1	3	1	{Xu_20140829_15Nplight_D0_Ref2.FT2[25901],Xu_20140829_15Nplight_D0_Ref5.FT2[24149],Xu_20140829_15Nplight_D0_Ref5.FT2[24150]}	{Ms2,Ms2,Ms2}	{SE,SE,SE}
[DGSFHHTCGGSLITPDWVLTAGHCISTSR]	4	[DGSFHHTCGGSLITPDWVLTAGHCISTSR]	{Mouse_sp|Q9CQ52|CEL3B_MOUSE}	1	7	1	{Xu_20140829_15Nplight_D0_Ref5.FT2[24101],Xu_20140829_15Nplight_D0_Ref5.FT2[24130],Xu_20140829_15Nplight_D0_Ref2.FT2[25812],Xu_20140829_15Nplight_D0_Ref2.FT2[25841],Xu_20140829_15Nplight_D0_Ref3.FT2[26088],Xu_20140829_15Nplight_D0_Ref4.FT2[24493],Xu_20140829_15Nplight_D0_Ref1.FT2[25720]}	{Ms2,Ms2,Ms2,Ms2,Ms2,Ms2,Ms2}	{SE,SE,SE,SE,SE,SE,SE}
[YAKPGDYVSGAN!IAGFLK]	3	[YAKPGDYVSGANIAGFLK]	{4-5_GL0069719}	1	1	1	{Xu_20140829_15Nplight_D0_Ref4.FT2[12116]}	{Ms2}	{SE}
[YNFEQLNKFMETYLSN!N!SIGGR]	3	[YNFEQLNKFMETYLSNNSIGGR]	{S-Fe7_GL0124641}	1	1	0.999999	{Xu_20140829_15Nplight_D0_Ref1.FT2[23187]}	{Ms2}	{SE}
[VGSDAWLTDLSLLSK]	2	[VGSDAWLTDLSLLSK]	{7-7_GL0082785}	1	1	0.974658	{Xu_20140829_15Nplight_D0_Ref4.FT2[32407]}	{Ms2}	{SE}
[FLVDCAMDQELHDLR]	3	[FLVDCAMDQELHDLR]	{5-7_GL0094424}	1	1	0.999525	{Xu_20140829_15Nplight_D0_Ref5.FT2[24034]}	{Ms2}	{SE}
[AAKIM~NIGVDENGEPITK]	2	[AAKIMNIGVDENGEPITK]	{20_GL0062456}	1	1	0.986617	{Xu_20140829_15Nplight_D12_Ref5.FT2[27351]}	{Ms2}	{SE}
[DVNGITETNN!SGN!VVGVERNVN!SSK]	3	[DVNGITETNNSGNVVGVERNVNSSK]	{MC-0-1_GL0042809,MC-6-4_GL0040718,29_GL0083293}	3	1	0.958055	{Xu_20140829_15Nplight_D2_Ref3.FT2[26325]}	{Ms2}	{SE}
[TM~EEASDQ!QIFQAVSYAIK]	4	[TMEEASDQQIFQAVSYAIK]	{G1-5A_GL0096503}	1	1	1	{Xu_20140829_15Nplight_D8_Ref5.FT2[33099]}	{Ms2}	{SE}
[AGVVEGNIYDAKGM~ETIASIPSR]	3	[AGVVEGNIYDAKGMETIASIPSR]	{6-3_GL0050697}	1	1	0.981993	{Xu_20140829_15Nplight_D29_Ref3.FT2[23131]}	{Ms2}	{SE}
[EASGTGNM~KFM~LN!G]	3	[EASGTGNMKFMLNG]	{MC-6-2_GL0106579}	1	1	0.9995	{Xu_20140829_15Nplight_D12_Ref1.FT2[25370]}	{Ms2}	{SE}
[SGATEVWDASQEVPYAYK]	2	[SGATEVWDASQEVPYAYK]	{Mouse_sp|Q91XA9|CHIA_MOUSE}	1	13	1	{Xu_20140829_15Nplight_D0_Ref1.FT2[23719],Xu_20140829_15Nplight_D0_Ref5.FT2[22299],Xu_20140829_15Nplight_D1_Ref4.FT2[22566],Xu_20140829_15Nplight_D1_Ref1.FT2[24392],Xu_20140829_15Nplight_D0_Ref4.FT2[22578],Xu_20140829_15Nplight_D0_Ref2.FT2[23840],Xu_20140829_15Nplight_D1_Ref2.FT2[24111],Xu_20140829_15Nplight_D0_Ref2.FT2[23836],Xu_20140829_15Nplight_D0_Ref5.FT2[22298],Xu_20140829_15Nplight_D0_Ref4…	{Ms2,Ms2,Ms2,Ms2,Ms2,Ms2,Ms2,Ms2,Ms2,Ms2,Ms2,Ms2,Ms2}	{SE,SE,SE,SE,SE,SE,SE,SE,SE,SE,SE,SE,SE}
[VIIAMGSVTQ!AVK]	2	[VIIAMGSVTQAVK]	{1-1_GL0115610}	1	1	0.997144	{Xu_20140829_15Nplight_D19_Ref2.FT2[19505]}	{Ms2}	{SE}
[AVVGLGSLKIISFGPR]	2	[AVVGLGSLKIISFGPR]	{Group2-1A_GL0012650}	1	1	1	{Xu_20140829_15Nplight_D2_Ref3.FT2[38210]}	{Ms2}	{SE}
[LISVLLCVAMMTFMLAGCGDTGSSDDANN!SSSN!SANSSQDDSN!GGDDSSSKMIK]	4	[LISVLLCVAMMTFMLAGCGDTGSSDDANNSSSNSANSSQDDSNGGDDSSSKMIK]	{2-1_GL0001188}	1	1	0.999442	{Xu_20140829_15Nplight_D4_Ref3.FT2[41075]}	{Ms2}	{SE}
[GGVIPFVVTNN!ENLGMNTLVHGK]	3	[GGVIPFVVTNNENLGMNTLVHGK]	{13_GL0031152}	1	1	0.996992	{Xu_20140829_15Nplight_D1_Ref3.FT2[22617]}	{Ms2}	{SE}
[IGCFGTWTDQEITNLDVHDEYVPLPR]	3	[IGCFGTWTDQEITNLDVHDEYVPLPR]	{Group2-6A_GL0106973,17_GL0104490,4-3_GL0025195,7-8_GL0080926}	4	12	1	{Xu_20140829_15Nplight_D1_Ref4.FT2[30644],Xu_20140829_15Nplight_D1_Ref1.FT2[32605],Xu_20140829_15Nplight_D1_Ref1.FT2[32601],Xu_20140829_15Nplight_D0_Ref3.FT2[31605],Xu_20140829_15Nplight_D1_Ref2.FT2[32415],Xu_20140829_15Nplight_D0_Ref5.FT2[30358],Xu_20140829_15Nplight_D0_Ref1.FT2[32152],Xu_20140829_15Nplight_D0_Ref2.FT2[32192],Xu_20140829_15Nplight_D0_Ref5.FT2[30354],Xu_20140829_15Nplight_D1_Ref2…	{Ms2,Ms2,Ms2,Ms2,Ms2,Ms2,Ms2,Ms2,Ms2,Ms2,Ms2,Ms2}	{SE,SE,SE,SE,SE,SE,SE,SE,SE,SE,SE,SE}
[RPGGHLVSVLN!SAEASFLSSMVK]	3	[RPGGHLVSVLNSAEASFLSSMVK]	{Mouse_sp|P35230|REG3B_MOUSE}	1	3	0.996005	{Xu_20140829_15Nplight_D2_Ref1.FT2[35791],Xu_20140829_15Nplight_D2_Ref1.FT2[35771],Xu_20140829_15Nplight_D2_Ref1.FT2[29335]}	{Ms2,Ms2,Ms2}	{SE,SE,SE}
[TPEYNQIFAGDPVWVTESLGGVGVDGRPM~VTK]	3	[TPEYNQIFAGDPVWVTESLGGVGVDGRPMVTK]	{S-Fe20_GL0116511,S-Fe9_GL0088833,G1-1A_GL0023674,G1-7A_GL0058728,G1-8A_GL0048762,Group2-1A_GL0090161,Group2-5A_GL0040140,Group2-8A_GL0017054,Group2-8A_GL0076757,10_GL0020864,10_GL0025698,1-1_GL0040368,1-1_GL0138491,1-8_GL0099917,2-1_GL0105588,2-2_GL0106608,2-2_GL0154178,2-3_GL0004587,3-3_GL0098003,4-1_GL0045525,54_GL0082039,6-1_GL0053069,6-1_GL0096246,6-2_GL0074030,7_GL0094385,7-8_GL0119915,8-3_…	27	3	1	{Xu_20140829_15Nplight_D1_Ref2.FT2[32870],Xu_20140829_15Nplight_D0_Ref5.FT2[30786],Xu_20140829_15Nplight_D0_Ref4.FT2[31146]}	{Ms2,Ms2,Ms2}	{SE,SE,SE}
[N!SLDAQ!YQTFVDEIQNFK]	2	[NSLDAQYQTFVDEIQNFK]	{Group2-3A_GL0053154}	1	1	0.999651	{Xu_20140829_15Nplight_D8_Ref1.FT2[34170]}	{Ms2}	{SE}
[DGYTFVMPSENVAIEGR]	2	[DGYTFVMPSENVAIEGR]	{MC-0-1_GL0127204,MH-6-1_GL0118350}	2	1	0.998476	{Xu_20140829_15Nplight_D2_Ref5.FT2[29286]}	{Ms2}	{SE}
[DRTRVPEAQ!ILDK]	2	[DRTRVPEAQILDK]	{S-Fe10_GL0161603}	1	1	0.993434	{Xu_20140829_15Nplight_D8_Ref2.FT2[33873]}	{Ms2}	{SE}
[SLGSNNKTN!VVLATLNGLCQM~KTPEEVAR]	3	[SLGSNNKTNVVLATLNGLCQMKTPEEVAR]	{1A-dyr3-07_GL0020212,8-1_GL0072984}	2	1	0.997729	{Xu_20140829_15Nplight_D2_Ref5.FT2[33373]}	{Ms2}	{SE}
[VLPVATK]	2	[VLPVATK]	{Group2-3A_GL0114151}	1	1	1	{Xu_20140829_15Nplight_D4_Ref3.FT2[8449]}	{Ms2}	{SE}
[ILMWHGDLAEAQPILADVLTN!GVTSK]	3	[ILMWHGDLAEAQPILADVLTNGVTSK]	{S-Fe1_GL0130957}	1	3	0.999981	{Xu_20140829_15Nplight_D0_Ref4.FT2[33982],Xu_20140829_15Nplight_D0_Ref4.FT2[33984],Xu_20140829_15Nplight_D0_Ref4.FT2[33962]}	{Ms2,Ms2,Ms2}	{SE,SE,SE}
[Q!AIPGTSEK]	2	[QAIPGTSEK]	{4-1_GL0022954}	1	1	0.986567	{Xu_20140829_15Nplight_D19_Ref2.FT2[43219]}	{Ms2}	{SE}
[FQ!KAGVLFGPAKAAN!AGGVATSGLEMCQNSMR]	4	[FQKAGVLFGPAKAANAGGVATSGLEMCQNSMR]	{1-2_GL0073376}	1	1	1	{Xu_20140829_15Nplight_D12_Ref5.FT2[32257]}	{Ms2}	{SE}
[NNWAN!WSTASSGIN!NFASPFADETQVHIN!GWHAR]	4	[NNWANWSTASSGINNFASPFADETQVHINGWHAR]	{2-2_GL0126757,47_GL0112078}	2	1	1	{Xu_20140829_15Nplight_D2_Ref1.FT2[30914]}	{Ms2}	{SE}
[GLTQ!ASANAQDGISVVQ!TAEGALN!EVQDMLQR]	3	[GLTQASANAQDGISVVQTAEGALNEVQDMLQR]	{6-2_GL0083397,6-2_GL0091563}	2	1	1	{Xu_20140829_15Nplight_D29_Ref1.FT2[41120]}	{Ms2}	{SE}
[EDFIN!EFAN!IEKTMVTAAN!K]	3	[EDFINEFANIEKTMVTAANK]	{4-7_GL0034344}	1	1	0.98386	{Xu_20140829_15Nplight_D12_Ref4.FT2[16766]}	{Ms2}	{SE}
[AAN!AGGVATSALEMSQNSER]	3	[AANAGGVATSALEMSQNSER]	{S-Fe12_GL0063466,S-Fe18_GL0019838,S-Fe20_GL0089803,S-Fe2_GL0018696,S-Fe2_GL0037028,S-Fe3_GL0032940,S-Fe3_GL0158317,S-Fe5_GL0119215,S-Fe7_GL0161265,MC-6-2_GL0116003,MC-6-2_GL0152559,MC-6-2_GL0182503,MC-6-2_GL0196101,MH-6-2_GL0066465,G1-1A_GL0026571,G1-1A_GL0097270,G1-5A_GL0094690,G1-7A_GL0029309,G1-7A_GL0062284,Group2-1A_GL0059452,Group2-3A_GL0002322,Group2-3A_GL0154087,Group2-4A_GL0008571,Group2…	92	11	1	{Xu_20140829_15Nplight_D12_Ref1.FT2[18714],Xu_20140829_15Nplight_D0_Ref3.FT2[17666],Xu_20140829_15Nplight_D12_Ref3.FT2[18437],Xu_20140829_15Nplight_D29_Ref2.FT2[19710],Xu_20140829_15Nplight_D4_Ref2.FT2[17953],Xu_20140829_15Nplight_D1_Ref3.FT2[17789],Xu_20140829_15Nplight_D29_Ref5.FT2[17286],Xu_20140829_15Nplight_D19_Ref2.FT2[18921],Xu_20140829_15Nplight_D2_Ref1.FT2[17683],Xu_20140829_15Nplight_D4…	{Ms2,Ms2,Ms2,Ms2,Ms2,Ms2,Ms2,Ms2,Ms2,Ms2,Ms2}	{SE,SE,SE,SE,SE,SE,SE,SE,SE,SE,SE}
[AAN!AGGVATSALEMSQNSER]	2	[AANAGGVATSALEMSQNSER]	{S-Fe12_GL0063466,S-Fe18_GL0019838,S-Fe20_GL0089803,S-Fe2_GL0018696,S-Fe2_GL0037028,S-Fe3_GL0032940,S-Fe3_GL0158317,S-Fe5_GL0119215,S-Fe7_GL0161265,MC-6-2_GL0116003,MC-6-2_GL0152559,MC-6-2_GL0182503,MC-6-2_GL0196101,MH-6-2_GL0066465,G1-1A_GL0026571,G1-1A_GL0097270,G1-5A_GL0094690,G1-7A_GL0029309,G1-7A_GL0062284,Group2-1A_GL0059452,Group2-3A_GL0002322,Group2-3A_GL0154087,Group2-4A_GL0008571,Group2…	92	13	1	{Xu_20140829_15Nplight_D0_Ref1.FT2[19903],Xu_20140829_15Nplight_D0_Ref5.FT2[18726],Xu_20140829_15Nplight_D19_Ref3.FT2[18528],Xu_20140829_15Nplight_D0_Ref3.FT2[19687],Xu_20140829_15Nplight_D1_Ref3.FT2[19856],Xu_20140829_15Nplight_D0_Ref1.FT2[19913],Xu_20140829_15Nplight_D1_Ref2.FT2[20299],Xu_20140829_15Nplight_D1_Ref1.FT2[18425],Xu_20140829_15Nplight_D0_Ref2.FT2[20106],Xu_20140829_15Nplight_D0_Ref…	{Ms2,Ms2,Ms2,Ms2,Ms2,Ms2,Ms2,Ms2,Ms2,Ms2,Ms2,Ms2,Ms2}	{SE,SE,SE,SE,SE,SE,SE,SE,SE,SE,SE,SE,SE}
[FLAAIEAALEKGDVEAAK]	3	[FLAAIEAALEKGDVEAAK]	{1_GL0017063,31_GL0068257,3A-dyr30-06_GL0010549}	3	3	1	{Xu_20140829_15Nplight_D0_Ref1.FT2[28145],Xu_20140829_15Nplight_D0_Ref4.FT2[26976],Xu_20140829_15Nplight_D0_Ref4.FT2[26974]}	{Ms2,Ms2,Ms2}	{SE,SE,SE}
[VDAGDVIADGPSTSNGEM~ALGK]	2	[VDAGDVIADGPSTSNGEMALGK]	{20_GL0136651}	1	1	0.99994	{Xu_20140829_15Nplight_D34_Ref4.FT2[32003]}	{Ms2}	{SE}
[AIDQIRPLAAEVDIIPR]	3	[AIDQIRPLAAEVDIIPR]	{S-Fe2_GL0060140,5-7_GL0111915}	2	9	1	{Xu_20140829_15Nplight_D2_Ref5.FT2[24400],Xu_20140829_15Nplight_D0_Ref2.FT2[27035],Xu_20140829_15Nplight_D0_Ref1.FT2[26841],Xu_20140829_15Nplight_D1_Ref5.FT2[24389],Xu_20140829_15Nplight_D4_Ref2.FT2[27457],Xu_20140829_15Nplight_D1_Ref5.FT2[24413],Xu_20140829_15Nplight_D0_Ref1.FT2[26871],Xu_20140829_15Nplight_D4_Ref2.FT2[27465],Xu_20140829_15Nplight_D0_Ref1.FT2[26844]}	{Ms2,Ms2,Ms2,Ms2,Ms2,Ms2,Ms2,Ms2,Ms2}	{SE,SE,SE,SE,SE,SE,SE,SE,SE}
[SYIIAPEGLK]	3	[SYIIAPEGLK]	{G1-3A_GL0039988,Group2-3A_GL0057196,2-6_GL0024426,2A-dyr13-07_GL0022459}	4	1	1	{Xu_20140829_15Nplight_D2_Ref2.FT2[7585]}	{Ms2}	{SE}
[SYIIAPEGLK]	2	[SYIIAPEGLK]	{G1-3A_GL0039988,Group2-3A_GL0057196,2-6_GL0024426,2A-dyr13-07_GL0022459}	4	1	1	{Xu_20140829_15Nplight_D34_Ref5.FT2[18221]}	{Ms2}	{SE}
[NVTEGM~LGQAATR]	2	[NVTEGMLGQAATR]	{Group2-5A_GL0155438,4-6_GL0088198,4-7_GL0025922,5-7_GL0055759,6-4_GL0065339}	5	21	1	{Xu_20140829_15Nplight_D29_Ref4.FT2[6500],Xu_20140829_15Nplight_D2_Ref2.FT2[7680],Xu_20140829_15Nplight_D12_Ref3.FT2[7826],Xu_20140829_15Nplight_D8_Ref4.FT2[5818],Xu_20140829_15Nplight_D1_Ref3.FT2[6659],Xu_20140829_15Nplight_D12_Ref2.FT2[7846],Xu_20140829_15Nplight_D19_Ref3.FT2[7862],Xu_20140829_15Nplight_D12_Ref1.FT2[7962],Xu_20140829_15Nplight_D43_Ref4.FT2[6820],Xu_20140829_15Nplight_D12_Ref5.F…	{Ms2,Ms2,Ms2,Ms2,Ms2,Ms2,Ms2,Ms2,Ms2,Ms2,Ms2,Ms2,Ms2,Ms2,Ms2,Ms2,Ms2,Ms2,Ms2,Ms2,Ms2}	{SE,SE,SE,SE,SE,SE,SE,SE,SE,SE,SE,SE,SE,SE,SE,SE,SE,SE,SE,SE,SE}
[MILQELTLANNIGTDSDAPATVTK]	2	[MILQELTLANNIGTDSDAPATVTK]	{1-6_GL0061241,20_GL0166190,38_GL0095618}	3	101	1	{Xu_20140829_15Nplight_D12_Ref5.FT2[27262],Xu_20140829_15Nplight_D34_Ref4.FT2[28015],Xu_20140829_15Nplight_D29_Ref3.FT2[27468],Xu_20140829_15Nplight_D34_Ref3.FT2[30532],Xu_20140829_15Nplight_D19_Ref2.FT2[30025],Xu_20140829_15Nplight_D2_Ref1.FT2[28536],Xu_20140829_15Nplight_D43_Ref3.FT2[31103],Xu_20140829_15Nplight_D34_Ref4.FT2[28011],Xu_20140829_15Nplight_D19_Ref1.FT2[30671],Xu_20140829_15Nplight…	{Ms2,Ms2,Ms2,Ms2,Ms2,Ms2,Ms2,Ms2,Ms2,Ms2,Ms2,Ms2,Ms2,Ms2,Ms2,Ms2,Ms2,Ms2,Ms2,Ms2,Ms2,Ms2,Ms2,Ms2,Ms2,Ms2,Ms2,Ms2,Ms2,Ms2,Ms2,Ms2,Ms2,Ms2,Ms2,Ms2,Ms2,Ms2,Ms2,Ms2,Ms2,Ms2,Ms2,Ms2,Ms2,Ms2,Ms2,Ms2,Ms2,Ms2,Ms2,Ms2,Ms2,Ms2,Ms2,Ms2,Ms2,Ms2,Ms2,Ms2,Ms2,Ms2,Ms2,Ms2,Ms2,Ms2,Ms2,Ms2,Ms2,Ms2,Ms2,Ms2,Ms2,Ms2,Ms2,Ms2,Ms2,Ms2,Ms2,Ms2,Ms2,Ms2,Ms2,Ms2,Ms2,Ms2,Ms2,Ms2,Ms2,Ms2,Ms2,Ms2,Ms2,Ms2,Ms2,Ms2,Ms2,Ms2,Ms2,Ms…	{SE,SE,SE,SE,SE,SE,SE,SE,SE,SE,SE,SE,SE,SE,SE,SE,SE,SE,SE,SE,SE,SE,SE,SE,SE,SE,SE,SE,SE,SE,SE,SE,SE,SE,SE,SE,SE,SE,SE,SE,SE,SE,SE,SE,SE,SE,SE,SE,SE,SE,SE,SE,SE,SE,SE,SE,SE,SE,SE,SE,SE,SE,SE,SE,SE,SE,SE,SE,SE,SE,SE,SE,SE,SE,SE,SE,SE,SE,SE,SE,SE,SE,SE,SE,SE,SE,SE,SE,SE,SE,SE,SE,SE,SE,SE,SE,SE,SE,SE,SE,SE}
[MILQELTLANNIGTDSDAPATVTK]	3	[MILQELTLANNIGTDSDAPATVTK]	{1-6_GL0061241,20_GL0166190,38_GL0095618}	3	86	1	{Xu_20140829_15Nplight_D8_Ref3.FT2[25534],Xu_20140829_15Nplight_D34_Ref4.FT2[27990],Xu_20140829_15Nplight_D43_Ref1.FT2[31967],Xu_20140829_15Nplight_D34_Ref3.FT2[30528],Xu_20140829_15Nplight_D12_Ref3.FT2[29322],Xu_20140829_15Nplight_D2_Ref4.FT2[27174],Xu_20140829_15Nplight_D8_Ref1.FT2[28403],Xu_20140829_15Nplight_D12_Ref5.FT2[27277],Xu_20140829_15Nplight_D4_Ref5.FT2[25870],Xu_20140829_15Nplight_D2…	{Ms2,Ms2,Ms2,Ms2,Ms2,Ms2,Ms2,Ms2,Ms2,Ms2,Ms2,Ms2,Ms2,Ms2,Ms2,Ms2,Ms2,Ms2,Ms2,Ms2,Ms2,Ms2,Ms2,Ms2,Ms2,Ms2,Ms2,Ms2,Ms2,Ms2,Ms2,Ms2,Ms2,Ms2,Ms2,Ms2,Ms2,Ms2,Ms2,Ms2,Ms2,Ms2,Ms2,Ms2,Ms2,Ms2,Ms2,Ms2,Ms2,Ms2,Ms2,Ms2,Ms2,Ms2,Ms2,Ms2,Ms2,Ms2,Ms2,Ms2,Ms2,Ms2,Ms2,Ms2,Ms2,Ms2,Ms2,Ms2,Ms2,Ms2,Ms2,Ms2,Ms2,Ms2,Ms2,Ms2,Ms2,Ms2,Ms2,Ms2,Ms2,Ms2,Ms2,Ms2,Ms2,Ms2}	{SE,SE,SE,SE,SE,SE,SE,SE,SE,SE,SE,SE,SE,SE,SE,SE,SE,SE,SE,SE,SE,SE,SE,SE,SE,SE,SE,SE,SE,SE,SE,SE,SE,SE,SE,SE,SE,SE,SE,SE,SE,SE,SE,SE,SE,SE,SE,SE,SE,SE,SE,SE,SE,SE,SE,SE,SE,SE,SE,SE,SE,SE,SE,SE,SE,SE,SE,SE,SE,SE,SE,SE,SE,SE,SE,SE,SE,SE,SE,SE,SE,SE,SE,SE,SE,SE}
[AGATIVTIGANDN!LFTALSK]	3	[AGATIVTIGANDNLFTALSK]	{4-3_GL0039646}	1	1	1	{Xu_20140829_15Nplight_D4_Ref1.FT2[13286]}	{Ms2}	{SE}
[ELGVTPMASFVAGALGGVDPK]	2	[ELGVTPMASFVAGALGGVDPK]	{G1-3A_GL0068072}	1	3	1	{Xu_20140829_15Nplight_D0_Ref2.FT2[35989],Xu_20140829_15Nplight_D0_Ref2.FT2[36017],Xu_20140829_15Nplight_D0_Ref4.FT2[34443]}	{Ms2,Ms2,Ms2}	{SE,SE,SE}
[LSAYNLGNR]	2	[LSAYNLGNR]	{Group2-3A_GL0214786}	1	4	1	{Xu_20140829_15Nplight_D4_Ref3.FT2[10469],Xu_20140829_15Nplight_D19_Ref1.FT2[11361],Xu_20140829_15Nplight_D0_Ref5.FT2[6464],Xu_20140829_15Nplight_D12_Ref1.FT2[10908]}	{Ms2,Ms2,Ms2,Ms2}	{SE,SE,SE,SE}
[TADAQ!AAGK]	2	[TADAQAAGK]	{S-Fe6_GL0239159,Group2-3A_GL0114022}	2	1	1	{Xu_20140829_15Nplight_D4_Ref3.FT2[4330]}	{Ms2}	{SE}
[LNEDQQMIEDLAKDFAENILQPR]	3	[LNEDQQMIEDLAKDFAENILQPR]	{2A-dyr16-07_GL0070427}	1	1	0.987675	{Xu_20140829_15Nplight_D0_Ref1.FT2[43232]}	{Ms2}	{SE}
[GCLPVALDELK]	2	[GCLPVALDELK]	{S-Fe11_GL0044159,S-Fe20_GL0189425,S-Fe9_GL0277550,MC-6-2_GL0003063,MH-6-4_GL0066725,G1-1A_GL0099485,G1-8A_GL0098559,Group2-3A_GL0074633,Group2-5A_GL0064451,Group2-6A_GL0072422,Group2-8A_GL0211024,13_GL0029990,2-2_GL0127908,2-7_GL0008912,2-7_GL0051097,3-1_GL0032996,4-2_GL0042553,4_GL0106684,4-8_GL0079667,6-2_GL0037750,6-5_GL0026526,6-5_GL0129004,8-6_GL0082959}	23	4	0.999997	{Xu_20140829_15Nplight_D1_Ref2.FT2[22767],Xu_20140829_15Nplight_D0_Ref1.FT2[22190],Xu_20140829_15Nplight_D0_Ref4.FT2[21224],Xu_20140829_15Nplight_D0_Ref1.FT2[22223]}	{Ms2,Ms2,Ms2,Ms2}	{SE,SE,SE,SE}
[YILEQLM~AN!FNGECSEVGMYLCMARIAAR]	3	[YILEQLMANFNGECSEVGMYLCMARIAAR]	{5-4_GL0107661}	1	1	1	{Xu_20140829_15Nplight_D1_Ref2.FT2[30033]}	{Ms2}	{SE}
[IADSSNFNGIKLLDGSLDTSVKSMNDSDLK]	3	[IADSSNFNGIKLLDGSLDTSVKSMNDSDLK]	{S-Fe2_GL0149110}	1	1	1	{Xu_20140829_15Nplight_D1_Ref1.FT2[39415]}	{Ms2}	{SE}
[LGQTAIN!LGDMAKPIHEATFTDFM~N!YFDVNLMNPK]	4	[LGQTAINLGDMAKPIHEATFTDFMNYFDVNLMNPK]	{S-Fe11_GL0051543}	1	1	0.999945	{Xu_20140829_15Nplight_D29_Ref3.FT2[30953]}	{Ms2}	{SE}
[ITQ!TSSEIN!SDINK]	2	[ITQTSSEINSDINK]	{1A-dyr2-07_GL0027533}	1	1	0.999926	{Xu_20140829_15Nplight_D12_Ref5.FT2[18073]}	{Ms2}	{SE}
[LIAGAIAN!AVIEGR]	2	[LIAGAIANAVIEGR]	{2A-dyr13-07_GL0006038}	1	6	1	{Xu_20140829_15Nplight_D34_Ref5.FT2[28469],Xu_20140829_15Nplight_D8_Ref2.FT2[28756],Xu_20140829_15Nplight_D43_Ref1.FT2[32855],Xu_20140829_15Nplight_D0_Ref3.FT2[29318],Xu_20140829_15Nplight_D29_Ref4.FT2[28714],Xu_20140829_15Nplight_D4_Ref4.FT2[26673]}	{Ms2,Ms2,Ms2,Ms2,Ms2,Ms2}	{SE,SE,SE,SE,SE,SE}
[GALVGFSQGNLAVPVTFEGK]	3	[GALVGFSQGNLAVPVTFEGK]	{MH-6-3_GL0095543}	1	1	0.999997	{Xu_20140829_15Nplight_D8_Ref3.FT2[27466]}	{Ms2}	{SE}
[IGEVHDGAATMDWMEQEQER]	3	[IGEVHDGAATMDWMEQEQER]	{S-Fe10_GL0029623,S-Fe10_GL0029647,S-Fe10_GL0062050,S-Fe10_GL0072598,S-Fe10_GL0140479,S-Fe10_GL0165141,S-Fe10_GL0170808,S-Fe11_GL0065057,S-Fe11_GL0089090,S-Fe11_GL0098231,S-Fe11_GL0109606,S-Fe11_GL0139783,S-Fe1_GL0068573,S-Fe20_GL0022176,S-Fe4_GL0044445,MC-0-1_GL0060587,MC-0-1_GL0088478,MC-0-1_GL0089073,MC-0-3_GL0015467,MC-0-3_GL0041514,MC-0-3_GL0049461,MC-0-3_GL0072521,MC-0-3_GL0094093,MC-6-2_GL…	69	1	1	{Xu_20140829_15Nplight_D0_Ref4.FT2[19269]}	{Ms2}	{SE}
[SGDRLEAGDRLTTGSLNLQDLLK]	3	[SGDRLEAGDRLTTGSLNLQDLLK]	{S-Fe12_GL0102862,MH-0-4_GL0071077}	2	1	0.999979	{Xu_20140829_15Nplight_D19_Ref2.FT2[28000]}	{Ms2}	{SE}
[FTLATAESK]	2	[FTLATAESK]	{S-Fe12_GL0081748}	1	1	1	{Xu_20140829_15Nplight_D4_Ref4.FT2[6161]}	{Ms2}	{SE}
[FTTNLGK]	2	[FTTNLGK]	{S-Fe9_GL0115101,6-3_GL0026913}	2	1	0.999484	{Xu_20140829_15Nplight_D1_Ref1.FT2[5288]}	{Ms2}	{SE}
[Q!FITNIK]	2	[QFITNIK]	{MC-6-1_GL0014721}	1	1	0.99996	{Xu_20140829_15Nplight_D19_Ref3.FT2[13291]}	{Ms2}	{SE}
[MVNQYGGNMPDAVGIPEEQLR]	2	[MVNQYGGNMPDAVGIPEEQLR]	{S-Fe12_GL0109384,MC-6-2_GL0041369,G1-4A_GL0036592,2-1_GL0004105,4-1_GL0015925,6-2_GL0029181,7-1_GL0083505,8-6_GL0068878}	8	1	1	{Xu_20140829_15Nplight_D2_Ref4.FT2[21979]}	{Ms2}	{SE}
[SAGQAGEQ!MEVSVGYVKELNVAM~ERISSSSEEIGK]	4	[SAGQAGEQMEVSVGYVKELNVAMERISSSSEEIGK]	{MH-6-2_GL0098387,1-7_GL0069924}	2	1	0.999711	{Xu_20140829_15Nplight_D12_Ref1.FT2[34860]}	{Ms2}	{SE}
[TMLFNINDLKWDEDILK]	3	[TMLFNINDLKWDEDILK]	{8-2_GL0117787,8-3_GL0033310}	2	1	0.999986	{Xu_20140829_15Nplight_D1_Ref1.FT2[35334]}	{Ms2}	{SE}
[KSVMVSEVAGEGNRMMQDMLAAM~ADIN!ASSGEIGK]	3	[KSVMVSEVAGEGNRMMQDMLAAMADINASSGEIGK]	{S-Fe3_GL0068102}	1	1	0.999999	{Xu_20140829_15Nplight_D19_Ref1.FT2[36421]}	{Ms2}	{SE}
[QWGVGELDKPTPAHALEDGIDYVPAK]	3	[QWGVGELDKPTPAHALEDGIDYVPAK]	{S-Fe1_GL0056626,S-Fe3_GL0189398,MC-0-1_GL0008300,MC-0-1_GL0070129,MC-6-2_GL0124397,G1-4A_GL0080797,2-7_GL0039886,3-6_GL0043513,5-7_GL0083300}	9	1	1	{Xu_20140829_15Nplight_D0_Ref5.FT2[23097]}	{Ms2}	{SE}
[QWGVGELDKPTPAHALEDGIDYVPAK]	4	[QWGVGELDKPTPAHALEDGIDYVPAK]	{S-Fe1_GL0056626,S-Fe3_GL0189398,MC-0-1_GL0008300,MC-0-1_GL0070129,MC-6-2_GL0124397,G1-4A_GL0080797,2-7_GL0039886,3-6_GL0043513,5-7_GL0083300}	9	1	1	{Xu_20140829_15Nplight_D0_Ref5.FT2[23101]}	{Ms2}	{SE}
[EIGYLYGEYR]	2	[EIGYLYGEYR]	{S-Fe20_GL0114561,S-Fe6_GL0118827,S-Fe8_GL0065924,S-Fe8_GL0288561,S-Fe9_GL0090122,S-Fe9_GL0291065,MC-6-5_GL0092604,MH-6-3_GL0077239,MH-6-5_GL0039999,G1-5A_GL0132070,Group2-8A_GL0006666,2-6_GL0039688,3-3_GL0033835,5-5_GL0014519,6-6_GL0032922,7-4_GL0051672}	16	14	1	{Xu_20140829_15Nplight_D43_Ref1.FT2[21123],Xu_20140829_15Nplight_D29_Ref1.FT2[20297],Xu_20140829_15Nplight_D12_Ref4.FT2[17555],Xu_20140829_15Nplight_D29_Ref3.FT2[17607],Xu_20140829_15Nplight_D43_Ref2.FT2[20908],Xu_20140829_15Nplight_D12_Ref3.FT2[18945],Xu_20140829_15Nplight_D19_Ref1.FT2[20134],Xu_20140829_15Nplight_D19_Ref3.FT2[19049],Xu_20140829_15Nplight_D1_Ref5.FT2[16530],Xu_20140829_15Nplight…	{Ms2,Ms2,Ms2,Ms2,Ms2,Ms2,Ms2,Ms2,Ms2,Ms2,Ms2,Ms2,Ms2,Ms2}	{SE,SE,SE,SE,SE,SE,SE,SE,SE,SE,SE,SE,SE,SE}
[N!VEDLEVYGFYEGYK]	3	[NVEDLEVYGFYEGYK]	{S-Fe9_GL0171766,10_GL0022345,11_GL0021547,11_GL0111998,4-4_GL0093878}	5	1	0.989861	{Xu_20140829_15Nplight_D1_Ref5.FT2[17766]}	{Ms2}	{SE}
[TVTFGIRPEDIYDSEAHIQNAK]	3	[TVTFGIRPEDIYDSEAHIQNAK]	{2-2_GL0049377}	1	6	1	{Xu_20140829_15Nplight_D0_Ref2.FT2[23316],Xu_20140829_15Nplight_D1_Ref2.FT2[23816],Xu_20140829_15Nplight_D1_Ref2.FT2[23787],Xu_20140829_15Nplight_D1_Ref2.FT2[23815],Xu_20140829_15Nplight_D0_Ref2.FT2[23277],Xu_20140829_15Nplight_D0_Ref2.FT2[23313]}	{Ms2,Ms2,Ms2,Ms2,Ms2,Ms2}	{SE,SE,SE,SE,SE,SE}
[ILVEETVK]	2	[ILVEETVK]	{S-Fe3_GL0205010}	1	4	1	{Xu_20140829_15Nplight_D1_Ref3.FT2[8709],Xu_20140829_15Nplight_D29_Ref5.FT2[8614],Xu_20140829_15Nplight_D1_Ref3.FT2[8673],Xu_20140829_15Nplight_D43_Ref1.FT2[12103]}	{Ms2,Ms2,Ms2,Ms2}	{SE,SE,SE,SE}
[TLIALQ!AGLHLLK]	2	[TLIALQAGLHLLK]	{MC-6-2_GL0034627}	1	4	0.973334	{Xu_20140829_15Nplight_D34_Ref2.FT2[21572],Xu_20140829_15Nplight_D29_Ref5.FT2[19115],Xu_20140829_15Nplight_D43_Ref3.FT2[21844],Xu_20140829_15Nplight_D29_Ref2.FT2[21684]}	{Ms2,Ms2,Ms2,Ms2}	{SE,SE,SE,SE}
[SNFETAIK]	2	[SNFETAIK]	{G1-5A_GL0154854,1A-dyr2-07_GL0049665,2-2_GL0050991,25_GL0035676,4-1_GL0080461,7-5_GL0120767}	6	49	1	{Xu_20140829_15Nplight_D0_Ref5.FT2[4703],Xu_20140829_15Nplight_D43_Ref4.FT2[7932],Xu_20140829_15Nplight_D8_Ref2.FT2[8987],Xu_20140829_15Nplight_D0_Ref1.FT2[5536],Xu_20140829_15Nplight_D0_Ref3.FT2[7949],Xu_20140829_15Nplight_D1_Ref3.FT2[7622],Xu_20140829_15Nplight_D4_Ref5.FT2[7091],Xu_20140829_15Nplight_D8_Ref5.FT2[7603],Xu_20140829_15Nplight_D1_Ref2.FT2[6356],Xu_20140829_15Nplight_D34_Ref5.FT2[79…	{Ms2,Ms2,Ms2,Ms2,Ms2,Ms2,Ms2,Ms2,Ms2,Ms2,Ms2,Ms2,Ms2,Ms2,Ms2,Ms2,Ms2,Ms2,Ms2,Ms2,Ms2,Ms2,Ms2,Ms2,Ms2,Ms2,Ms2,Ms2,Ms2,Ms2,Ms2,Ms2,Ms2,Ms2,Ms2,Ms2,Ms2,Ms2,Ms2,Ms2,Ms2,Ms2,Ms2,Ms2,Ms2,Ms2,Ms2,Ms2,Ms2}	{SE,SE,SE,SE,SE,SE,SE,SE,SE,SE,SE,SE,SE,SE,SE,SE,SE,SE,SE,SE,SE,SE,SE,SE,SE,SE,SE,SE,SE,SE,SE,SE,SE,SE,SE,SE,SE,SE,SE,SE,SE,SE,SE,SE,SE,SE,SE,SE,SE}
[EGIDFFPLSVEYEEK]	2	[EGIDFFPLSVEYEEK]	{S-Fe10_GL0157220,S-Fe12_GL0067976,S-Fe12_GL0087281,S-Fe2_GL0060140,S-Fe6_GL0074898,S-Fe6_GL0122561,S-Fe7_GL0243620,S-Fe9_GL0107794,MC-6-2_GL0039012,MC-6-2_GL0145423,G1-7A_GL0052007,Group2-1A_GL0072783,Group2-2A_GL0028709,10_GL0034669,10_GL0035694,1-1_GL0026978,1-1_GL0033462,1-1_GL0108898,11_GL0049911,11_GL0105352,11_GL0134859,11_GL0158497,1-2_GL0071659,14_GL0128162,17_GL0060742,1A-dyr3-07_GL0045…	61	15	1	{Xu_20140829_15Nplight_D0_Ref2.FT2[32364],Xu_20140829_15Nplight_D0_Ref1.FT2[32321],Xu_20140829_15Nplight_D0_Ref1.FT2[32332],Xu_20140829_15Nplight_D1_Ref5.FT2[28502],Xu_20140829_15Nplight_D1_Ref4.FT2[30783],Xu_20140829_15Nplight_D2_Ref4.FT2[30368],Xu_20140829_15Nplight_D12_Ref1.FT2[32895],Xu_20140829_15Nplight_D8_Ref4.FT2[31120],Xu_20140829_15Nplight_D12_Ref4.FT2[30571],Xu_20140829_15Nplight_D0_Re…	{Ms2,Ms2,Ms2,Ms2,Ms2,Ms2,Ms2,Ms2,Ms2,Ms2,Ms2,Ms2,Ms2,Ms2,Ms2}	{SE,SE,SE,SE,SE,SE,SE,SE,SE,SE,SE,SE,SE,SE,SE}
[DSCQDLLGFVHLIPDR]	3	[DSCQDLLGFVHLIPDR]	{S-Fe20_GL0189436,S-Fe8_GL0234332,MC-0-1_GL0036336,MC-6-1_GL0014081,MC-6-2_GL0024683,MC-6-2_GL0179474,MC-6-3_GL0039902,MC-6-5_GL0029529,MH-0-5_GL0146423,G1-1A_GL0113925,G1-5A_GL0186458,G1-8A_GL0087709,Group2-1A_GL0039920,Group2-3A_GL0144863,Group2-3A_GL0173323,Group2-5A_GL0028044,Group2-6A_GL0024369,Group2-8A_GL0078383,10_GL0036415,10_GL0089790,1-1_GL0089474,1-2_GL0098002,16_GL0073419,1A-dyr1-07_…	48	4	0.994876	{Xu_20140829_15Nplight_D1_Ref2.FT2[33046],Xu_20140829_15Nplight_D0_Ref1.FT2[32707],Xu_20140829_15Nplight_D0_Ref2.FT2[32851],Xu_20140829_15Nplight_D1_Ref4.FT2[31200]}	{Ms2,Ms2,Ms2,Ms2}	{SE,SE,SE,SE}
[VVSTITSHGPGYLDKSK]	3	[VVSTITSHGPGYLDKSK]	{S-Fe9_GL0088833,MC-6-1_GL0049413,MC-6-2_GL0078340,MC-6-2_GL0178191,G1-5A_GL0025746,G1-5A_GL0136328,G1-7A_GL0058728,G1-7A_GL0084495,Group2-1A_GL0090161,Group2-3A_GL0074874,Group2-3A_GL0171755,Group2-4A_GL0020434,Group2-5A_GL0040140,Group2-8A_GL0111865,10_GL0020864,10_GL0025698,1-1_GL0040368,1-1_GL0097533,11_GL0140223,1-2_GL0056317,1-2_GL0106369,1-8_GL0099917,1A-dyr1-07_GL0036593,2-1_GL0039286,2-1…	54	8	1	{Xu_20140829_15Nplight_D19_Ref2.FT2[10142],Xu_20140829_15Nplight_D4_Ref1.FT2[9164],Xu_20140829_15Nplight_D2_Ref3.FT2[9683],Xu_20140829_15Nplight_D29_Ref3.FT2[8793],Xu_20140829_15Nplight_D12_Ref3.FT2[10181],Xu_20140829_15Nplight_D4_Ref5.FT2[8012],Xu_20140829_15Nplight_D29_Ref1.FT2[11873],Xu_20140829_15Nplight_D2_Ref1.FT2[9841]}	{Ms2,Ms2,Ms2,Ms2,Ms2,Ms2,Ms2,Ms2}	{SE,SE,SE,SE,SE,SE,SE,SE}
[VVSTITSHGPGYLDKSK]	2	[VVSTITSHGPGYLDKSK]	{S-Fe9_GL0088833,MC-6-1_GL0049413,MC-6-2_GL0078340,MC-6-2_GL0178191,G1-5A_GL0025746,G1-5A_GL0136328,G1-7A_GL0058728,G1-7A_GL0084495,Group2-1A_GL0090161,Group2-3A_GL0074874,Group2-3A_GL0171755,Group2-4A_GL0020434,Group2-5A_GL0040140,Group2-8A_GL0111865,10_GL0020864,10_GL0025698,1-1_GL0040368,1-1_GL0097533,11_GL0140223,1-2_GL0056317,1-2_GL0106369,1-8_GL0099917,1A-dyr1-07_GL0036593,2-1_GL0039286,2-1…	54	14	1	{Xu_20140829_15Nplight_D2_Ref2.FT2[10000],Xu_20140829_15Nplight_D2_Ref1.FT2[9884],Xu_20140829_15Nplight_D2_Ref3.FT2[9685],Xu_20140829_15Nplight_D2_Ref2.FT2[9997],Xu_20140829_15Nplight_D8_Ref4.FT2[7278],Xu_20140829_15Nplight_D2_Ref3.FT2[9693],Xu_20140829_15Nplight_D2_Ref1.FT2[9851],Xu_20140829_15Nplight_D4_Ref2.FT2[7339],Xu_20140829_15Nplight_D43_Ref2.FT2[12357],Xu_20140829_15Nplight_D8_Ref4.FT2[7…	{Ms2,Ms2,Ms2,Ms2,Ms2,Ms2,Ms2,Ms2,Ms2,Ms2,Ms2,Ms2,Ms2,Ms2}	{SE,SE,SE,SE,SE,SE,SE,SE,SE,SE,SE,SE,SE,SE}
[GDLYYFGTER]	2	[GDLYYFGTER]	{1A-dyr3-06_GL0023343,6-4_GL0087333}	2	79	1	{Xu_20140829_15Nplight_D2_Ref4.FT2[17626],Xu_20140829_15Nplight_D43_Ref1.FT2[21813],Xu_20140829_15Nplight_D12_Ref2.FT2[19899],Xu_20140829_15Nplight_D43_Ref4.FT2[18900],Xu_20140829_15Nplight_D29_Ref3.FT2[18237],Xu_20140829_15Nplight_D29_Ref2.FT2[20965],Xu_20140829_15Nplight_D2_Ref5.FT2[16937],Xu_20140829_15Nplight_D34_Ref3.FT2[20642],Xu_20140829_15Nplight_D8_Ref2.FT2[18802],Xu_20140829_15Nplight_D…	{Ms2,Ms2,Ms2,Ms2,Ms2,Ms2,Ms2,Ms2,Ms2,Ms2,Ms2,Ms2,Ms2,Ms2,Ms2,Ms2,Ms2,Ms2,Ms2,Ms2,Ms2,Ms2,Ms2,Ms2,Ms2,Ms2,Ms2,Ms2,Ms2,Ms2,Ms2,Ms2,Ms2,Ms2,Ms2,Ms2,Ms2,Ms2,Ms2,Ms2,Ms2,Ms2,Ms2,Ms2,Ms2,Ms2,Ms2,Ms2,Ms2,Ms2,Ms2,Ms2,Ms2,Ms2,Ms2,Ms2,Ms2,Ms2,Ms2,Ms2,Ms2,Ms2,Ms2,Ms2,Ms2,Ms2,Ms2,Ms2,Ms2,Ms2,Ms2,Ms2,Ms2,Ms2,Ms2,Ms2,Ms2,Ms2,Ms2}	{SE,SE,SE,SE,SE,SE,SE,SE,SE,SE,SE,SE,SE,SE,SE,SE,SE,SE,SE,SE,SE,SE,SE,SE,SE,SE,SE,SE,SE,SE,SE,SE,SE,SE,SE,SE,SE,SE,SE,SE,SE,SE,SE,SE,SE,SE,SE,SE,SE,SE,SE,SE,SE,SE,SE,SE,SE,SE,SE,SE,SE,SE,SE,SE,SE,SE,SE,SE,SE,SE,SE,SE,SE,SE,SE,SE,SE,SE,SE}
[AIGLVIPELDGK]	2	[AIGLVIPELDGK]	{S-Fe17_GL0095694,S-Fe19_GL0098956}	2	286	1	{Xu_20140829_15Nplight_D8_Ref3.FT2[22770],Xu_20140829_15Nplight_D8_Ref1.FT2[25500],Xu_20140829_15Nplight_D34_Ref5.FT2[24699],Xu_20140829_15Nplight_D8_Ref1.FT2[25374],Xu_20140829_15Nplight_D8_Ref3.FT2[23602],Xu_20140829_15Nplight_D2_Ref2.FT2[24514],Xu_20140829_15Nplight_D34_Ref1.FT2[27747],Xu_20140829_15Nplight_D4_Ref2.FT2[26762],Xu_20140829_15Nplight_D2_Ref5.FT2[22882],Xu_20140829_15Nplight_D34_R…	{Ms2,Ms2,Ms2,Ms2,Ms2,Ms2,Ms2,Ms2,Ms2,Ms2,Ms2,Ms2,Ms2,Ms2,Ms2,Ms2,Ms2,Ms2,Ms2,Ms2,Ms2,Ms2,Ms2,Ms2,Ms2,Ms2,Ms2,Ms2,Ms2,Ms2,Ms2,Ms2,Ms2,Ms2,Ms2,Ms2,Ms2,Ms2,Ms2,Ms2,Ms2,Ms2,Ms2,Ms2,Ms2,Ms2,Ms2,Ms2,Ms2,Ms2,Ms2,Ms2,Ms2,Ms2,Ms2,Ms2,Ms2,Ms2,Ms2,Ms2,Ms2,Ms2,Ms2,Ms2,Ms2,Ms2,Ms2,Ms2,Ms2,Ms2,Ms2,Ms2,Ms2,Ms2,Ms2,Ms2,Ms2,Ms2,Ms2,Ms2,Ms2,Ms2,Ms2,Ms2,Ms2,Ms2,Ms2,Ms2,Ms2,Ms2,Ms2,Ms2,Ms2,Ms2,Ms2,Ms2,Ms2,Ms2,Ms2,Ms…	{SE,SE,SE,SE,SE,SE,SE,SE,SE,SE,SE,SE,SE,SE,SE,SE,SE,SE,SE,SE,SE,SE,SE,SE,SE,SE,SE,SE,SE,SE,SE,SE,SE,SE,SE,SE,SE,SE,SE,SE,SE,SE,SE,SE,SE,SE,SE,SE,SE,SE,SE,SE,SE,SE,SE,SE,SE,SE,SE,SE,SE,SE,SE,SE,SE,SE,SE,SE,SE,SE,SE,SE,SE,SE,SE,SE,SE,SE,SE,SE,SE,SE,SE,SE,SE,SE,SE,SE,SE,SE,SE,SE,SE,SE,SE,SE,SE,SE,SE,SE,SE,SE,SE,SE,SE,SE,SE,SE,SE,SE,SE,SE,SE,SE,SE,SE,SE,SE,SE,SE,SE,SE,SE,SE,SE,SE,SE,SE,SE,SE,SE,SE,SE…
[INMN!ISM~M~SAK]	2	[INMNISMMSAK]	{2-1_GL0033208,2-4_GL0049900}	2	1	1	{Xu_20140829_15Nplight_D34_Ref4.FT2[22980]}	{Ms2}	{SE}
[DSTNSTDSSNYADNN!LDADGK]	2	[DSTNSTDSSNYADNNLDADGK]	{S-Fe12_GL0209209}	1	1	1	{Xu_20140829_15Nplight_D29_Ref3.FT2[19530]}	{Ms2}	{SE}
[ISDM~HSYFEEN!MK]	2	[ISDMHSYFEENMK]	{2-7_GL0038078}	1	1	0.96073	{Xu_20140829_15Nplight_D8_Ref3.FT2[25844]}	{Ms2}	{SE}
[AM~EGTAEAHVSGNVPNLR]	3	[AMEGTAEAHVSGNVPNLR]	{2-1_GL0025129}	1	1	0.999998	{Xu_20140829_15Nplight_D12_Ref3.FT2[37174]}	{Ms2}	{SE}
[ECFDAYGVK]	2	[ECFDAYGVK]	{7-5_GL0026823}	1	1	0.959576	{Xu_20140829_15Nplight_D0_Ref1.FT2[11097]}	{Ms2}	{SE}
[INKSGGIK]	2	[INKSGGIK]	{3-5_GL0122611}	1	1	0.985758	{Xu_20140829_15Nplight_D29_Ref2.FT2[9166]}	{Ms2}	{SE}
[QITNYTLLLFHN!SIMSALR]	3	[QITNYTLLLFHNSIMSALR]	{S-Fe10_GL0050708}	1	1	0.998908	{Xu_20140829_15Nplight_D0_Ref2.FT2[32799]}	{Ms2}	{SE}
[MDQQAPEALER]	2	[MDQQAPEALER]	{1-1_GL0122810,2-2_GL0133507,3-3_GL0057556,5-7_GL0051276,5-8_GL0143516}	5	31	0.999991	{Xu_20140829_15Nplight_D34_Ref2.FT2[10287],Xu_20140829_15Nplight_D0_Ref1.FT2[6556],Xu_20140829_15Nplight_D0_Ref2.FT2[6680],Xu_20140829_15Nplight_D0_Ref3.FT2[8194],Xu_20140829_15Nplight_D19_Ref1.FT2[9548],Xu_20140829_15Nplight_D0_Ref1.FT2[6564],Xu_20140829_15Nplight_D43_Ref5.FT2[8216],Xu_20140829_15Nplight_D43_Ref3.FT2[10974],Xu_20140829_15Nplight_D19_Ref2.FT2[9420],Xu_20140829_15Nplight_D12_Ref1.…	{Ms2,Ms2,Ms2,Ms2,Ms2,Ms2,Ms2,Ms2,Ms2,Ms2,Ms2,Ms2,Ms2,Ms2,Ms2,Ms2,Ms2,Ms2,Ms2,Ms2,Ms2,Ms2,Ms2,Ms2,Ms2,Ms2,Ms2,Ms2,Ms2,Ms2,Ms2}	{SE,SE,SE,SE,SE,SE,SE,SE,SE,SE,SE,SE,SE,SE,SE,SE,SE,SE,SE,SE,SE,SE,SE,SE,SE,SE,SE,SE,SE,SE,SE}
[SGAPLHLFQ!AQTPYETYLGGLNAQ!ELANLK]	3	[SGAPLHLFQAQTPYETYLGGLNAQELANLK]	{G1-1A_GL0079610}	1	1	0.999682	{Xu_20140829_15Nplight_D12_Ref4.FT2[31756]}	{Ms2}	{SE}
[NVVLLGHGGSGK]	2	[NVVLLGHGGSGK]	{S-Fe20_GL0183289,S-Fe3_GL0100260,S-Fe3_GL0200713,S-Fe7_GL0181059,MC-6-2_GL0049912,MC-6-2_GL0106262,Group2-2A_GL0123093,Group2-8A_GL0027529,Group2-8A_GL0090575,1-1_GL0022726,1-1_GL0044777,1-1_GL0080208,1-1_GL0149060,11_GL0035482,1-4_GL0023765,14_GL0112270,1A-dyr3-07_GL0035693,20_GL0012711,20_GL0013744,2-1_GL0071991,2-4_GL0105486,26_GL0055217,26_GL0069817,26_GL0140224,32_GL0033164,35_GL0069220,4-2…	43	45	1	{Xu_20140829_15Nplight_D34_Ref2.FT2[6271],Xu_20140829_15Nplight_D2_Ref1.FT2[5718],Xu_20140829_15Nplight_D8_Ref5.FT2[5055],Xu_20140829_15Nplight_D19_Ref2.FT2[5408],Xu_20140829_15Nplight_D2_Ref4.FT2[3638],Xu_20140829_15Nplight_D43_Ref2.FT2[7016],Xu_20140829_15Nplight_D0_Ref3.FT2[5228],Xu_20140829_15Nplight_D4_Ref1.FT2[5828],Xu_20140829_15Nplight_D2_Ref3.FT2[6151],Xu_20140829_15Nplight_D1_Ref1.FT2[4…	{Ms2,Ms2,Ms2,Ms2,Ms2,Ms2,Ms2,Ms2,Ms2,Ms2,Ms2,Ms2,Ms2,Ms2,Ms2,Ms2,Ms2,Ms2,Ms2,Ms2,Ms2,Ms2,Ms2,Ms2,Ms2,Ms2,Ms2,Ms2,Ms2,Ms2,Ms2,Ms2,Ms2,Ms2,Ms2,Ms2,Ms2,Ms2,Ms2,Ms2,Ms2,Ms2,Ms2,Ms2,Ms2}	{SE,SE,SE,SE,SE,SE,SE,SE,SE,SE,SE,SE,SE,SE,SE,SE,SE,SE,SE,SE,SE,SE,SE,SE,SE,SE,SE,SE,SE,SE,SE,SE,SE,SE,SE,SE,SE,SE,SE,SE,SE,SE,SE,SE,SE}
[DTVQPYN!EFEN!TGTGFSFANYNAHEMLDSVRYAKYVYYDK]	5	[DTVQPYNEFENTGTGFSFANYNAHEMLDSVRYAKYVYYDK]	{5-6_GL0102597}	1	1	0.994626	{Xu_20140829_15Nplight_D2_Ref3.FT2[23495]}	{Ms2}	{SE}
[MDCDM~AQ!LHK]	2	[MDCDMAQLHK]	{MH-6-2_GL0012694}	1	1	1	{Xu_20140829_15Nplight_D29_Ref3.FT2[6559]}	{Ms2}	{SE}
[NQLGKDFPSDPVEQ!LK]	3	[NQLGKDFPSDPVEQLK]	{S-Fe12_GL0053923,S-Fe3_GL0215144,MC-6-5_GL0109832,G1-1A_GL0058269,Group2-1A_GL0072277,Group2-3A_GL0078085,Group2-8A_GL0088520,1-2_GL0129659,2-1_GL0018574,2-3_GL0029391,4-1_GL0004191,6-2_GL0032616,6-2_GL0049061}	13	4	1	{Xu_20140829_15Nplight_D34_Ref1.FT2[21343],Xu_20140829_15Nplight_D0_Ref2.FT2[18848],Xu_20140829_15Nplight_D0_Ref1.FT2[18642],Xu_20140829_15Nplight_D8_Ref4.FT2[18598]}	{Ms2,Ms2,Ms2,Ms2}	{SE,SE,SE,SE}
[EIGGYQ!VVSAR]	2	[EIGGYQVVSAR]	{11_GL0096011,4-6_GL0009847}	2	1	0.999967	{Xu_20140829_15Nplight_D43_Ref1.FT2[12123]}	{Ms2}	{SE}
[KVPKNEIDK]	2	[KVPKNEIDK]	{S-Fe12_GL0068650,G1-8A_GL0042005,11_GL0161434,1_GL0024195,1-2_GL0006935,2-1_GL0043938,2-1_GL0066080,2-3_GL0100390,6-6_GL0109045,6-8_GL0068758}	10	2	1	{Xu_20140829_15Nplight_D0_Ref3.FT2[1067],Xu_20140829_15Nplight_D43_Ref2.FT2[1117]}	{Ms2,Ms2}	{SE,SE}
[LIKPFPERAEK]	2	[LIKPFPERAEK]	{2-2_GL0054277,4-1_GL0071382}	2	1	1	{Xu_20140829_15Nplight_D19_Ref3.FT2[41607]}	{Ms2}	{SE}
[SMTGGIGLFEYEFARYEQ!APGDIQKK]	3	[SMTGGIGLFEYEFARYEQAPGDIQKK]	{G1-5A_GL0028167,2-2_GL0084633}	2	2	0.999394	{Xu_20140829_15Nplight_D8_Ref1.FT2[27318],Xu_20140829_15Nplight_D29_Ref2.FT2[29662]}	{Ms2,Ms2}	{SE,SE}
[AIFCPN!GTWLVGEMAEAPR]	3	[AIFCPNGTWLVGEMAEAPR]	{11_GL0060737,47_GL0080996}	2	4	1	{Xu_20140829_15Nplight_D0_Ref2.FT2[33155],Xu_20140829_15Nplight_D1_Ref2.FT2[33219],Xu_20140829_15Nplight_D0_Ref2.FT2[33154],Xu_20140829_15Nplight_D0_Ref2.FT2[33152]}	{Ms2,Ms2,Ms2,Ms2}	{SE,SE,SE,SE}
[AIFCPN!GTWLVGEMAEAPR]	2	[AIFCPNGTWLVGEMAEAPR]	{11_GL0060737,47_GL0080996}	2	23	1	{Xu_20140829_15Nplight_D0_Ref5.FT2[30080],Xu_20140829_15Nplight_D0_Ref4.FT2[31630],Xu_20140829_15Nplight_D1_Ref2.FT2[33209],Xu_20140829_15Nplight_D4_Ref3.FT2[32765],Xu_20140829_15Nplight_D1_Ref1.FT2[33329],Xu_20140829_15Nplight_D0_Ref2.FT2[32845],Xu_20140829_15Nplight_D0_Ref1.FT2[33005],Xu_20140829_15Nplight_D0_Ref5.FT2[31263],Xu_20140829_15Nplight_D1_Ref4.FT2[31400],Xu_20140829_15Nplight_D0_Ref3…	{Ms2,Ms2,Ms2,Ms2,Ms2,Ms2,Ms2,Ms2,Ms2,Ms2,Ms2,Ms2,Ms2,Ms2,Ms2,Ms2,Ms2,Ms2,Ms2,Ms2,Ms2,Ms2,Ms2}	{SE,SE,SE,SE,SE,SE,SE,SE,SE,SE,SE,SE,SE,SE,SE,SE,SE,SE,SE,SE,SE,SE,SE}
[ANNWFVGHPIDCIYDYEK]	3	[ANNWFVGHPIDCIYDYEK]	{10_GL0008549}	1	2	1	{Xu_20140829_15Nplight_D0_Ref4.FT2[25642],Xu_20140829_15Nplight_D1_Ref4.FT2[25781]}	{Ms2,Ms2}	{SE,SE}
[ANNWFVGHPIDCIYDYEK]	2	[ANNWFVGHPIDCIYDYEK]	{10_GL0008549}	1	4	1	{Xu_20140829_15Nplight_D0_Ref4.FT2[25700],Xu_20140829_15Nplight_D0_Ref4.FT2[25672],Xu_20140829_15Nplight_D0_Ref4.FT2[25684],Xu_20140829_15Nplight_D1_Ref4.FT2[25803]}	{Ms2,Ms2,Ms2,Ms2}	{SE,SE,SE,SE}
[ADKITTDKGEYGQSGIGN!WTEMQQLIR]	4	[ADKITTDKGEYGQSGIGNWTEMQQLIR]	{Group2-8A_GL0122239}	1	1	1	{Xu_20140829_15Nplight_D1_Ref2.FT2[26358]}	{Ms2}	{SE}
[IDAPVNAIFWIMK]	2	[IDAPVNAIFWIMK]	{S-Fe10_GL0017833,S-Fe12_GL0173643,S-Fe20_GL0071005,S-Fe20_GL0098381,S-Fe2_GL0042950,S-Fe6_GL0076545,S-Fe8_GL0076003,S-Fe9_GL0132025,S-Fe9_GL0171105,MC-6-2_GL0050513,MC-6-2_GL0075002,MC-6-4_GL0086258,MC-6-5_GL0136193,G1-1A_GL0057805,G1-5A_GL0010721,G1-5A_GL0060594,G1-5A_GL0075463,G1-5A_GL0082206,G1-5A_GL0085993,G1-5A_GL0151697,G1-7A_GL0103857,Group2-2A_GL0096327,Group2-3A_GL0053155,Group2-3A_GL00…	118	87	1	{Xu_20140829_15Nplight_D4_Ref4.FT2[32106],Xu_20140829_15Nplight_D43_Ref2.FT2[39360],Xu_20140829_15Nplight_D2_Ref3.FT2[32583],Xu_20140829_15Nplight_D34_Ref3.FT2[37780],Xu_20140829_15Nplight_D4_Ref3.FT2[36666],Xu_20140829_15Nplight_D34_Ref1.FT2[38445],Xu_20140829_15Nplight_D0_Ref5.FT2[34899],Xu_20140829_15Nplight_D2_Ref5.FT2[31811],Xu_20140829_15Nplight_D12_Ref2.FT2[36864],Xu_20140829_15Nplight_D34…	{Ms2,Ms2,Ms2,Ms2,Ms2,Ms2,Ms2,Ms2,Ms2,Ms2,Ms2,Ms2,Ms2,Ms2,Ms2,Ms2,Ms2,Ms2,Ms2,Ms2,Ms2,Ms2,Ms2,Ms2,Ms2,Ms2,Ms2,Ms2,Ms2,Ms2,Ms2,Ms2,Ms2,Ms2,Ms2,Ms2,Ms2,Ms2,Ms2,Ms2,Ms2,Ms2,Ms2,Ms2,Ms2,Ms2,Ms2,Ms2,Ms2,Ms2,Ms2,Ms2,Ms2,Ms2,Ms2,Ms2,Ms2,Ms2,Ms2,Ms2,Ms2,Ms2,Ms2,Ms2,Ms2,Ms2,Ms2,Ms2,Ms2,Ms2,Ms2,Ms2,Ms2,Ms2,Ms2,Ms2,Ms2,Ms2,Ms2,Ms2,Ms2,Ms2,Ms2,Ms2,Ms2,Ms2,Ms2}	{SE,SE,SE,SE,SE,SE,SE,SE,SE,SE,SE,SE,SE,SE,SE,SE,SE,SE,SE,SE,SE,SE,SE,SE,SE,SE,SE,SE,SE,SE,SE,SE,SE,SE,SE,SE,SE,SE,SE,SE,SE,SE,SE,SE,SE,SE,SE,SE,SE,SE,SE,SE,SE,SE,SE,SE,SE,SE,SE,SE,SE,SE,SE,SE,SE,SE,SE,SE,SE,SE,SE,SE,SE,SE,SE,SE,SE,SE,SE,SE,SE,SE,SE,SE,SE,SE,SE}
[AGMN!TMVVAMK]	2	[AGMNTMVVAMK]	{2-8_GL0046229}	1	1	0.986786	{Xu_20140829_15Nplight_D43_Ref4.FT2[2706]}	{Ms2}	{SE}
[LQVGAEQSQ!FITLSIGAMSCASLSLSGN!AKTQSAAGALNK]	4	[LQVGAEQSQFITLSIGAMSCASLSLSGNAKTQSAAGALNK]	{10_GL0069930}	1	1	1	{Xu_20140829_15Nplight_D29_Ref1.FT2[40239]}	{Ms2}	{SE}
[QEVAPLAPK]	2	[QEVAPLAPK]	{6-3_GL0070193}	1	1	0.997364	{Xu_20140829_15Nplight_D0_Ref3.FT2[4045]}	{Ms2}	{SE}
[VDDNTAENLQSAESR]	2	[VDDNTAENLQSAESR]	{2-1_GL0010247,5-8_GL0004261}	2	6	1	{Xu_20140829_15Nplight_D0_Ref2.FT2[7801],Xu_20140829_15Nplight_D0_Ref1.FT2[7674],Xu_20140829_15Nplight_D1_Ref3.FT2[8955],Xu_20140829_15Nplight_D0_Ref4.FT2[6653],Xu_20140829_15Nplight_D0_Ref4.FT2[6627],Xu_20140829_15Nplight_D0_Ref2.FT2[7816]}	{Ms2,Ms2,Ms2,Ms2,Ms2,Ms2}	{SE,SE,SE,SE,SE,SE}
[VLDGYLFSK]	2	[VLDGYLFSK]	{Mouse_tr|A0A571BF69|A0A571BF69_MOUSE}	1	1	0.999992	{Xu_20140829_15Nplight_D1_Ref2.FT2[20868]}	{Ms2}	{SE}
[WFSQGSRPFIFQ!EVIDLGGEAIK]	3	[WFSQGSRPFIFQEVIDLGGEAIK]	{Mouse_sp|P00688|AM2A5_MOUSE}	1	2	1	{Xu_20140829_15Nplight_D43_Ref5.FT2[36771],Xu_20140829_15Nplight_D34_Ref5.FT2[36136]}	{Ms2,Ms2}	{SE,SE}
[VLKNLAGQELSN!K]	2	[VLKNLAGQELSNK]	{S-Fe1_GL0076090}	1	1	0.999942	{Xu_20140829_15Nplight_D19_Ref4.FT2[17417]}	{Ms2}	{SE}
[GYIGYGHGVDGVSDTTDDNFLYGIQGNSR]	3	[GYIGYGHGVDGVSDTTDDNFLYGIQGNSR]	{S-Fe2_GL0186912,1A-dyr2-07_GL0052775,1A-dyr5-06_GL0043635,2B-dyr23-07_GL0026186}	4	97	1	{Xu_20140829_15Nplight_D34_Ref4.FT2[25121],Xu_20140829_15Nplight_D8_Ref3.FT2[23079],Xu_20140829_15Nplight_D1_Ref2.FT2[26203],Xu_20140829_15Nplight_D34_Ref4.FT2[25100],Xu_20140829_15Nplight_D43_Ref1.FT2[28840],Xu_20140829_15Nplight_D2_Ref5.FT2[22899],Xu_20140829_15Nplight_D34_Ref4.FT2[25117],Xu_20140829_15Nplight_D0_Ref3.FT2[25473],Xu_20140829_15Nplight_D12_Ref1.FT2[26697],Xu_20140829_15Nplight_D1…	{Ms2,Ms2,Ms2,Ms2,Ms2,Ms2,Ms2,Ms2,Ms2,Ms2,Ms2,Ms2,Ms2,Ms2,Ms2,Ms2,Ms2,Ms2,Ms2,Ms2,Ms2,Ms2,Ms2,Ms2,Ms2,Ms2,Ms2,Ms2,Ms2,Ms2,Ms2,Ms2,Ms2,Ms2,Ms2,Ms2,Ms2,Ms2,Ms2,Ms2,Ms2,Ms2,Ms2,Ms2,Ms2,Ms2,Ms2,Ms2,Ms2,Ms2,Ms2,Ms2,Ms2,Ms2,Ms2,Ms2,Ms2,Ms2,Ms2,Ms2,Ms2,Ms2,Ms2,Ms2,Ms2,Ms2,Ms2,Ms2,Ms2,Ms2,Ms2,Ms2,Ms2,Ms2,Ms2,Ms2,Ms2,Ms2,Ms2,Ms2,Ms2,Ms2,Ms2,Ms2,Ms2,Ms2,Ms2,Ms2,Ms2,Ms2,Ms2,Ms2,Ms2,Ms2,Ms2,Ms2,Ms2}	{SE,SE,SE,SE,SE,SE,SE,SE,SE,SE,SE,SE,SE,SE,SE,SE,SE,SE,SE,SE,SE,SE,SE,SE,SE,SE,SE,SE,SE,SE,SE,SE,SE,SE,SE,SE,SE,SE,SE,SE,SE,SE,SE,SE,SE,SE,SE,SE,SE,SE,SE,SE,SE,SE,SE,SE,SE,SE,SE,SE,SE,SE,SE,SE,SE,SE,SE,SE,SE,SE,SE,SE,SE,SE,SE,SE,SE,SE,SE,SE,SE,SE,SE,SE,SE,SE,SE,SE,SE,SE,SE,SE,SE,SE,SE,SE,SE}
[Q!AQ!AAIADEAQ!R]	3	[QAQAAIADEAQR]	{S-Fe8_GL0044118}	1	1	0.999999	{Xu_20140829_15Nplight_D8_Ref1.FT2[7846]}	{Ms2}	{SE}
[KVDIPSYQVK]	2	[KVDIPSYQVK]	{S-Fe12_GL0132028,S-Fe8_GL0112982,MC-0-1_GL0025263,MH-0-3_GL0033806,MH-6-3_GL0038453,Group2-6A_GL0105494,14_GL0058937,2-1_GL0117585,2-7_GL0073218,6-1_GL0033996}	10	1	0.969643	{Xu_20140829_15Nplight_D19_Ref1.FT2[13504]}	{Ms2}	{SE}
[KN!LN!PASQLQ!PK]	2	[KNLNPASQLQPK]	{5-5_GL0061579}	1	2	0.968227	{Xu_20140829_15Nplight_D8_Ref5.FT2[8113],Xu_20140829_15Nplight_D12_Ref5.FT2[8493]}	{Ms2,Ms2}	{SE,SE}
[VDKIDAPVNAIFWIMKDPTIPPVVK]	4	[VDKIDAPVNAIFWIMKDPTIPPVVK]	{S-Fe10_GL0017833,S-Fe20_GL0071005,S-Fe2_GL0042950,S-Fe6_GL0076545,MC-6-2_GL0050513,MC-6-2_GL0075002,MC-6-5_GL0136193,G1-1A_GL0057805,G1-5A_GL0010721,G1-5A_GL0060594,G1-5A_GL0075463,G1-5A_GL0085993,G1-5A_GL0151697,G1-7A_GL0103857,Group2-3A_GL0053155,Group2-3A_GL0059036,Group2-4A_GL0052874,Group2-4A_GL0089385,Group2-4A_GL0112422,Group2-5A_GL0097550,Group2-8A_GL0026532,Group2-8A_GL0083379,Group2-8A…	88	20	1	{Xu_20140829_15Nplight_D12_Ref3.FT2[36181],Xu_20140829_15Nplight_D29_Ref1.FT2[37883],Xu_20140829_15Nplight_D8_Ref2.FT2[34056],Xu_20140829_15Nplight_D8_Ref4.FT2[35054],Xu_20140829_15Nplight_D34_Ref3.FT2[37241],Xu_20140829_15Nplight_D1_Ref1.FT2[36489],Xu_20140829_15Nplight_D4_Ref2.FT2[37117],Xu_20140829_15Nplight_D12_Ref1.FT2[36357],Xu_20140829_15Nplight_D12_Ref2.FT2[36214],Xu_20140829_15Nplight_D4…	{Ms2,Ms2,Ms2,Ms2,Ms2,Ms2,Ms2,Ms2,Ms2,Ms2,Ms2,Ms2,Ms2,Ms2,Ms2,Ms2,Ms2,Ms2,Ms2,Ms2}	{SE,SE,SE,SE,SE,SE,SE,SE,SE,SE,SE,SE,SE,SE,SE,SE,SE,SE,SE,SE}
[INDNPGQ!GTTLSK]	2	[INDNPGQGTTLSK]	{MC-6-1_GL0001035,MH-6-1_GL0124745,MH-6-4_GL0120388,16_GL0074983,31_GL0052166,4-2_GL0072444,4-7_GL0028027}	7	7	1	{Xu_20140829_15Nplight_D19_Ref1.FT2[5526],Xu_20140829_15Nplight_D2_Ref4.FT2[3298],Xu_20140829_15Nplight_D12_Ref5.FT2[4781],Xu_20140829_15Nplight_D43_Ref4.FT2[4850],Xu_20140829_15Nplight_D4_Ref4.FT2[4397],Xu_20140829_15Nplight_D1_Ref5.FT2[4355],Xu_20140829_15Nplight_D1_Ref2.FT2[3559]}	{Ms2,Ms2,Ms2,Ms2,Ms2,Ms2,Ms2}	{SE,SE,SE,SE,SE,SE,SE}
[ALEEEGKEPASGEQ!IMLGITKASLATN!SFLSAASFQ!ETTK]	4	[ALEEEGKEPASGEQIMLGITKASLATNSFLSAASFQETTK]	{S-Fe2_GL0112518}	1	1	1	{Xu_20140829_15Nplight_D34_Ref1.FT2[33517]}	{Ms2}	{SE}
[VMTDDIIR]	2	[VMTDDIIR]	{MC-0-1_GL0044166,G1-5A_GL0104085,17_GL0154425,20_GL0048910,2-3_GL0071040,3-7_GL0001976,4-1_GL0033909,5-1_GL0005650,5-2_GL0036482,54_GL0025859,54_GL0082039,6-1_GL0025244,7-8_GL0119915,8-3_GL0010235}	14	124	1	{Xu_20140829_15Nplight_D2_Ref5.FT2[11374],Xu_20140829_15Nplight_D2_Ref3.FT2[12089],Xu_20140829_15Nplight_D29_Ref2.FT2[14636],Xu_20140829_15Nplight_D8_Ref4.FT2[11572],Xu_20140829_15Nplight_D12_Ref3.FT2[13226],Xu_20140829_15Nplight_D12_Ref1.FT2[13470],Xu_20140829_15Nplight_D2_Ref5.FT2[8237],Xu_20140829_15Nplight_D0_Ref2.FT2[10883],Xu_20140829_15Nplight_D34_Ref5.FT2[12589],Xu_20140829_15Nplight_D1_R…	{Ms2,Ms2,Ms2,Ms2,Ms2,Ms2,Ms2,Ms2,Ms2,Ms2,Ms2,Ms2,Ms2,Ms2,Ms2,Ms2,Ms2,Ms2,Ms2,Ms2,Ms2,Ms2,Ms2,Ms2,Ms2,Ms2,Ms2,Ms2,Ms2,Ms2,Ms2,Ms2,Ms2,Ms2,Ms2,Ms2,Ms2,Ms2,Ms2,Ms2,Ms2,Ms2,Ms2,Ms2,Ms2,Ms2,Ms2,Ms2,Ms2,Ms2,Ms2,Ms2,Ms2,Ms2,Ms2,Ms2,Ms2,Ms2,Ms2,Ms2,Ms2,Ms2,Ms2,Ms2,Ms2,Ms2,Ms2,Ms2,Ms2,Ms2,Ms2,Ms2,Ms2,Ms2,Ms2,Ms2,Ms2,Ms2,Ms2,Ms2,Ms2,Ms2,Ms2,Ms2,Ms2,Ms2,Ms2,Ms2,Ms2,Ms2,Ms2,Ms2,Ms2,Ms2,Ms2,Ms2,Ms2,Ms2,Ms2,Ms…	{SE,SE,SE,SE,SE,SE,SE,SE,SE,SE,SE,SE,SE,SE,SE,SE,SE,SE,SE,SE,SE,SE,SE,SE,SE,SE,SE,SE,SE,SE,SE,SE,SE,SE,SE,SE,SE,SE,SE,SE,SE,SE,SE,SE,SE,SE,SE,SE,SE,SE,SE,SE,SE,SE,SE,SE,SE,SE,SE,SE,SE,SE,SE,SE,SE,SE,SE,SE,SE,SE,SE,SE,SE,SE,SE,SE,SE,SE,SE,SE,SE,SE,SE,SE,SE,SE,SE,SE,SE,SE,SE,SE,SE,SE,SE,SE,SE,SE,SE,SE,SE,SE,SE,SE,SE,SE,SE,SE,SE,SE,SE,SE,SE,SE,SE,SE,SE,SE,SE,SE,SE,SE,SE,SE}
[FGFYPESTGSYYM~DAELVN!YIK]	3	[FGFYPESTGSYYMDAELVNYIK]	{G1-1A_GL0090843,5-1_GL0080956}	2	1	0.999994	{Xu_20140829_15Nplight_D29_Ref2.FT2[31465]}	{Ms2}	{SE}
[NVPAAEGIQFQGR]	2	[NVPAAEGIQFQGR]	{MC-0-1_GL0009279,MH-6-3_GL0136441,Group2-7A_GL0081940}	3	10	1	{Xu_20140829_15Nplight_D0_Ref5.FT2[12733],Xu_20140829_15Nplight_D0_Ref4.FT2[12842],Xu_20140829_15Nplight_D0_Ref4.FT2[12852],Xu_20140829_15Nplight_D0_Ref3.FT2[14829],Xu_20140829_15Nplight_D4_Ref2.FT2[14799],Xu_20140829_15Nplight_D1_Ref4.FT2[13557],Xu_20140829_15Nplight_D8_Ref4.FT2[14186],Xu_20140829_15Nplight_D0_Ref4.FT2[12882],Xu_20140829_15Nplight_D1_Ref4.FT2[13529],Xu_20140829_15Nplight_D0_Ref5…	{Ms2,Ms2,Ms2,Ms2,Ms2,Ms2,Ms2,Ms2,Ms2,Ms2}	{SE,SE,SE,SE,SE,SE,SE,SE,SE,SE}
[QNDLLGMMFYIDN!FAGN!M~K]	3	[QNDLLGMMFYIDNFAGNMK]	{S-Fe12_GL0007486,G1-1A_GL0025750,Group2-8A_GL0063182,1-8_GL0079254,2-3_GL0043613}	5	1	0.991768	{Xu_20140829_15Nplight_D43_Ref1.FT2[25609]}	{Ms2}	{SE}
[VVTFGIRPESVDDDPEFLAK]	3	[VVTFGIRPESVDDDPEFLAK]	{2-1_GL0045974,23_GL0055386}	2	11	1	{Xu_20140829_15Nplight_D1_Ref4.FT2[24040],Xu_20140829_15Nplight_D1_Ref2.FT2[25543],Xu_20140829_15Nplight_D0_Ref2.FT2[25099],Xu_20140829_15Nplight_D1_Ref2.FT2[25524],Xu_20140829_15Nplight_D0_Ref2.FT2[25116],Xu_20140829_15Nplight_D0_Ref3.FT2[25058],Xu_20140829_15Nplight_D1_Ref1.FT2[25912],Xu_20140829_15Nplight_D0_Ref1.FT2[25022],Xu_20140829_15Nplight_D0_Ref3.FT2[25040],Xu_20140829_15Nplight_D19_Ref…	{Ms2,Ms2,Ms2,Ms2,Ms2,Ms2,Ms2,Ms2,Ms2,Ms2,Ms2}	{SE,SE,SE,SE,SE,SE,SE,SE,SE,SE,SE}
[VLLQ!PGDK]	2	[VLLQPGDK]	{MH-6-3_GL0037313}	1	1	0.996693	{Xu_20140829_15Nplight_D8_Ref2.FT2[10362]}	{Ms2}	{SE}
[NAPSLTNSQIIVSAPADSR]	2	[NAPSLTNSQIIVSAPADSR]	{G1-2A_GL0018889}	1	135	1	{Xu_20140829_15Nplight_D12_Ref4.FT2[17895],Xu_20140829_15Nplight_D4_Ref2.FT2[18881],Xu_20140829_15Nplight_D0_Ref5.FT2[17118],Xu_20140829_15Nplight_D4_Ref4.FT2[16616],Xu_20140829_15Nplight_D8_Ref4.FT2[18063],Xu_20140829_15Nplight_D12_Ref1.FT2[19551],Xu_20140829_15Nplight_D2_Ref4.FT2[17382],Xu_20140829_15Nplight_D19_Ref3.FT2[19321],Xu_20140829_15Nplight_D4_Ref3.FT2[18868],Xu_20140829_15Nplight_D1_R…	{Ms2,Ms2,Ms2,Ms2,Ms2,Ms2,Ms2,Ms2,Ms2,Ms2,Ms2,Ms2,Ms2,Ms2,Ms2,Ms2,Ms2,Ms2,Ms2,Ms2,Ms2,Ms2,Ms2,Ms2,Ms2,Ms2,Ms2,Ms2,Ms2,Ms2,Ms2,Ms2,Ms2,Ms2,Ms2,Ms2,Ms2,Ms2,Ms2,Ms2,Ms2,Ms2,Ms2,Ms2,Ms2,Ms2,Ms2,Ms2,Ms2,Ms2,Ms2,Ms2,Ms2,Ms2,Ms2,Ms2,Ms2,Ms2,Ms2,Ms2,Ms2,Ms2,Ms2,Ms2,Ms2,Ms2,Ms2,Ms2,Ms2,Ms2,Ms2,Ms2,Ms2,Ms2,Ms2,Ms2,Ms2,Ms2,Ms2,Ms2,Ms2,Ms2,Ms2,Ms2,Ms2,Ms2,Ms2,Ms2,Ms2,Ms2,Ms2,Ms2,Ms2,Ms2,Ms2,Ms2,Ms2,Ms2,Ms2,Ms…	{SE,SE,SE,SE,SE,SE,SE,SE,SE,SE,SE,SE,SE,SE,SE,SE,SE,SE,SE,SE,SE,SE,SE,SE,SE,SE,SE,SE,SE,SE,SE,SE,SE,SE,SE,SE,SE,SE,SE,SE,SE,SE,SE,SE,SE,SE,SE,SE,SE,SE,SE,SE,SE,SE,SE,SE,SE,SE,SE,SE,SE,SE,SE,SE,SE,SE,SE,SE,SE,SE,SE,SE,SE,SE,SE,SE,SE,SE,SE,SE,SE,SE,SE,SE,SE,SE,SE,SE,SE,SE,SE,SE,SE,SE,SE,SE,SE,SE,SE,SE,SE,SE,SE,SE,SE,SE,SE,SE,SE,SE,SE,SE,SE,SE,SE,SE,SE,SE,SE,SE,SE,SE,SE,SE,SE,SE,SE,SE,SE,SE,SE,SE,SE…
[NAPSLTNSQIIVSAPADSR]	3	[NAPSLTNSQIIVSAPADSR]	{G1-2A_GL0018889}	1	2	1	{Xu_20140829_15Nplight_D0_Ref1.FT2[18248],Xu_20140829_15Nplight_D0_Ref1.FT2[18249]}	{Ms2,Ms2}	{SE,SE}
[LAIGTN!FANNLTK]	2	[LAIGTNFANNLTK]	{10_GL0030675}	1	2	1	{Xu_20140829_15Nplight_D19_Ref2.FT2[22481],Xu_20140829_15Nplight_D2_Ref2.FT2[20822]}	{Ms2,Ms2}	{SE,SE}
[LTEYAAARPSAQ!YHEGR]	3	[LTEYAAARPSAQYHEGR]	{S-Fe20_GL0053736,S-Fe20_GL0180068,Group2-6A_GL0073840,Group2-8A_GL0162245,11_GL0012639,1-2_GL0033918,1A-dyr4-07_GL0083013,2-1_GL0008361,5-8_GL0093198,6-2_GL0033356,7-7_GL0107602}	11	2	1	{Xu_20140829_15Nplight_D19_Ref3.FT2[9139],Xu_20140829_15Nplight_D43_Ref5.FT2[7875]}	{Ms2,Ms2}	{SE,SE}
[PIIATINEFFGSSQLSQ!FM~DQ!PNPLAELRHKR]	3	[PIIATINEFFGSSQLSQFMDQPNPLAELRHKR]	{8-8_GL0115196}	1	1	0.999916	{Xu_20140829_15Nplight_D1_Ref2.FT2[26574]}	{Ms2}	{SE}
[Q!FEDDGETVKTAPK]	2	[QFEDDGETVKTAPK]	{MC-0-3_GL0033644,G1-5A_GL0196853}	2	1	0.999085	{Xu_20140829_15Nplight_D43_Ref5.FT2[27865]}	{Ms2}	{SE}
[SILGAVQ!N!RLDHTIN!NLDNIVENTTAAESR]	4	[SILGAVQNRLDHTINNLDNIVENTTAAESR]	{1-1_GL0056183}	1	1	1	{Xu_20140829_15Nplight_D8_Ref2.FT2[28384]}	{Ms2}	{SE}
[KDKHAGR]	2	[KDKHAGR]	{2-1_GL0098048,8-8_GL0049854}	2	1	1	{Xu_20140829_15Nplight_D34_Ref2.FT2[2913]}	{Ms2}	{SE}
[LTNSAQ!SLFTKMYENMQQ!AQQGAAPDM~GEADAQGGAEAGAADDVVDGDYR]	8	[LTNSAQSLFTKMYENMQQAQQGAAPDMGEADAQGGAEAGAADDVVDGDYR]	{G1-1A_GL0030850}	1	1	1	{Xu_20140829_15Nplight_D8_Ref3.FT2[34660]}	{Ms2}	{SE}
[IGIHDLVDN!GSAQAADYVEEATR]	3	[IGIHDLVDNGSAQAADYVEEATR]	{Group2-3A_GL0124810}	1	8	0.999997	{Xu_20140829_15Nplight_D2_Ref4.FT2[25797],Xu_20140829_15Nplight_D0_Ref5.FT2[25988],Xu_20140829_15Nplight_D8_Ref5.FT2[27690],Xu_20140829_15Nplight_D4_Ref4.FT2[26470],Xu_20140829_15Nplight_D12_Ref2.FT2[28162],Xu_20140829_15Nplight_D2_Ref2.FT2[28427],Xu_20140829_15Nplight_D1_Ref2.FT2[27883],Xu_20140829_15Nplight_D0_Ref5.FT2[26017]}	{Ms2,Ms2,Ms2,Ms2,Ms2,Ms2,Ms2,Ms2}	{SE,SE,SE,SE,SE,SE,SE,SE}
[ISETTQFNKQ!NLLDGSFTTKNLQVGAN!TN!QK]	4	[ISETTQFNKQNLLDGSFTTKNLQVGANTNQK]	{4-4_GL0100131}	1	1	1	{Xu_20140829_15Nplight_D29_Ref3.FT2[31687]}	{Ms2}	{SE}
[IKGELDQAASDQK]	2	[IKGELDQAASDQK]	{G1-1A_GL0004020,2-1_GL0108351,2-2_GL0051893}	3	24	0.999997	{Xu_20140829_15Nplight_D34_Ref1.FT2[3329],Xu_20140829_15Nplight_D43_Ref1.FT2[4186],Xu_20140829_15Nplight_D8_Ref1.FT2[3442],Xu_20140829_15Nplight_D34_Ref3.FT2[3339],Xu_20140829_15Nplight_D1_Ref5.FT2[2344],Xu_20140829_15Nplight_D29_Ref3.FT2[2391],Xu_20140829_15Nplight_D8_Ref2.FT2[3407],Xu_20140829_15Nplight_D34_Ref2.FT2[3247],Xu_20140829_15Nplight_D43_Ref2.FT2[3893],Xu_20140829_15Nplight_D43_Ref2.F…	{Ms2,Ms2,Ms2,Ms2,Ms2,Ms2,Ms2,Ms2,Ms2,Ms2,Ms2,Ms2,Ms2,Ms2,Ms2,Ms2,Ms2,Ms2,Ms2,Ms2,Ms2,Ms2,Ms2,Ms2}	{SE,SE,SE,SE,SE,SE,SE,SE,SE,SE,SE,SE,SE,SE,SE,SE,SE,SE,SE,SE,SE,SE,SE,SE}
[AAFTVQGSWEYAK]	2	[AAFTVQGSWEYAK]	{S-Fe20_GL0033725,S-Fe7_GL0128914,14_GL0032835}	3	1	1	{Xu_20140829_15Nplight_D4_Ref1.FT2[17824]}	{Ms2}	{SE}
[TVEDIYAVGTR]	2	[TVEDIYAVGTR]	{S-Fe20_GL0129268,MH-6-2_GL0114116,4-2_GL0014539,4-6_GL0100122}	4	49	1	{Xu_20140829_15Nplight_D43_Ref5.FT2[14703],Xu_20140829_15Nplight_D34_Ref5.FT2[14586],Xu_20140829_15Nplight_D0_Ref2.FT2[14269],Xu_20140829_15Nplight_D8_Ref4.FT2[14244],Xu_20140829_15Nplight_D4_Ref4.FT2[13292],Xu_20140829_15Nplight_D4_Ref2.FT2[14905],Xu_20140829_15Nplight_D0_Ref1.FT2[13977],Xu_20140829_15Nplight_D4_Ref2.FT2[14882],Xu_20140829_15Nplight_D8_Ref3.FT2[13436],Xu_20140829_15Nplight_D1_Re…	{Ms2,Ms2,Ms2,Ms2,Ms2,Ms2,Ms2,Ms2,Ms2,Ms2,Ms2,Ms2,Ms2,Ms2,Ms2,Ms2,Ms2,Ms2,Ms2,Ms2,Ms2,Ms2,Ms2,Ms2,Ms2,Ms2,Ms2,Ms2,Ms2,Ms2,Ms2,Ms2,Ms2,Ms2,Ms2,Ms2,Ms2,Ms2,Ms2,Ms2,Ms2,Ms2,Ms2,Ms2,Ms2,Ms2,Ms2,Ms2,Ms2}	{SE,SE,SE,SE,SE,SE,SE,SE,SE,SE,SE,SE,SE,SE,SE,SE,SE,SE,SE,SE,SE,SE,SE,SE,SE,SE,SE,SE,SE,SE,SE,SE,SE,SE,SE,SE,SE,SE,SE,SE,SE,SE,SE,SE,SE,SE,SE,SE,SE}
[YLIDSRDEGADER]	2	[YLIDSRDEGADER]	{G1-5A_GL0043250,1A-dyr3-06_GL0015022}	2	1	0.999999	{Xu_20140829_15Nplight_D2_Ref4.FT2[7067]}	{Ms2}	{SE}
[NYDDEQ!LAK]	2	[NYDDEQLAK]	{S-Fe9_GL0182398,MH-6-1_GL0088738,Group2-5A_GL0102791,16_GL0084832,3-1_GL0077759,3-5_GL0100138,4-1_GL0066340,54_GL0025155,5-7_GL0113504,5-8_GL0058994,6-7_GL0064556}	11	3	1	{Xu_20140829_15Nplight_D1_Ref2.FT2[4052],Xu_20140829_15Nplight_D19_Ref1.FT2[5695],Xu_20140829_15Nplight_D0_Ref2.FT2[3601]}	{Ms2,Ms2,Ms2}	{SE,SE,SE}
[TAIGTMGGGLSTTPAAELGAIVIK]	3	[TAIGTMGGGLSTTPAAELGAIVIK]	{S-Fe12_GL0089829,MC-6-2_GL0117569,Group2-2A_GL0112564,4-8_GL0033481,6-1_GL0082352}	5	40	1	{Xu_20140829_15Nplight_D1_Ref3.FT2[31255],Xu_20140829_15Nplight_D2_Ref1.FT2[31190],Xu_20140829_15Nplight_D19_Ref2.FT2[32676],Xu_20140829_15Nplight_D43_Ref4.FT2[30760],Xu_20140829_15Nplight_D12_Ref1.FT2[32196],Xu_20140829_15Nplight_D29_Ref3.FT2[29946],Xu_20140829_15Nplight_D12_Ref3.FT2[31872],Xu_20140829_15Nplight_D12_Ref5.FT2[29745],Xu_20140829_15Nplight_D4_Ref3.FT2[31482],Xu_20140829_15Nplight_D…	{Ms2,Ms2,Ms2,Ms2,Ms2,Ms2,Ms2,Ms2,Ms2,Ms2,Ms2,Ms2,Ms2,Ms2,Ms2,Ms2,Ms2,Ms2,Ms2,Ms2,Ms2,Ms2,Ms2,Ms2,Ms2,Ms2,Ms2,Ms2,Ms2,Ms2,Ms2,Ms2,Ms2,Ms2,Ms2,Ms2,Ms2,Ms2,Ms2,Ms2}	{SE,SE,SE,SE,SE,SE,SE,SE,SE,SE,SE,SE,SE,SE,SE,SE,SE,SE,SE,SE,SE,SE,SE,SE,SE,SE,SE,SE,SE,SE,SE,SE,SE,SE,SE,SE,SE,SE,SE,SE}
[TAIGTMGGGLSTTPAAELGAIVIK]	2	[TAIGTMGGGLSTTPAAELGAIVIK]	{S-Fe12_GL0089829,MC-6-2_GL0117569,Group2-2A_GL0112564,4-8_GL0033481,6-1_GL0082352}	5	112	1	{Xu_20140829_15Nplight_D12_Ref3.FT2[31892],Xu_20140829_15Nplight_D29_Ref4.FT2[30351],Xu_20140829_15Nplight_D43_Ref4.FT2[30738],Xu_20140829_15Nplight_D29_Ref2.FT2[33395],Xu_20140829_15Nplight_D43_Ref4.FT2[30741],Xu_20140829_15Nplight_D19_Ref3.FT2[31799],Xu_20140829_15Nplight_D29_Ref1.FT2[33587],Xu_20140829_15Nplight_D12_Ref3.FT2[31854],Xu_20140829_15Nplight_D12_Ref3.FT2[31851],Xu_20140829_15Npligh…	{Ms2,Ms2,Ms2,Ms2,Ms2,Ms2,Ms2,Ms2,Ms2,Ms2,Ms2,Ms2,Ms2,Ms2,Ms2,Ms2,Ms2,Ms2,Ms2,Ms2,Ms2,Ms2,Ms2,Ms2,Ms2,Ms2,Ms2,Ms2,Ms2,Ms2,Ms2,Ms2,Ms2,Ms2,Ms2,Ms2,Ms2,Ms2,Ms2,Ms2,Ms2,Ms2,Ms2,Ms2,Ms2,Ms2,Ms2,Ms2,Ms2,Ms2,Ms2,Ms2,Ms2,Ms2,Ms2,Ms2,Ms2,Ms2,Ms2,Ms2,Ms2,Ms2,Ms2,Ms2,Ms2,Ms2,Ms2,Ms2,Ms2,Ms2,Ms2,Ms2,Ms2,Ms2,Ms2,Ms2,Ms2,Ms2,Ms2,Ms2,Ms2,Ms2,Ms2,Ms2,Ms2,Ms2,Ms2,Ms2,Ms2,Ms2,Ms2,Ms2,Ms2,Ms2,Ms2,Ms2,Ms2,Ms2,Ms2,Ms…	{SE,SE,SE,SE,SE,SE,SE,SE,SE,SE,SE,SE,SE,SE,SE,SE,SE,SE,SE,SE,SE,SE,SE,SE,SE,SE,SE,SE,SE,SE,SE,SE,SE,SE,SE,SE,SE,SE,SE,SE,SE,SE,SE,SE,SE,SE,SE,SE,SE,SE,SE,SE,SE,SE,SE,SE,SE,SE,SE,SE,SE,SE,SE,SE,SE,SE,SE,SE,SE,SE,SE,SE,SE,SE,SE,SE,SE,SE,SE,SE,SE,SE,SE,SE,SE,SE,SE,SE,SE,SE,SE,SE,SE,SE,SE,SE,SE,SE,SE,SE,SE,SE,SE,SE,SE,SE,SE,SE,SE,SE,SE,SE}
[TVLIAN!TSDMPVAAR]	2	[TVLIANTSDMPVAAR]	{S-Fe12_GL0206001,S-Fe16_GL0010179,S-Fe18_GL0024115,S-Fe20_GL0009937,S-Fe20_GL0024744,S-Fe20_GL0087008,S-Fe20_GL0105288,S-Fe20_GL0171496,S-Fe2_GL0094362,S-Fe3_GL0222027,S-Fe6_GL0163600,S-Fe6_GL0231379,S-Fe8_GL0056405,S-Fe8_GL0175285,S-Fe8_GL0209980,S-Fe8_GL0251362,S-Fe9_GL0016121,S-Fe9_GL0115271,S-Fe9_GL0192540,MC-0-1_GL0030015,MC-0-1_GL0087241,MC-6-1_GL0003739,MC-6-1_GL0010376,MC-6-2_GL0021971,M…	124	23	1	{Xu_20140829_15Nplight_D43_Ref4.FT2[18513],Xu_20140829_15Nplight_D43_Ref3.FT2[20823],Xu_20140829_15Nplight_D12_Ref4.FT2[17943],Xu_20140829_15Nplight_D29_Ref4.FT2[18174],Xu_20140829_15Nplight_D0_Ref5.FT2[16911],Xu_20140829_15Nplight_D8_Ref3.FT2[16710],Xu_20140829_15Nplight_D43_Ref2.FT2[21373],Xu_20140829_15Nplight_D43_Ref5.FT2[18293],Xu_20140829_15Nplight_D12_Ref5.FT2[17863],Xu_20140829_15Nplight_…	{Ms2,Ms2,Ms2,Ms2,Ms2,Ms2,Ms2,Ms2,Ms2,Ms2,Ms2,Ms2,Ms2,Ms2,Ms2,Ms2,Ms2,Ms2,Ms2,Ms2,Ms2,Ms2,Ms2}	{SE,SE,SE,SE,SE,SE,SE,SE,SE,SE,SE,SE,SE,SE,SE,SE,SE,SE,SE,SE,SE,SE,SE}
[ALINNLYSSTFTNAEHTEYTANTPENIK]	3	[ALINNLYSSTFTNAEHTEYTANTPENIK]	{G1-5A_GL0030637,35_GL0150440}	2	7	0.999995	{Xu_20140829_15Nplight_D2_Ref1.FT2[25979],Xu_20140829_15Nplight_D1_Ref4.FT2[24866],Xu_20140829_15Nplight_D1_Ref2.FT2[26476],Xu_20140829_15Nplight_D1_Ref4.FT2[24871],Xu_20140829_15Nplight_D0_Ref2.FT2[26017],Xu_20140829_15Nplight_D2_Ref1.FT2[25977],Xu_20140829_15Nplight_D19_Ref1.FT2[28037]}	{Ms2,Ms2,Ms2,Ms2,Ms2,Ms2,Ms2}	{SE,SE,SE,SE,SE,SE,SE}
[YLSFQGK]	2	[YLSFQGK]	{MH-6-2_GL0025064}	1	2	0.999986	{Xu_20140829_15Nplight_D34_Ref3.FT2[10120],Xu_20140829_15Nplight_D19_Ref3.FT2[9032]}	{Ms2,Ms2}	{SE,SE}
[IATGDVSDTQK]	2	[IATGDVSDTQK]	{MC-6-3_GL0059050,1-6_GL0086957}	2	93	1	{Xu_20140829_15Nplight_D43_Ref3.FT2[3036],Xu_20140829_15Nplight_D43_Ref2.FT2[3054],Xu_20140829_15Nplight_D19_Ref1.FT2[2481],Xu_20140829_15Nplight_D43_Ref1.FT2[3274],Xu_20140829_15Nplight_D43_Ref4.FT2[2144],Xu_20140829_15Nplight_D8_Ref3.FT2[2422],Xu_20140829_15Nplight_D0_Ref5.FT2[1564],Xu_20140829_15Nplight_D4_Ref1.FT2[2449],Xu_20140829_15Nplight_D0_Ref3.FT2[2185],Xu_20140829_15Nplight_D2_Ref3.FT2…	{Ms2,Ms2,Ms2,Ms2,Ms2,Ms2,Ms2,Ms2,Ms2,Ms2,Ms2,Ms2,Ms2,Ms2,Ms2,Ms2,Ms2,Ms2,Ms2,Ms2,Ms2,Ms2,Ms2,Ms2,Ms2,Ms2,Ms2,Ms2,Ms2,Ms2,Ms2,Ms2,Ms2,Ms2,Ms2,Ms2,Ms2,Ms2,Ms2,Ms2,Ms2,Ms2,Ms2,Ms2,Ms2,Ms2,Ms2,Ms2,Ms2,Ms2,Ms2,Ms2,Ms2,Ms2,Ms2,Ms2,Ms2,Ms2,Ms2,Ms2,Ms2,Ms2,Ms2,Ms2,Ms2,Ms2,Ms2,Ms2,Ms2,Ms2,Ms2,Ms2,Ms2,Ms2,Ms2,Ms2,Ms2,Ms2,Ms2,Ms2,Ms2,Ms2,Ms2,Ms2,Ms2,Ms2,Ms2,Ms2,Ms2,Ms2,Ms2,Ms2,Ms2}	{SE,SE,SE,SE,SE,SE,SE,SE,SE,SE,SE,SE,SE,SE,SE,SE,SE,SE,SE,SE,SE,SE,SE,SE,SE,SE,SE,SE,SE,SE,SE,SE,SE,SE,SE,SE,SE,SE,SE,SE,SE,SE,SE,SE,SE,SE,SE,SE,SE,SE,SE,SE,SE,SE,SE,SE,SE,SE,SE,SE,SE,SE,SE,SE,SE,SE,SE,SE,SE,SE,SE,SE,SE,SE,SE,SE,SE,SE,SE,SE,SE,SE,SE,SE,SE,SE,SE,SE,SE,SE,SE,SE,SE}
[ISN!IQDILPVLEQIVQSGAK]	3	[ISNIQDILPVLEQIVQSGAK]	{G1-5A_GL0050302,10_GL0013538,11_GL0085594,1A-dyr1-07_GL0001311,6-5_GL0030705}	5	1	1	{Xu_20140829_15Nplight_D1_Ref5.FT2[35504]}	{Ms2}	{SE}
[GLTQASAN!ASDGISCVQ!TAEGALNEVHDMLQR]	3	[GLTQASANASDGISCVQTAEGALNEVHDMLQR]	{G1-4A_GL0048832,G1-5A_GL0035192,Group2-7A_GL0114990,2_GL0121528,3-6_GL0025641,41_GL0110847,5-3_GL0111409,5-7_GL0104643,5-8_GL0042649}	9	1	1	{Xu_20140829_15Nplight_D8_Ref5.FT2[35153]}	{Ms2}	{SE}
[KVGAFGLTEPGAGTDAQ!GQ!QTK]	3	[KVGAFGLTEPGAGTDAQGQQTK]	{MC-6-2_GL0171837}	1	1	1	{Xu_20140829_15Nplight_D8_Ref4.FT2[17833]}	{Ms2}	{SE}
[IAPALDIAVGK]	2	[IAPALDIAVGK]	{S-Fe10_GL0105163,1A-dyr3-06_GL0051689}	2	2	0.990975	{Xu_20140829_15Nplight_D0_Ref4.FT2[17287],Xu_20140829_15Nplight_D0_Ref4.FT2[17282]}	{Ms2,Ms2}	{SE,SE}
[VYSDTNKPVIGTCVINVVGSR]	3	[VYSDTNKPVIGTCVINVVGSR]	{S-Fe3_GL0205010}	1	11	1	{Xu_20140829_15Nplight_D0_Ref1.FT2[20901],Xu_20140829_15Nplight_D1_Ref3.FT2[21460],Xu_20140829_15Nplight_D1_Ref3.FT2[21447],Xu_20140829_15Nplight_D0_Ref1.FT2[20884],Xu_20140829_15Nplight_D1_Ref1.FT2[22048],Xu_20140829_15Nplight_D0_Ref3.FT2[21316],Xu_20140829_15Nplight_D1_Ref3.FT2[21446],Xu_20140829_15Nplight_D1_Ref1.FT2[22045],Xu_20140829_15Nplight_D4_Ref2.FT2[21619],Xu_20140829_15Nplight_D0_Ref3…	{Ms2,Ms2,Ms2,Ms2,Ms2,Ms2,Ms2,Ms2,Ms2,Ms2,Ms2}	{SE,SE,SE,SE,SE,SE,SE,SE,SE,SE,SE}
[LGLPQVSYAAEITK]	2	[LGLPQVSYAAEITK]	{S-Fe20_GL0024967,1-3_GL0039106,47_GL0114307}	3	1	1	{Xu_20140829_15Nplight_D0_Ref5.FT2[22109]}	{Ms2}	{SE}
[TVM~EALNTDLVCDAINTAMR]	2	[TVMEALNTDLVCDAINTAMR]	{S-Fe12_GL0187613,G1-1A_GL0012698,G1-1A_GL0058007,G1-5A_GL0092063,1_GL0105097,1A-dyr4-07_GL0048716,2-1_GL0015272,2-2_GL0042992,26_GL0096319,26_GL0143044,31_GL0040791,34_GL0079616,3-5_GL0028454,3-6_GL0049852,4-1_GL0022805,5-2_GL0064267,7-5_GL0063139,8-2_GL0023615,8-2_GL0075649}	19	1	1	{Xu_20140829_15Nplight_D0_Ref5.FT2[31180]}	{Ms2}	{SE}
[IELAQYR]	2	[IELAQYR]	{MC-0-3_GL0017040,G1-5A_GL0018536,17_GL0030269,2-1_GL0042708,8-2_GL0083116,8-5_GL0105102}	6	2	1	{Xu_20140829_15Nplight_D4_Ref2.FT2[11137],Xu_20140829_15Nplight_D8_Ref4.FT2[10753]}	{Ms2,Ms2}	{SE,SE}
[IQHNIMALNSYRQLGGNN!NALAKNLEK]	4	[IQHNIMALNSYRQLGGNNNALAKNLEK]	{MH-6-2_GL0093008}	1	1	1	{Xu_20140829_15Nplight_D8_Ref3.FT2[28352]}	{Ms2}	{SE}
[CAEEADNSR]	2	[CAEEADNSR]	{1-2_GL0107692}	1	1	0.993248	{Xu_20140829_15Nplight_D8_Ref5.FT2[6487]}	{Ms2}	{SE}
[EDFLQ!QN!GFMEVDWYSSYERQEK]	3	[EDFLQQNGFMEVDWYSSYERQEK]	{MC-6-1_GL0010376}	1	1	1	{Xu_20140829_15Nplight_D2_Ref1.FT2[40216]}	{Ms2}	{SE}
[YVAEGANM~PSTLQAIEVFQ!K]	4	[YVAEGANMPSTLQAIEVFQK]	{4-2_GL0026594}	1	1	1	{Xu_20140829_15Nplight_D43_Ref5.FT2[27075]}	{Ms2}	{SE}
[SDITNQ!MTDAVEAR]	2	[SDITNQMTDAVEAR]	{1-1_GL0031714,1A-dyr4-07_GL0045761,26_GL0076324,8-1_GL0006801}	4	1	0.99392	{Xu_20140829_15Nplight_D1_Ref3.FT2[6306]}	{Ms2}	{SE}
[VSTLTAN!VAEKLM~N!ATFDDK]	3	[VSTLTANVAEKLMNATFDDK]	{MH-6-2_GL0074458,1-1_GL0128441,1-7_GL0138406,22_GL0050585}	4	1	1	{Xu_20140829_15Nplight_D8_Ref4.FT2[30762]}	{Ms2}	{SE}
[SLYLEN!VIETAK]	3	[SLYLENVIETAK]	{S-Fe1_GL0182387}	1	1	1	{Xu_20140829_15Nplight_D43_Ref5.FT2[14845]}	{Ms2}	{SE}
[ETVAEILFR]	2	[ETVAEILFR]	{Group2-5A_GL0155438,4-6_GL0088198,4-7_GL0025922,5-7_GL0055759,6-4_GL0065339}	5	199	1	{Xu_20140829_15Nplight_D4_Ref3.FT2[28495],Xu_20140829_15Nplight_D43_Ref1.FT2[31607],Xu_20140829_15Nplight_D2_Ref1.FT2[26811],Xu_20140829_15Nplight_D43_Ref1.FT2[30284],Xu_20140829_15Nplight_D4_Ref2.FT2[27187],Xu_20140829_15Nplight_D1_Ref1.FT2[27704],Xu_20140829_15Nplight_D1_Ref3.FT2[27078],Xu_20140829_15Nplight_D4_Ref3.FT2[27150],Xu_20140829_15Nplight_D2_Ref5.FT2[25347],Xu_20140829_15Nplight_D2_Re…	{Ms2,Ms2,Ms2,Ms2,Ms2,Ms2,Ms2,Ms2,Ms2,Ms2,Ms2,Ms2,Ms2,Ms2,Ms2,Ms2,Ms2,Ms2,Ms2,Ms2,Ms2,Ms2,Ms2,Ms2,Ms2,Ms2,Ms2,Ms2,Ms2,Ms2,Ms2,Ms2,Ms2,Ms2,Ms2,Ms2,Ms2,Ms2,Ms2,Ms2,Ms2,Ms2,Ms2,Ms2,Ms2,Ms2,Ms2,Ms2,Ms2,Ms2,Ms2,Ms2,Ms2,Ms2,Ms2,Ms2,Ms2,Ms2,Ms2,Ms2,Ms2,Ms2,Ms2,Ms2,Ms2,Ms2,Ms2,Ms2,Ms2,Ms2,Ms2,Ms2,Ms2,Ms2,Ms2,Ms2,Ms2,Ms2,Ms2,Ms2,Ms2,Ms2,Ms2,Ms2,Ms2,Ms2,Ms2,Ms2,Ms2,Ms2,Ms2,Ms2,Ms2,Ms2,Ms2,Ms2,Ms2,Ms2,Ms2,Ms…	{SE,SE,SE,SE,SE,SE,SE,SE,SE,SE,SE,SE,SE,SE,SE,SE,SE,SE,SE,SE,SE,SE,SE,SE,SE,SE,SE,SE,SE,SE,SE,SE,SE,SE,SE,SE,SE,SE,SE,SE,SE,SE,SE,SE,SE,SE,SE,SE,SE,SE,SE,SE,SE,SE,SE,SE,SE,SE,SE,SE,SE,SE,SE,SE,SE,SE,SE,SE,SE,SE,SE,SE,SE,SE,SE,SE,SE,SE,SE,SE,SE,SE,SE,SE,SE,SE,SE,SE,SE,SE,SE,SE,SE,SE,SE,SE,SE,SE,SE,SE,SE,SE,SE,SE,SE,SE,SE,SE,SE,SE,SE,SE,SE,SE,SE,SE,SE,SE,SE,SE,SE,SE,SE,SE,SE,SE,SE,SE,SE,SE,SE,SE,SE…
[KVGIGHGK]	2	[KVGIGHGK]	{S-Fe10_GL0135266}	1	5	1	{Xu_20140829_15Nplight_D19_Ref2.FT2[42875],Xu_20140829_15Nplight_D1_Ref5.FT2[39353],Xu_20140829_15Nplight_D0_Ref5.FT2[45347],Xu_20140829_15Nplight_D19_Ref2.FT2[42853],Xu_20140829_15Nplight_D4_Ref5.FT2[40063]}	{Ms2,Ms2,Ms2,Ms2,Ms2}	{SE,SE,SE,SE,SE}
[Q!AMAAGN!K]	2	[QAMAAGNK]	{G1-5A_GL0036269,16_GL0072292,2-8_GL0096660,3-8_GL0042753,6-1_GL0102403}	5	1	0.991829	{Xu_20140829_15Nplight_D12_Ref4.FT2[3655]}	{Ms2}	{SE}
[ITLHVGDSHETAN!QLKVTFQ!TMN!SSSLGLHK]	3	[ITLHVGDSHETANQLKVTFQTMNSSSLGLHK]	{47_GL0039979}	1	1	1	{Xu_20140829_15Nplight_D1_Ref3.FT2[39995]}	{Ms2}	{SE}
[DNNYDAYNALKDMK]	2	[DNNYDAYNALKDMK]	{1-7_GL0025668,2-4_GL0118397,3-5_GL0093622,3-7_GL0055790}	4	20	1	{Xu_20140829_15Nplight_D34_Ref4.FT2[18803],Xu_20140829_15Nplight_D0_Ref2.FT2[18665],Xu_20140829_15Nplight_D43_Ref5.FT2[18625],Xu_20140829_15Nplight_D43_Ref2.FT2[21619],Xu_20140829_15Nplight_D29_Ref5.FT2[18528],Xu_20140829_15Nplight_D4_Ref4.FT2[17151],Xu_20140829_15Nplight_D4_Ref2.FT2[19206],Xu_20140829_15Nplight_D29_Ref1.FT2[21012],Xu_20140829_15Nplight_D0_Ref2.FT2[18662],Xu_20140829_15Nplight_D3…	{Ms2,Ms2,Ms2,Ms2,Ms2,Ms2,Ms2,Ms2,Ms2,Ms2,Ms2,Ms2,Ms2,Ms2,Ms2,Ms2,Ms2,Ms2,Ms2,Ms2}	{SE,SE,SE,SE,SE,SE,SE,SE,SE,SE,SE,SE,SE,SE,SE,SE,SE,SE,SE,SE}
[DNNYDAYNALKDMK]	3	[DNNYDAYNALKDMK]	{1-7_GL0025668,2-4_GL0118397,3-5_GL0093622,3-7_GL0055790}	4	1	1	{Xu_20140829_15Nplight_D8_Ref5.FT2[18030]}	{Ms2}	{SE}
[VSDVANVLQNDAGGIGLFR]	2	[VSDVANVLQNDAGGIGLFR]	{S-Fe20_GL0072211,1-1_GL0006684,1-1_GL0039698,34_GL0040220}	4	2	0.996303	{Xu_20140829_15Nplight_D0_Ref2.FT2[30732],Xu_20140829_15Nplight_D0_Ref2.FT2[30718]}	{Ms2,Ms2}	{SE,SE}
[TQSAFSENGLPVGAGLEDLGK]	2	[TQSAFSENGLPVGAGLEDLGK]	{S-Fe1_GL0115953,31_GL0044189}	2	1	0.999995	{Xu_20140829_15Nplight_D1_Ref3.FT2[26995]}	{Ms2}	{SE}
[VDADKN!LILVK]	3	[VDADKNLILVK]	{S-Fe17_GL0022301,S-Fe9_GL0075827,MC-0-3_GL0008457,G1-5A_GL0006985,G1-5A_GL0164807,Group2-2A_GL0036302,Group2-4A_GL0006575,Group2-4A_GL0043129,Group2-5A_GL0039859,1-1_GL0029123,2-1_GL0072700,2-2_GL0012375,2B-dyr23-07_GL0050410,32_GL0040342,3-5_GL0095777,4-5_GL0089948,5-1_GL0073745,6-1_GL0062489,6-2_GL0091316,7-5_GL0112822}	20	1	1	{Xu_20140829_15Nplight_D8_Ref2.FT2[13738]}	{Ms2}	{SE}
[MNELAVKAAHGTMSESDR]	2	[MNELAVKAAHGTMSESDR]	{4-3_GL0068538}	1	1	1	{Xu_20140829_15Nplight_D4_Ref2.FT2[17131]}	{Ms2}	{SE}
[RQ!AAVAELN!AQ!GLAGSVTADSTK]	3	[RQAAVAELNAQGLAGSVTADSTK]	{MC-0-3_GL0033644,G1-5A_GL0196853}	2	1	0.997545	{Xu_20140829_15Nplight_D29_Ref1.FT2[35894]}	{Ms2}	{SE}
[SLEN!AMNDLMQ!ITGQKPIITKAR]	3	[SLENAMNDLMQITGQKPIITKAR]	{6-7_GL0028460}	1	1	0.996181	{Xu_20140829_15Nplight_D43_Ref2.FT2[40918]}	{Ms2}	{SE}
[LM~SECPFVKGN!ASGM~AVGLPDGQMGNSEVGHLNMGAGRIVYQELTR]	5	[LMSECPFVKGNASGMAVGLPDGQMGNSEVGHLNMGAGRIVYQELTR]	{G1-6A_GL0028082,5-1_GL0045505,5-4_GL0095380}	3	1	0.992239	{Xu_20140829_15Nplight_D29_Ref4.FT2[27480]}	{Ms2}	{SE}
[EGAVDYN!K]	2	[EGAVDYNK]	{S-Fe10_GL0124296,41_GL0104359}	2	1	1	{Xu_20140829_15Nplight_D1_Ref1.FT2[2455]}	{Ms2}	{SE}
[SETKNEATAYQ!PM~TFDAIK]	3	[SETKNEATAYQPMTFDAIK]	{1-1_GL0025711,1-1_GL0098932,1-5_GL0008297,7-8_GL0145060}	4	1	1	{Xu_20140829_15Nplight_D4_Ref1.FT2[12370]}	{Ms2}	{SE}
[IIGMGGALDSSR]	2	[IIGMGGALDSSR]	{S-Fe10_GL0021163,S-Fe10_GL0051547,S-Fe10_GL0076983,S-Fe10_GL0090621,S-Fe12_GL0017524,S-Fe1_GL0129702,MC-0-1_GL0026141,MC-0-1_GL0073150,MC-0-1_GL0089906,MC-0-3_GL0025466,MH-6-5_GL0183913,G1-1A_GL0002591,G1-8A_GL0095776,Group2-2A_GL0095976,10_GL0031712,1-1_GL0085382,1-1_GL0089280,1-1_GL0104630,11_GL0022847,14_GL0103996,1A-dyr2-07_GL0000047,1A-dyr2-07_GL0074946,1A-dyr3-06_GL0020543,1A-dyr3-06_GL003…	27	6	0.99891	{Xu_20140829_15Nplight_D8_Ref4.FT2[14859],Xu_20140829_15Nplight_D29_Ref1.FT2[17561],Xu_20140829_15Nplight_D12_Ref2.FT2[16391],Xu_20140829_15Nplight_D4_Ref4.FT2[13968],Xu_20140829_15Nplight_D29_Ref2.FT2[17547],Xu_20140829_15Nplight_D43_Ref3.FT2[17739]}	{Ms2,Ms2,Ms2,Ms2,Ms2,Ms2}	{SE,SE,SE,SE,SE,SE}
[IN!PLIGSAGVSAVPMAAR]	2	[INPLIGSAGVSAVPMAAR]	{S-Fe12_GL0008106,S-Fe16_GL0021653,S-Fe17_GL0003701,S-Fe20_GL0063122,S-Fe20_GL0140242,S-Fe20_GL0146754,S-Fe20_GL0170684,S-Fe20_GL0183650,S-Fe2_GL0059777,S-Fe3_GL0055796,S-Fe6_GL0040744,S-Fe6_GL0249858,S-Fe7_GL0097018,S-Fe8_GL0221594,S-Fe8_GL0291956,S-Fe9_GL0066703,S-Fe9_GL0084886,S-Fe9_GL0205590,S-Fe9_GL0257373,MC-0-1_GL0016668,MC-0-1_GL0024934,MC-0-1_GL0039294,MC-0-1_GL0043297,MC-0-1_GL0086108,M…	142	2	1	{Xu_20140829_15Nplight_D43_Ref5.FT2[22803],Xu_20140829_15Nplight_D2_Ref1.FT2[23185]}	{Ms2,Ms2}	{SE,SE}
[GVFEN!GVLTGK]	2	[GVFENGVLTGK]	{4-7_GL0119161,5-7_GL0089061}	2	2	1	{Xu_20140829_15Nplight_D1_Ref2.FT2[19050],Xu_20140829_15Nplight_D0_Ref2.FT2[18583]}	{Ms2,Ms2}	{SE,SE}
[AGMSGKGDK]	2	[AGMSGKGDK]	{MH-6-4_GL0177313,MH-6-5_GL0097104}	2	1	0.999767	{Xu_20140829_15Nplight_D43_Ref4.FT2[9833]}	{Ms2}	{SE}
[EWVTQASGVWFAK]	2	[EWVTQASGVWFAK]	{Mouse_sp|Q7TPZ8|CBPA1_MOUSE}	1	35	1	{Xu_20140829_15Nplight_D2_Ref1.FT2[26581],Xu_20140829_15Nplight_D1_Ref1.FT2[27467],Xu_20140829_15Nplight_D1_Ref1.FT2[27445],Xu_20140829_15Nplight_D2_Ref3.FT2[24983],Xu_20140829_15Nplight_D8_Ref4.FT2[25849],Xu_20140829_15Nplight_D4_Ref1.FT2[22648],Xu_20140829_15Nplight_D8_Ref1.FT2[26622],Xu_20140829_15Nplight_D19_Ref2.FT2[28053],Xu_20140829_15Nplight_D8_Ref3.FT2[24161],Xu_20140829_15Nplight_D8_Ref…	{Ms2,Ms2,Ms2,Ms2,Ms2,Ms2,Ms2,Ms2,Ms2,Ms2,Ms2,Ms2,Ms2,Ms2,Ms2,Ms2,Ms2,Ms2,Ms2,Ms2,Ms2,Ms2,Ms2,Ms2,Ms2,Ms2,Ms2,Ms2,Ms2,Ms2,Ms2,Ms2,Ms2,Ms2,Ms2}	{SE,SE,SE,SE,SE,SE,SE,SE,SE,SE,SE,SE,SE,SE,SE,SE,SE,SE,SE,SE,SE,SE,SE,SE,SE,SE,SE,SE,SE,SE,SE,SE,SE,SE,SE}
[ANTNSAQVENLVN!LLDGYAGKGGHHLNVNVLNRDMLLDAQK]	4	[ANTNSAQVENLVNLLDGYAGKGGHHLNVNVLNRDMLLDAQK]	{6-5_GL0020903}	1	1	1	{Xu_20140829_15Nplight_D8_Ref5.FT2[39521]}	{Ms2}	{SE}
[WNAAAYKN]	2	[WNAAAYKN]	{2-3_GL0072410}	1	1	1	{Xu_20140829_15Nplight_D19_Ref5.FT2[11647]}	{Ms2}	{SE}
[AWM~N!TTLTM~LETQR]	3	[AWMNTTLTMLETQR]	{S-Fe9_GL0232526,1A-dyr4-07_GL0099083}	2	1	0.999999	{Xu_20140829_15Nplight_D34_Ref4.FT2[13725]}	{Ms2}	{SE}
[AAMTVSISDMTVPAQ!KQ!EM~LDEAQTTVDR]	3	[AAMTVSISDMTVPAQKQEMLDEAQTTVDR]	{10_GL0069976}	1	1	1	{Xu_20140829_15Nplight_D1_Ref3.FT2[39556]}	{Ms2}	{SE}
[NMITGAAQMDGAILV]	2	[NMITGAAQMDGAILV]	{S-Fe8_GL0078482,7_GL0110593}	2	1	0.999993	{Xu_20140829_15Nplight_D8_Ref3.FT2[26451]}	{Ms2}	{SE}
[IDITDDGN!VSVCGTDPAM~MEK]	3	[IDITDDGNVSVCGTDPAMMEK]	{4-1_GL0021837}	1	1	1	{Xu_20140829_15Nplight_D0_Ref3.FT2[39110]}	{Ms2}	{SE}
[VLDELTLAR]	2	[VLDELTLAR]	{Mouse_sp|Q61781|K1C14_MOUSE,Mouse_sp|Q9QWL7|K1C17_MOUSE,Mouse_sp|Q61414|K1C15_MOUSE,Mouse_sp|P19001|K1C19_MOUSE,Mouse_sp|Q6IFX2|K1C42_MOUSE}	5	2	1	{Xu_20140829_15Nplight_D2_Ref3.FT2[16830],Xu_20140829_15Nplight_D2_Ref3.FT2[16826]}	{Ms2,Ms2}	{SE,SE}
[WLYSDHDIFFR]	3	[WLYSDHDIFFR]	{S-Fe12_GL0069968,S-Fe6_GL0052381,S-Fe7_GL0017648,MC-6-2_GL0193343,MC-6-5_GL0135433,G1-5A_GL0085947,G1-5A_GL0204282,G1-7A_GL0071465,Group2-2A_GL0068628,Group2-4A_GL0033936,Group2-5A_GL0060799,Group2-7A_GL0068203,Group2-8A_GL0124376,10_GL0073367,11_GL0133896,1-2_GL0074492,1A-dyr1-07_GL0009402,2-1_GL0062879,2-3_GL0080030,23_GL0055735,2-6_GL0088554,29_GL0100815,2A-dyr14-06_GL0018454,2A-dyr16-07_GL00…	50	1	1	{Xu_20140829_15Nplight_D0_Ref3.FT2[26586]}	{Ms2}	{SE}
[GMPDWTGSWINNFSYK]	2	[GMPDWTGSWINNFSYK]	{S-Fe1_GL0069679}	1	9	1	{Xu_20140829_15Nplight_D0_Ref1.FT2[32908],Xu_20140829_15Nplight_D1_Ref3.FT2[32549],Xu_20140829_15Nplight_D1_Ref1.FT2[33302],Xu_20140829_15Nplight_D0_Ref5.FT2[31124],Xu_20140829_15Nplight_D0_Ref5.FT2[31117],Xu_20140829_15Nplight_D0_Ref1.FT2[32913],Xu_20140829_15Nplight_D0_Ref4.FT2[31495],Xu_20140829_15Nplight_D0_Ref4.FT2[31506],Xu_20140829_15Nplight_D0_Ref4.FT2[31505]}	{Ms2,Ms2,Ms2,Ms2,Ms2,Ms2,Ms2,Ms2,Ms2}	{SE,SE,SE,SE,SE,SE,SE,SE,SE}
[FCFDVEK]	2	[FCFDVEK]	{Group2-6A_GL0059981}	1	2	1	{Xu_20140829_15Nplight_D0_Ref3.FT2[16515],Xu_20140829_15Nplight_D0_Ref5.FT2[14230]}	{Ms2,Ms2}	{SE,SE}
[TIDDYFGLETLK]	2	[TIDDYFGLETLK]	{1A-dyr1-07_GL0027339,5-4_GL0121853}	2	4	1	{Xu_20140829_15Nplight_D0_Ref2.FT2[27569],Xu_20140829_15Nplight_D1_Ref3.FT2[27335],Xu_20140829_15Nplight_D0_Ref1.FT2[27421],Xu_20140829_15Nplight_D1_Ref2.FT2[27826]}	{Ms2,Ms2,Ms2,Ms2}	{SE,SE,SE,SE}
[SGAPVYLFEVK]	2	[SGAPVYLFEVK]	{G1-6A_GL0062965,1A-dyr3-06_GL0008565,2_GL0043543,37_GL0046715}	4	1	0.96536	{Xu_20140829_15Nplight_D2_Ref5.FT2[20939]}	{Ms2}	{SE}
[M~ADAVVEANQ!GMTGVDGVYDEAEADAEVVE]	3	[MADAVVEANQGMTGVDGVYDEAEADAEVVE]	{20_GL0108881}	1	1	1	{Xu_20140829_15Nplight_D4_Ref1.FT2[32135]}	{Ms2}	{SE}
[AAIEFLR]	2	[AAIEFLR]	{S-Fe10_GL0005195,S-Fe10_GL0058389,S-Fe12_GL0018798,S-Fe12_GL0041471,S-Fe12_GL0042599,S-Fe12_GL0086060,S-Fe12_GL0130109,S-Fe1_GL0185525,S-Fe20_GL0177131,S-Fe2_GL0055736,S-Fe2_GL0192764,S-Fe3_GL0147862,S-Fe3_GL0212221,S-Fe6_GL0235673,S-Fe9_GL0074853,S-Fe9_GL0197586,MC-0-1_GL0102558,MC-6-2_GL0053445,MC-6-2_GL0082796,G1-2A_GL0045044,G1-3A_GL0036587,G1-5A_GL0022706,G1-5A_GL0064269,G1-5A_GL0096852,G1-…	117	96	1	{Xu_20140829_15Nplight_D43_Ref4.FT2[17100],Xu_20140829_15Nplight_D0_Ref5.FT2[14482],Xu_20140829_15Nplight_D1_Ref1.FT2[17603],Xu_20140829_15Nplight_D0_Ref2.FT2[15786],Xu_20140829_15Nplight_D4_Ref4.FT2[15613],Xu_20140829_15Nplight_D8_Ref4.FT2[16253],Xu_20140829_15Nplight_D19_Ref3.FT2[17771],Xu_20140829_15Nplight_D4_Ref1.FT2[14962],Xu_20140829_15Nplight_D0_Ref4.FT2[14556],Xu_20140829_15Nplight_D8_Re…	{Ms2,Ms2,Ms2,Ms2,Ms2,Ms2,Ms2,Ms2,Ms2,Ms2,Ms2,Ms2,Ms2,Ms2,Ms2,Ms2,Ms2,Ms2,Ms2,Ms2,Ms2,Ms2,Ms2,Ms2,Ms2,Ms2,Ms2,Ms2,Ms2,Ms2,Ms2,Ms2,Ms2,Ms2,Ms2,Ms2,Ms2,Ms2,Ms2,Ms2,Ms2,Ms2,Ms2,Ms2,Ms2,Ms2,Ms2,Ms2,Ms2,Ms2,Ms2,Ms2,Ms2,Ms2,Ms2,Ms2,Ms2,Ms2,Ms2,Ms2,Ms2,Ms2,Ms2,Ms2,Ms2,Ms2,Ms2,Ms2,Ms2,Ms2,Ms2,Ms2,Ms2,Ms2,Ms2,Ms2,Ms2,Ms2,Ms2,Ms2,Ms2,Ms2,Ms2,Ms2,Ms2,Ms2,Ms2,Ms2,Ms2,Ms2,Ms2,Ms2,Ms2,Ms2,Ms2,Ms2}	{SE,SE,SE,SE,SE,SE,SE,SE,SE,SE,SE,SE,SE,SE,SE,SE,SE,SE,SE,SE,SE,SE,SE,SE,SE,SE,SE,SE,SE,SE,SE,SE,SE,SE,SE,SE,SE,SE,SE,SE,SE,SE,SE,SE,SE,SE,SE,SE,SE,SE,SE,SE,SE,SE,SE,SE,SE,SE,SE,SE,SE,SE,SE,SE,SE,SE,SE,SE,SE,SE,SE,SE,SE,SE,SE,SE,SE,SE,SE,SE,SE,SE,SE,SE,SE,SE,SE,SE,SE,SE,SE,SE,SE,SE,SE,SE}
[N!ADGVISQAVGEN!VSDSWAFR]	2	[NADGVISQAVGENVSDSWAFR]	{1A-dyr2-07_GL0056995}	1	1	0.999916	{Xu_20140829_15Nplight_D34_Ref4.FT2[22191]}	{Ms2}	{SE}
[KSEQPAM~PPMPAGGMGGMM~]	2	[KSEQPAMPPMPAGGMGGMM]	{MC-0-1_GL0026128,MC-0-3_GL0058781,MC-6-3_GL0070617,1-1_GL0085368,23_GL0086408}	5	2	0.97432	{Xu_20140829_15Nplight_D34_Ref2.FT2[17915],Xu_20140829_15Nplight_D8_Ref5.FT2[15276]}	{Ms2,Ms2}	{SE,SE}
[YFLTGINLN!GDKVTVPVVTAN!GVVIN!ATDILK]	3	[YFLTGINLNGDKVTVPVVTANGVVINATDILK]	{1-2_GL0100942,7-2_GL0032531}	2	1	1	{Xu_20140829_15Nplight_D12_Ref4.FT2[34820]}	{Ms2}	{SE}
[KVLM~QIAR]	2	[KVLMQIAR]	{MH-6-2_GL0118355,10_GL0070059}	2	2	0.98594	{Xu_20140829_15Nplight_D0_Ref1.FT2[45313],Xu_20140829_15Nplight_D1_Ref5.FT2[3637]}	{Ms2,Ms2}	{SE,SE}
[NAELDDIMGAFN!EVQEGFR]	2	[NAELDDIMGAFNEVQEGFR]	{10_GL0033348}	1	1	1	{Xu_20140829_15Nplight_D0_Ref4.FT2[36851]}	{Ms2}	{SE}
[ASYAVSIAK]	2	[ASYAVSIAK]	{G1-7A_GL0111182,38_GL0154595,6-2_GL0066525}	3	8	1	{Xu_20140829_15Nplight_D1_Ref1.FT2[8678],Xu_20140829_15Nplight_D1_Ref5.FT2[7902],Xu_20140829_15Nplight_D12_Ref2.FT2[9715],Xu_20140829_15Nplight_D19_Ref1.FT2[9678],Xu_20140829_15Nplight_D0_Ref3.FT2[8527],Xu_20140829_15Nplight_D2_Ref4.FT2[6962],Xu_20140829_15Nplight_D2_Ref1.FT2[9298],Xu_20140829_15Nplight_D29_Ref4.FT2[8177]}	{Ms2,Ms2,Ms2,Ms2,Ms2,Ms2,Ms2,Ms2}	{SE,SE,SE,SE,SE,SE,SE,SE}
[AIITLPTGVYR]	2	[AIITLPTGVYR]	{MH-0-5_GL0073822}	1	1	0.982415	{Xu_20140829_15Nplight_D0_Ref1.FT2[22498]}	{Ms2}	{SE}
[EMVAEILFR]	2	[EMVAEILFR]	{G1-8A_GL0100801,Group2-3A_GL0184187,1-7_GL0106050}	3	109	1	{Xu_20140829_15Nplight_D1_Ref2.FT2[27173],Xu_20140829_15Nplight_D2_Ref2.FT2[26119],Xu_20140829_15Nplight_D4_Ref1.FT2[22954],Xu_20140829_15Nplight_D0_Ref2.FT2[26805],Xu_20140829_15Nplight_D4_Ref5.FT2[24353],Xu_20140829_15Nplight_D29_Ref5.FT2[25553],Xu_20140829_15Nplight_D2_Ref5.FT2[22598],Xu_20140829_15Nplight_D2_Ref1.FT2[26685],Xu_20140829_15Nplight_D1_Ref3.FT2[26282],Xu_20140829_15Nplight_D2_Ref…	{Ms2,Ms2,Ms2,Ms2,Ms2,Ms2,Ms2,Ms2,Ms2,Ms2,Ms2,Ms2,Ms2,Ms2,Ms2,Ms2,Ms2,Ms2,Ms2,Ms2,Ms2,Ms2,Ms2,Ms2,Ms2,Ms2,Ms2,Ms2,Ms2,Ms2,Ms2,Ms2,Ms2,Ms2,Ms2,Ms2,Ms2,Ms2,Ms2,Ms2,Ms2,Ms2,Ms2,Ms2,Ms2,Ms2,Ms2,Ms2,Ms2,Ms2,Ms2,Ms2,Ms2,Ms2,Ms2,Ms2,Ms2,Ms2,Ms2,Ms2,Ms2,Ms2,Ms2,Ms2,Ms2,Ms2,Ms2,Ms2,Ms2,Ms2,Ms2,Ms2,Ms2,Ms2,Ms2,Ms2,Ms2,Ms2,Ms2,Ms2,Ms2,Ms2,Ms2,Ms2,Ms2,Ms2,Ms2,Ms2,Ms2,Ms2,Ms2,Ms2,Ms2,Ms2,Ms2,Ms2,Ms2,Ms2,Ms2,Ms…	{SE,SE,SE,SE,SE,SE,SE,SE,SE,SE,SE,SE,SE,SE,SE,SE,SE,SE,SE,SE,SE,SE,SE,SE,SE,SE,SE,SE,SE,SE,SE,SE,SE,SE,SE,SE,SE,SE,SE,SE,SE,SE,SE,SE,SE,SE,SE,SE,SE,SE,SE,SE,SE,SE,SE,SE,SE,SE,SE,SE,SE,SE,SE,SE,SE,SE,SE,SE,SE,SE,SE,SE,SE,SE,SE,SE,SE,SE,SE,SE,SE,SE,SE,SE,SE,SE,SE,SE,SE,SE,SE,SE,SE,SE,SE,SE,SE,SE,SE,SE,SE,SE,SE,SE,SE,SE,SE,SE,SE}
[NDTITCADDQDRVWSGINR]	3	[NDTITCADDQDRVWSGINR]	{MC-6-1_GL0001035,MH-6-1_GL0124745,MH-6-4_GL0120388,16_GL0074983,31_GL0052166,4-2_GL0072444,4-7_GL0028027}	7	2	1	{Xu_20140829_15Nplight_D34_Ref4.FT2[17577],Xu_20140829_15Nplight_D0_Ref5.FT2[16155]}	{Ms2,Ms2}	{SE,SE}
[SMMTAM~Q!DINK]	2	[SMMTAMQDINK]	{40_GL0012662}	1	1	1	{Xu_20140829_15Nplight_D29_Ref4.FT2[14099]}	{Ms2}	{SE}
[N!NTPSKLGDWDVLEARDYK]	3	[NNTPSKLGDWDVLEARDYK]	{2-2_GL0073214}	1	1	0.999999	{Xu_20140829_15Nplight_D29_Ref4.FT2[23915]}	{Ms2}	{SE}
[LADMLDFNLPEAVVER]	2	[LADMLDFNLPEAVVER]	{10_GL0100062}	1	1	0.998854	{Xu_20140829_15Nplight_D0_Ref4.FT2[31490]}	{Ms2}	{SE}
[LEHTYN!NNLNSSENTSAAESRIRDADMATEMVSYSNNN!IIR]	4	[LEHTYNNNLNSSENTSAAESRIRDADMATEMVSYSNNNIIR]	{11_GL0036752}	1	1	0.970308	{Xu_20140829_15Nplight_D4_Ref3.FT2[30601]}	{Ms2}	{SE}
[AQGHIDAGAK]	2	[AQGHIDAGAK]	{MC-6-3_GL0091409,G1-1A_GL0111720,1-1_GL0005842,6-4_GL0039354}	4	1	1	{Xu_20140829_15Nplight_D43_Ref3.FT2[991]}	{Ms2}	{SE}
[RPGEMSGGQR]	2	[RPGEMSGGQR]	{2-1_GL0039989,28_GL0109782}	2	1	0.999992	{Xu_20140829_15Nplight_D43_Ref2.FT2[42384]}	{Ms2}	{SE}
[ALGYDTPENPLQFPMGNITVAQAK]	2	[ALGYDTPENPLQFPMGNITVAQAK]	{5-7_GL0140112}	1	3	0.999955	{Xu_20140829_15Nplight_D0_Ref1.FT2[30581],Xu_20140829_15Nplight_D0_Ref2.FT2[30743],Xu_20140829_15Nplight_D1_Ref4.FT2[29186]}	{Ms2,Ms2,Ms2}	{SE,SE,SE}
[ALIPVLPSDEEFPYAIR]	2	[ALIPVLPSDEEFPYAIR]	{1-1_GL0026978,38_GL0085042}	2	3	1	{Xu_20140829_15Nplight_D0_Ref5.FT2[31438],Xu_20140829_15Nplight_D2_Ref4.FT2[31273],Xu_20140829_15Nplight_D0_Ref5.FT2[31400]}	{Ms2,Ms2,Ms2}	{SE,SE,SE}
[NNILLQASQ!SMLAQSNSVPQ!SILSLLQ]	3	[NNILLQASQSMLAQSNSVPQSILSLLQ]	{G1-5A_GL0005420,G1-5A_GL0006485,G1-7A_GL0080847,Group2-4A_GL0095146,Group2-4A_GL0155722,5-6_GL0025315,5-6_GL0071185,7-4_GL0005112,7-6_GL0068174,7-8_GL0045453,7-8_GL0106101,8-1_GL0017543}	12	1	1	{Xu_20140829_15Nplight_D34_Ref5.FT2[36412]}	{Ms2}	{SE}
[VATAANAR]	2	[VATAANAR]	{14_GL0025745}	1	1	0.999572	{Xu_20140829_15Nplight_D0_Ref5.FT2[7159]}	{Ms2}	{SE}
[VVAINDLTPIETIAHLLK]	3	[VVAINDLTPIETIAHLLK]	{10_GL0058320}	1	42	0.999965	{Xu_20140829_15Nplight_D1_Ref1.FT2[38773],Xu_20140829_15Nplight_D0_Ref4.FT2[37891],Xu_20140829_15Nplight_D34_Ref2.FT2[39844],Xu_20140829_15Nplight_D34_Ref4.FT2[36262],Xu_20140829_15Nplight_D2_Ref5.FT2[33014],Xu_20140829_15Nplight_D0_Ref5.FT2[36728],Xu_20140829_15Nplight_D1_Ref5.FT2[33165],Xu_20140829_15Nplight_D4_Ref3.FT2[38031],Xu_20140829_15Nplight_D43_Ref1.FT2[41158],Xu_20140829_15Nplight_D0_R…	{Ms2,Ms2,Ms2,Ms2,Ms2,Ms2,Ms2,Ms2,Ms2,Ms2,Ms2,Ms2,Ms2,Ms2,Ms2,Ms2,Ms2,Ms2,Ms2,Ms2,Ms2,Ms2,Ms2,Ms2,Ms2,Ms2,Ms2,Ms2,Ms2,Ms2,Ms2,Ms2,Ms2,Ms2,Ms2,Ms2,Ms2,Ms2,Ms2,Ms2,Ms2,Ms2}	{SE,SE,SE,SE,SE,SE,SE,SE,SE,SE,SE,SE,SE,SE,SE,SE,SE,SE,SE,SE,SE,SE,SE,SE,SE,SE,SE,SE,SE,SE,SE,SE,SE,SE,SE,SE,SE,SE,SE,SE,SE,SE}
[NVTAGADALGIR]	2	[NVTAGADALGIR]	{S-Fe11_GL0049407,7-6_GL0129339}	2	1	0.961824	{Xu_20140829_15Nplight_D0_Ref4.FT2[12505]}	{Ms2}	{SE}
[LITYLNTTN!SK]	2	[LITYLNTTNSK]	{S-Fe12_GL0005879,G1-1A_GL0103889,Group2-1A_GL0059137,29_GL0098950,4-2_GL0114222,8-3_GL0105161}	6	1	1	{Xu_20140829_15Nplight_D0_Ref4.FT2[12466]}	{Ms2}	{SE}
[LAANMSKGDLSTDGQ!EHKYGN!DEIGDFMR]	3	[LAANMSKGDLSTDGQEHKYGNDEIGDFMR]	{Group2-1A_GL0092718,Group2-3A_GL0131687}	2	1	0.998633	{Xu_20140829_15Nplight_D8_Ref5.FT2[21035]}	{Ms2}	{SE}
[EFPAVPYSAWDFNDNKCN!GEIDNYN!DAYQVR]	3	[EFPAVPYSAWDFNDNKCNGEIDNYNDAYQVR]	{Mouse_sp|P00688|AM2A5_MOUSE,Mouse_tr|E9PV85|E9PV85_MOUSE}	2	1	1	{Xu_20140829_15Nplight_D0_Ref1.FT2[30039]}	{Ms2}	{SE}
[TAEELIQSK]	2	[TAEELIQSK]	{5-7_GL0107009}	1	1	0.999969	{Xu_20140829_15Nplight_D1_Ref3.FT2[6353]}	{Ms2}	{SE}
[VGNCLPLSEIPVGAQ!IHN!IELYPGK]	3	[VGNCLPLSEIPVGAQIHNIELYPGK]	{S-Fe3_GL0208126}	1	3	1	{Xu_20140829_15Nplight_D0_Ref1.FT2[27764],Xu_20140829_15Nplight_D0_Ref4.FT2[26649],Xu_20140829_15Nplight_D0_Ref5.FT2[26185]}	{Ms2,Ms2,Ms2}	{SE,SE,SE}
[KGPAWANSLFEDNAEHGLGM~Q!IGQ!K]	3	[KGPAWANSLFEDNAEHGLGMQIGQK]	{S-Fe6_GL0172208}	1	1	1	{Xu_20140829_15Nplight_D8_Ref1.FT2[22888]}	{Ms2}	{SE}
[N!ALTAMKQALAADFAKYVVVTAMSAGR]	3	[NALTAMKQALAADFAKYVVVTAMSAGR]	{20_GL0082096}	1	1	1	{Xu_20140829_15Nplight_D1_Ref5.FT2[34139]}	{Ms2}	{SE}
[EITIELTCTDK]	2	[EITIELTCTDK]	{5-8_GL0075204}	1	1	1	{Xu_20140829_15Nplight_D0_Ref2.FT2[14946]}	{Ms2}	{SE}
[TTLTGMTQYPAN!TESDPNKR]	3	[TTLTGMTQYPANTESDPNKR]	{2-3_GL0089029}	1	1	1	{Xu_20140829_15Nplight_D8_Ref1.FT2[13575]}	{Ms2}	{SE}
[ASEDDALGTAIVK]	2	[ASEDDALGTAIVK]	{31_GL0090447,3-4_GL0031004,6-2_GL0062513}	3	1	1	{Xu_20140829_15Nplight_D0_Ref4.FT2[10115]}	{Ms2}	{SE}
[GGIIM~TDNAQVNN!LVN!LLDGYATK]	3	[GGIIMTDNAQVNNLVNLLDGYATK]	{G1-1A_GL0057892}	1	1	1	{Xu_20140829_15Nplight_D19_Ref2.FT2[30607]}	{Ms2}	{SE}
[VDCEFGATQGK]	2	[VDCEFGATQGK]	{S-Fe12_GL0083056,S-Fe7_GL0137040,MC-6-1_GL0038534,MC-6-1_GL0038540,MH-6-5_GL0115821,11_GL0065633,17_GL0127899,2-6_GL0046039,26_GL0019081,5-4_GL0107661,5-8_GL0115134}	11	7	1	{Xu_20140829_15Nplight_D0_Ref1.FT2[3900],Xu_20140829_15Nplight_D0_Ref3.FT2[5354],Xu_20140829_15Nplight_D1_Ref4.FT2[3889],Xu_20140829_15Nplight_D1_Ref2.FT2[4572],Xu_20140829_15Nplight_D1_Ref4.FT2[3886],Xu_20140829_15Nplight_D0_Ref1.FT2[3872],Xu_20140829_15Nplight_D0_Ref3.FT2[5382]}	{Ms2,Ms2,Ms2,Ms2,Ms2,Ms2,Ms2}	{SE,SE,SE,SE,SE,SE,SE}
[LIVDLIYQSGFEGMR]	2	[LIVDLIYQSGFEGMR]	{S-Fe11_GL0151053,S-Fe18_GL0087097,S-Fe20_GL0143655,S-Fe2_GL0071218,S-Fe7_GL0210550,MC-6-2_GL0053309,G1-1A_GL0017516,G1-3A_GL0067579,G1-5A_GL0174912,G1-7A_GL0119355,Group2-1A_GL0113815,Group2-2A_GL0043839,Group2-4A_GL0089396,Group2-8A_GL0019358,Group2-8A_GL0026135,Group2-8A_GL0031199,Group2-8A_GL0089111,10_GL0016543,10_GL0030978,1-1_GL0091895,1-1_GL0108986,11_GL0090191,11_GL0151924,1-2_GL0007033,…	52	72	1	{Xu_20140829_15Nplight_D2_Ref1.FT2[32840],Xu_20140829_15Nplight_D8_Ref4.FT2[31954],Xu_20140829_15Nplight_D29_Ref5.FT2[31691],Xu_20140829_15Nplight_D0_Ref3.FT2[32377],Xu_20140829_15Nplight_D34_Ref5.FT2[31343],Xu_20140829_15Nplight_D19_Ref3.FT2[33143],Xu_20140829_15Nplight_D34_Ref2.FT2[34922],Xu_20140829_15Nplight_D8_Ref4.FT2[31929],Xu_20140829_15Nplight_D43_Ref4.FT2[32078],Xu_20140829_15Nplight_D2…	{Ms2,Ms2,Ms2,Ms2,Ms2,Ms2,Ms2,Ms2,Ms2,Ms2,Ms2,Ms2,Ms2,Ms2,Ms2,Ms2,Ms2,Ms2,Ms2,Ms2,Ms2,Ms2,Ms2,Ms2,Ms2,Ms2,Ms2,Ms2,Ms2,Ms2,Ms2,Ms2,Ms2,Ms2,Ms2,Ms2,Ms2,Ms2,Ms2,Ms2,Ms2,Ms2,Ms2,Ms2,Ms2,Ms2,Ms2,Ms2,Ms2,Ms2,Ms2,Ms2,Ms2,Ms2,Ms2,Ms2,Ms2,Ms2,Ms2,Ms2,Ms2,Ms2,Ms2,Ms2,Ms2,Ms2,Ms2,Ms2,Ms2,Ms2,Ms2,Ms2}	{SE,SE,SE,SE,SE,SE,SE,SE,SE,SE,SE,SE,SE,SE,SE,SE,SE,SE,SE,SE,SE,SE,SE,SE,SE,SE,SE,SE,SE,SE,SE,SE,SE,SE,SE,SE,SE,SE,SE,SE,SE,SE,SE,SE,SE,SE,SE,SE,SE,SE,SE,SE,SE,SE,SE,SE,SE,SE,SE,SE,SE,SE,SE,SE,SE,SE,SE,SE,SE,SE,SE,SE}
[LTQEEFLKDVEWLSN!LK]	3	[LTQEEFLKDVEWLSNLK]	{1_GL0072135}	1	3	1	{Xu_20140829_15Nplight_D2_Ref1.FT2[36620],Xu_20140829_15Nplight_D29_Ref5.FT2[35033],Xu_20140829_15Nplight_D0_Ref4.FT2[35824]}	{Ms2,Ms2,Ms2}	{SE,SE,SE}
[NFVTNQTGDYGSN!GR]	2	[NFVTNQTGDYGSNGR]	{MC-6-3_GL0032418,1-1_GL0147731,2B-dyr24-07_GL0015918}	3	90	1	{Xu_20140829_15Nplight_D8_Ref4.FT2[11977],Xu_20140829_15Nplight_D19_Ref1.FT2[14360],Xu_20140829_15Nplight_D4_Ref4.FT2[11085],Xu_20140829_15Nplight_D34_Ref4.FT2[12607],Xu_20140829_15Nplight_D2_Ref4.FT2[11302],Xu_20140829_15Nplight_D0_Ref4.FT2[10743],Xu_20140829_15Nplight_D4_Ref4.FT2[11055],Xu_20140829_15Nplight_D2_Ref2.FT2[12357],Xu_20140829_15Nplight_D43_Ref5.FT2[12562],Xu_20140829_15Nplight_D29_…	{Ms2,Ms2,Ms2,Ms2,Ms2,Ms2,Ms2,Ms2,Ms2,Ms2,Ms2,Ms2,Ms2,Ms2,Ms2,Ms2,Ms2,Ms2,Ms2,Ms2,Ms2,Ms2,Ms2,Ms2,Ms2,Ms2,Ms2,Ms2,Ms2,Ms2,Ms2,Ms2,Ms2,Ms2,Ms2,Ms2,Ms2,Ms2,Ms2,Ms2,Ms2,Ms2,Ms2,Ms2,Ms2,Ms2,Ms2,Ms2,Ms2,Ms2,Ms2,Ms2,Ms2,Ms2,Ms2,Ms2,Ms2,Ms2,Ms2,Ms2,Ms2,Ms2,Ms2,Ms2,Ms2,Ms2,Ms2,Ms2,Ms2,Ms2,Ms2,Ms2,Ms2,Ms2,Ms2,Ms2,Ms2,Ms2,Ms2,Ms2,Ms2,Ms2,Ms2,Ms2,Ms2,Ms2,Ms2,Ms2,Ms2,Ms2}	{SE,SE,SE,SE,SE,SE,SE,SE,SE,SE,SE,SE,SE,SE,SE,SE,SE,SE,SE,SE,SE,SE,SE,SE,SE,SE,SE,SE,SE,SE,SE,SE,SE,SE,SE,SE,SE,SE,SE,SE,SE,SE,SE,SE,SE,SE,SE,SE,SE,SE,SE,SE,SE,SE,SE,SE,SE,SE,SE,SE,SE,SE,SE,SE,SE,SE,SE,SE,SE,SE,SE,SE,SE,SE,SE,SE,SE,SE,SE,SE,SE,SE,SE,SE,SE,SE,SE,SE,SE,SE}
[TLHPDNMAAGPASYGLTDTMGR]	2	[TLHPDNMAAGPASYGLTDTMGR]	{16_GL0013288,2_GL0036313,31_GL0078163,34_GL0049125}	4	2	1	{Xu_20140829_15Nplight_D1_Ref4.FT2[18412],Xu_20140829_15Nplight_D29_Ref4.FT2[19134]}	{Ms2,Ms2}	{SE,SE}
[VTGYQ!LLVMLLR]	2	[VTGYQLLVMLLR]	{S-Fe5_GL0007826,S-Fe9_GL0054898,MH-0-5_GL0086276,MH-6-2_GL0064122,17_GL0127405,22_GL0023379,34_GL0065245,35_GL0007811,38_GL0132210,47_GL0089889,7_GL0057565}	11	2	1	{Xu_20140829_15Nplight_D2_Ref3.FT2[35898],Xu_20140829_15Nplight_D2_Ref4.FT2[38448]}	{Ms2,Ms2}	{SE,SE}
[ASSNAQDGVSLIQ!VAEGALN!EVHSILQR]	4	[ASSNAQDGVSLIQVAEGALNEVHSILQR]	{6-7_GL0099175}	1	1	1	{Xu_20140829_15Nplight_D8_Ref2.FT2[37653]}	{Ms2}	{SE}
[VTTPSPEFNTM~INIWNAYNCFMTFIWSRAASFIYCGLR]	4	[VTTPSPEFNTMINIWNAYNCFMTFIWSRAASFIYCGLR]	{S-Fe2_GL0130609}	1	1	0.999922	{Xu_20140829_15Nplight_D2_Ref1.FT2[30409]}	{Ms2}	{SE}
[GQWLENYLAR]	2	[GQWLENYLAR]	{1A-dyr3-06_GL0011542}	1	7	0.999945	{Xu_20140829_15Nplight_D1_Ref3.FT2[24246],Xu_20140829_15Nplight_D4_Ref2.FT2[24335],Xu_20140829_15Nplight_D0_Ref3.FT2[24097],Xu_20140829_15Nplight_D0_Ref3.FT2[24063],Xu_20140829_15Nplight_D19_Ref2.FT2[25348],Xu_20140829_15Nplight_D34_Ref5.FT2[23482],Xu_20140829_15Nplight_D19_Ref1.FT2[26021]}	{Ms2,Ms2,Ms2,Ms2,Ms2,Ms2,Ms2}	{SE,SE,SE,SE,SE,SE,SE}
[KFSMATK]	2	[KFSMATK]	{14_GL0031812}	1	1	1	{Xu_20140829_15Nplight_D0_Ref5.FT2[8108]}	{Ms2}	{SE}
[IDADLTDTFKTETSKEAEEELTK]	3	[IDADLTDTFKTETSKEAEEELTK]	{2-4_GL0062020}	1	1	1	{Xu_20140829_15Nplight_D12_Ref3.FT2[40870]}	{Ms2}	{SE}
[AALALVSQQ!R]	2	[AALALVSQQR]	{MC-0-3_GL0101170,8-2_GL0001223,8-6_GL0063988}	3	1	1	{Xu_20140829_15Nplight_D34_Ref1.FT2[13170]}	{Ms2}	{SE}
[NDIQIVGIN!DLCPVDYLAYMLK]	2	[NDIQIVGINDLCPVDYLAYMLK]	{G1-2A_GL0006914,10_GL0035957,11_GL0031090,1A-dyr3-06_GL0038646,38_GL0102093}	5	2	1	{Xu_20140829_15Nplight_D1_Ref1.FT2[41922],Xu_20140829_15Nplight_D0_Ref2.FT2[42563]}	{Ms2,Ms2}	{SE,SE}
[NDIQIVGIN!DLCPVDYLAYMLK]	3	[NDIQIVGINDLCPVDYLAYMLK]	{G1-2A_GL0006914,10_GL0035957,11_GL0031090,1A-dyr3-06_GL0038646,38_GL0102093}	5	1	1	{Xu_20140829_15Nplight_D1_Ref4.FT2[39870]}	{Ms2}	{SE}
[TVKFGGYISM~YCDENGR]	3	[TVKFGGYISMYCDENGR]	{6-1_GL0090433}	1	1	0.999999	{Xu_20140829_15Nplight_D12_Ref1.FT2[36615]}	{Ms2}	{SE}
[LGEHNIN!VLEGNEQFVN!SAK]	3	[LGEHNINVLEGNEQFVNSAK]	{Mouse_sp|Q9QUK9|TRY5_MOUSE,Mouse_sp|Q9R0T7|TRY4_MOUSE}	2	1	1	{Xu_20140829_15Nplight_D2_Ref3.FT2[19372]}	{Ms2}	{SE}
[Q!VLRTAAQQNHFISANGATETTSYR]	3	[QVLRTAAQQNHFISANGATETTSYR]	{S-Fe11_GL0043977}	1	2	0.998604	{Xu_20140829_15Nplight_D12_Ref1.FT2[39655],Xu_20140829_15Nplight_D12_Ref2.FT2[38683]}	{Ms2,Ms2}	{SE,SE}
[VYEQAQAAGAGAAGAGPDM~GPDAGGAGQ!PDDDVIDGDFR]	3	[VYEQAQAAGAGAAGAGPDMGPDAGGAGQPDDDVIDGDFR]	{2A-dyr14-06_GL0068492}	1	1	0.999898	{Xu_20140829_15Nplight_D19_Ref3.FT2[31247]}	{Ms2}	{SE}
[YTPEDGGGQ!EAR]	2	[YTPEDGGGQEAR]	{S-Fe1_GL0069679,S-Fe1_GL0108852}	2	1	0.999999	{Xu_20140829_15Nplight_D2_Ref4.FT2[14570]}	{Ms2}	{SE}
[ATDAIDVIASALQQVSTQR]	3	[ATDAIDVIASALQQVSTQR]	{S-Fe6_GL0169466,Group2-4A_GL0005454,2-1_GL0080805,2-8_GL0100526}	4	75	1	{Xu_20140829_15Nplight_D29_Ref5.FT2[36416],Xu_20140829_15Nplight_D34_Ref4.FT2[36346],Xu_20140829_15Nplight_D34_Ref3.FT2[39382],Xu_20140829_15Nplight_D12_Ref4.FT2[36165],Xu_20140829_15Nplight_D8_Ref3.FT2[32770],Xu_20140829_15Nplight_D12_Ref1.FT2[38638],Xu_20140829_15Nplight_D29_Ref2.FT2[39782],Xu_20140829_15Nplight_D4_Ref2.FT2[40370],Xu_20140829_15Nplight_D34_Ref2.FT2[39963],Xu_20140829_15Nplight_…	{Ms2,Ms2,Ms2,Ms2,Ms2,Ms2,Ms2,Ms2,Ms2,Ms2,Ms2,Ms2,Ms2,Ms2,Ms2,Ms2,Ms2,Ms2,Ms2,Ms2,Ms2,Ms2,Ms2,Ms2,Ms2,Ms2,Ms2,Ms2,Ms2,Ms2,Ms2,Ms2,Ms2,Ms2,Ms2,Ms2,Ms2,Ms2,Ms2,Ms2,Ms2,Ms2,Ms2,Ms2,Ms2,Ms2,Ms2,Ms2,Ms2,Ms2,Ms2,Ms2,Ms2,Ms2,Ms2,Ms2,Ms2,Ms2,Ms2,Ms2,Ms2,Ms2,Ms2,Ms2,Ms2,Ms2,Ms2,Ms2,Ms2,Ms2,Ms2,Ms2,Ms2,Ms2,Ms2}	{SE,SE,SE,SE,SE,SE,SE,SE,SE,SE,SE,SE,SE,SE,SE,SE,SE,SE,SE,SE,SE,SE,SE,SE,SE,SE,SE,SE,SE,SE,SE,SE,SE,SE,SE,SE,SE,SE,SE,SE,SE,SE,SE,SE,SE,SE,SE,SE,SE,SE,SE,SE,SE,SE,SE,SE,SE,SE,SE,SE,SE,SE,SE,SE,SE,SE,SE,SE,SE,SE,SE,SE,SE,SE,SE}
[ATDAIDVIASALQQVSTQR]	2	[ATDAIDVIASALQQVSTQR]	{S-Fe6_GL0169466,Group2-4A_GL0005454,2-1_GL0080805,2-8_GL0100526}	4	2	1	{Xu_20140829_15Nplight_D29_Ref2.FT2[39811],Xu_20140829_15Nplight_D12_Ref1.FT2[38671]}	{Ms2,Ms2}	{SE,SE}
[IWLAPVVFFAASGLPAL]	3	[IWLAPVVFFAASGLPAL]	{2-4_GL0107308}	1	1	0.959868	{Xu_20140829_15Nplight_D12_Ref2.FT2[33241]}	{Ms2}	{SE}
[YINN!KLGGM~IMAQASNLK]	3	[YINNKLGGMIMAQASNLK]	{6-1_GL0009236}	1	1	0.979739	{Xu_20140829_15Nplight_D43_Ref1.FT2[27927]}	{Ms2}	{SE}
[N!IDVSLNIPMNNAMGSDPN!Q!LPQMNIR]	3	[NIDVSLNIPMNNAMGSDPNQLPQMNIR]	{MH-6-2_GL0074647}	1	1	0.985394	{Xu_20140829_15Nplight_D8_Ref5.FT2[29201]}	{Ms2}	{SE}
[LATGDVDDVR]	2	[LATGDVDDVR]	{MH-6-3_GL0019742}	1	1	0.968902	{Xu_20140829_15Nplight_D2_Ref3.FT2[7365]}	{Ms2}	{SE}
[WELYIPQELAYGAR]	2	[WELYIPQELAYGAR]	{G1-2A_GL0025074}	1	17	0.998084	{Xu_20140829_15Nplight_D29_Ref1.FT2[33480],Xu_20140829_15Nplight_D34_Ref2.FT2[33450],Xu_20140829_15Nplight_D29_Ref1.FT2[33484],Xu_20140829_15Nplight_D34_Ref1.FT2[33440],Xu_20140829_15Nplight_D29_Ref2.FT2[33299],Xu_20140829_15Nplight_D34_Ref2.FT2[33470],Xu_20140829_15Nplight_D12_Ref4.FT2[29843],Xu_20140829_15Nplight_D8_Ref2.FT2[30290],Xu_20140829_15Nplight_D12_Ref5.FT2[29665],Xu_20140829_15Nplight…	{Ms2,Ms2,Ms2,Ms2,Ms2,Ms2,Ms2,Ms2,Ms2,Ms2,Ms2,Ms2,Ms2,Ms2,Ms2,Ms2,Ms2}	{SE,SE,SE,SE,SE,SE,SE,SE,SE,SE,SE,SE,SE,SE,SE,SE,SE}
[EYGYEGN!YVMG]	2	[EYGYEGNYVMG]	{Group2-5A_GL0033273}	1	1	0.999999	{Xu_20140829_15Nplight_D8_Ref2.FT2[9357]}	{Ms2}	{SE}
[TIENIAFQTN!ILALNAAVEAAR]	3	[TIENIAFQTNILALNAAVEAAR]	{2-8_GL0074272}	1	2	1	{Xu_20140829_15Nplight_D29_Ref4.FT2[35716],Xu_20140829_15Nplight_D2_Ref1.FT2[37289]}	{Ms2,Ms2}	{SE,SE}
[TIENIAFQTN!ILALNAAVEAAR]	2	[TIENIAFQTNILALNAAVEAAR]	{2-8_GL0074272}	1	4	0.999999	{Xu_20140829_15Nplight_D29_Ref4.FT2[35720],Xu_20140829_15Nplight_D19_Ref1.FT2[39145],Xu_20140829_15Nplight_D19_Ref2.FT2[38617],Xu_20140829_15Nplight_D8_Ref3.FT2[32124]}	{Ms2,Ms2,Ms2,Ms2}	{SE,SE,SE,SE}
[TEATGYGLLYITQELMK]	3	[TEATGYGLLYITQELMK]	{S-Fe9_GL0255866,1-1_GL0030962,14_GL0109113,1A-dyr4-07_GL0090469,23_GL0012977,52_GL0102048,5-4_GL0026096,8_GL0053219}	8	6	1	{Xu_20140829_15Nplight_D1_Ref4.FT2[36180],Xu_20140829_15Nplight_D0_Ref3.FT2[36782],Xu_20140829_15Nplight_D1_Ref4.FT2[36170],Xu_20140829_15Nplight_D1_Ref2.FT2[38158],Xu_20140829_15Nplight_D0_Ref4.FT2[36872],Xu_20140829_15Nplight_D34_Ref2.FT2[39141]}	{Ms2,Ms2,Ms2,Ms2,Ms2,Ms2}	{SE,SE,SE,SE,SE,SE}
[TEATGYGLLYITQELMK]	2	[TEATGYGLLYITQELMK]	{S-Fe9_GL0255866,1-1_GL0030962,14_GL0109113,1A-dyr4-07_GL0090469,23_GL0012977,52_GL0102048,5-4_GL0026096,8_GL0053219}	8	148	1	{Xu_20140829_15Nplight_D29_Ref1.FT2[39162],Xu_20140829_15Nplight_D8_Ref2.FT2[35392],Xu_20140829_15Nplight_D34_Ref4.FT2[35617],Xu_20140829_15Nplight_D1_Ref3.FT2[36936],Xu_20140829_15Nplight_D43_Ref3.FT2[39416],Xu_20140829_15Nplight_D43_Ref1.FT2[40350],Xu_20140829_15Nplight_D43_Ref1.FT2[40346],Xu_20140829_15Nplight_D8_Ref3.FT2[32169],Xu_20140829_15Nplight_D12_Ref5.FT2[34736],Xu_20140829_15Nplight_D…	{Ms2,Ms2,Ms2,Ms2,Ms2,Ms2,Ms2,Ms2,Ms2,Ms2,Ms2,Ms2,Ms2,Ms2,Ms2,Ms2,Ms2,Ms2,Ms2,Ms2,Ms2,Ms2,Ms2,Ms2,Ms2,Ms2,Ms2,Ms2,Ms2,Ms2,Ms2,Ms2,Ms2,Ms2,Ms2,Ms2,Ms2,Ms2,Ms2,Ms2,Ms2,Ms2,Ms2,Ms2,Ms2,Ms2,Ms2,Ms2,Ms2,Ms2,Ms2,Ms2,Ms2,Ms2,Ms2,Ms2,Ms2,Ms2,Ms2,Ms2,Ms2,Ms2,Ms2,Ms2,Ms2,Ms2,Ms2,Ms2,Ms2,Ms2,Ms2,Ms2,Ms2,Ms2,Ms2,Ms2,Ms2,Ms2,Ms2,Ms2,Ms2,Ms2,Ms2,Ms2,Ms2,Ms2,Ms2,Ms2,Ms2,Ms2,Ms2,Ms2,Ms2,Ms2,Ms2,Ms2,Ms2,Ms2,Ms2,Ms…	{SE,SE,SE,SE,SE,SE,SE,SE,SE,SE,SE,SE,SE,SE,SE,SE,SE,SE,SE,SE,SE,SE,SE,SE,SE,SE,SE,SE,SE,SE,SE,SE,SE,SE,SE,SE,SE,SE,SE,SE,SE,SE,SE,SE,SE,SE,SE,SE,SE,SE,SE,SE,SE,SE,SE,SE,SE,SE,SE,SE,SE,SE,SE,SE,SE,SE,SE,SE,SE,SE,SE,SE,SE,SE,SE,SE,SE,SE,SE,SE,SE,SE,SE,SE,SE,SE,SE,SE,SE,SE,SE,SE,SE,SE,SE,SE,SE,SE,SE,SE,SE,SE,SE,SE,SE,SE,SE,SE,SE,SE,SE,SE,SE,SE,SE,SE,SE,SE,SE,SE,SE,SE,SE,SE,SE,SE,SE,SE,SE,SE,SE,SE,SE…
[IIN!N!IINNRKHGK]	2	[IINNIINNRKHGK]	{16_GL0075612,1A-dyr4-07_GL0055080,6-5_GL0058772}	3	1	0.999911	{Xu_20140829_15Nplight_D12_Ref1.FT2[41495]}	{Ms2}	{SE}
[FSGSKEEQL]	2	[FSGSKEEQL]	{G1-1A_GL0025916,Group2-3A_GL0214799,Group2-8A_GL0017585,Group2-8A_GL0160677,1_GL0037441,2-3_GL0047195,2-3_GL0061271,3-1_GL0005230,3-7_GL0032912,4-2_GL0116453,5-1_GL0082284,6-4_GL0054591}	12	3	1	{Xu_20140829_15Nplight_D0_Ref3.FT2[5547],Xu_20140829_15Nplight_D4_Ref2.FT2[4139],Xu_20140829_15Nplight_D12_Ref2.FT2[6145]}	{Ms2,Ms2,Ms2}	{SE,SE,SE}
[GQ!TQTMTTCTLGMLGEVQKLEGLDEETYKR]	3	[GQTQTMTTCTLGMLGEVQKLEGLDEETYKR]	{16_GL0010286}	1	1	0.999259	{Xu_20140829_15Nplight_D0_Ref1.FT2[40477]}	{Ms2}	{SE}
[EGAVIVQ!KVK]	3	[EGAVIVQKVK]	{S-Fe1_GL0108881,52_GL0127612}	2	1	0.997775	{Xu_20140829_15Nplight_D1_Ref3.FT2[1075]}	{Ms2}	{SE}
[AIFCPNGTWLPGEMAEAPR]	3	[AIFCPNGTWLPGEMAEAPR]	{10_GL0032836,10_GL0064316,1-1_GL0143798,17_GL0136551,2-2_GL0024749,2-3_GL0051976,2-6_GL0065005,3-1_GL0060375,31_GL0061238,7-7_GL0013090}	10	1	1	{Xu_20140829_15Nplight_D1_Ref2.FT2[36192]}	{Ms2}	{SE}
[NHYLVTADFVN!F]	2	[NHYLVTADFVNF]	{MH-6-4_GL0059762}	1	1	1	{Xu_20140829_15Nplight_D19_Ref2.FT2[13586]}	{Ms2}	{SE}
[SGTYDVIIINFANPDM~VGHTGVQEAAIK]	3	[SGTYDVIIINFANPDMVGHTGVQEAAIK]	{MC-6-1_GL0087638,2-1_GL0098801}	2	1	0.999284	{Xu_20140829_15Nplight_D29_Ref3.FT2[28725]}	{Ms2}	{SE}
[FEKVEAAEGCVATYVHGGGRIGVIVEAK]	4	[FEKVEAAEGCVATYVHGGGRIGVIVEAK]	{Group2-8A_GL0209394,1-2_GL0077661}	2	4	0.999992	{Xu_20140829_15Nplight_D0_Ref3.FT2[40849],Xu_20140829_15Nplight_D1_Ref5.FT2[35827],Xu_20140829_15Nplight_D0_Ref2.FT2[42964],Xu_20140829_15Nplight_D1_Ref3.FT2[40842]}	{Ms2,Ms2,Ms2,Ms2}	{SE,SE,SE,SE}
[ASYSIVGNDVPIGVTNER]	2	[ASYSIVGNDVPIGVTNER]	{S-Fe1_GL0148737}	1	3	0.999998	{Xu_20140829_15Nplight_D0_Ref4.FT2[20674],Xu_20140829_15Nplight_D0_Ref4.FT2[20663],Xu_20140829_15Nplight_D0_Ref4.FT2[20664]}	{Ms2,Ms2,Ms2}	{SE,SE,SE}
[IAESAN!FN!GIQLLNGQWDGNAKEAVAGVEK]	3	[IAESANFNGIQLLNGQWDGNAKEAVAGVEK]	{S-Fe7_GL0219001}	1	1	1	{Xu_20140829_15Nplight_D2_Ref3.FT2[35865]}	{Ms2}	{SE}
[AENNFTGVIESLMK]	2	[AENNFTGVIESLMK]	{S-Fe7_GL0251643,10_GL0016560,11_GL0130218,3-6_GL0016201,4-8_GL0109467}	5	1	0.990427	{Xu_20140829_15Nplight_D0_Ref3.FT2[32987]}	{Ms2}	{SE}
[VRDLTDDDVK]	2	[VRDLTDDDVK]	{S-Fe12_GL0083536,S-Fe17_GL0106103,G1-2A_GL0083575,Group2-4A_GL0121168,10_GL0033875,20_GL0012397,2-1_GL0009419,5-2_GL0102417}	8	6	1	{Xu_20140829_15Nplight_D43_Ref1.FT2[5220],Xu_20140829_15Nplight_D2_Ref2.FT2[4177],Xu_20140829_15Nplight_D34_Ref2.FT2[4347],Xu_20140829_15Nplight_D29_Ref1.FT2[4651],Xu_20140829_15Nplight_D34_Ref2.FT2[4340],Xu_20140829_15Nplight_D12_Ref3.FT2[3773]}	{Ms2,Ms2,Ms2,Ms2,Ms2,Ms2}	{SE,SE,SE,SE,SE,SE}
[NHNQEAPNDQNQR]	3	[NHNQEAPNDQNQR]	{Mouse_sp|Q9D7Z6|CLCA1_MOUSE}	1	1	1	{Xu_20140829_15Nplight_D0_Ref3.FT2[839]}	{Ms2}	{SE}
[NHNQEAPNDQNQR]	2	[NHNQEAPNDQNQR]	{Mouse_sp|Q9D7Z6|CLCA1_MOUSE}	1	2	1	{Xu_20140829_15Nplight_D0_Ref1.FT2[882],Xu_20140829_15Nplight_D0_Ref1.FT2[888]}	{Ms2,Ms2}	{SE,SE}
[Q!LFGESEGKDK]	2	[QLFGESEGKDK]	{S-Fe18_GL0055745,6-4_GL0056294,8-5_GL0017718,8-6_GL0012612,8-6_GL0091654}	5	1	0.99994	{Xu_20140829_15Nplight_D0_Ref2.FT2[17540]}	{Ms2}	{SE}
[DALWDAFN!DYHM~IMTADNICREWN!LTR]	4	[DALWDAFNDYHMIMTADNICREWNLTR]	{Group2-8A_GL0191384,1-1_GL0051360}	2	1	1	{Xu_20140829_15Nplight_D8_Ref3.FT2[31321]}	{Ms2}	{SE}
[HNMDLLRSIEK]	2	[HNMDLLRSIEK]	{6-3_GL0045266}	1	1	0.998361	{Xu_20140829_15Nplight_D2_Ref2.FT2[16764]}	{Ms2}	{SE}
[KVGLGHGNLGK]	3	[KVGLGHGNLGK]	{S-Fe10_GL0034245,S-Fe12_GL0187612,S-Fe18_GL0069082,S-Fe20_GL0028108,S-Fe20_GL0030612,S-Fe2_GL0146399,S-Fe3_GL0211645,S-Fe5_GL0157661,S-Fe6_GL0187021,S-Fe6_GL0264641,S-Fe7_GL0253063,S-Fe8_GL0110489,S-Fe9_GL0032318,S-Fe9_GL0075590,S-Fe9_GL0131302,MC-6-2_GL0001011,MC-6-2_GL0011065,MC-6-2_GL0043847,MC-6-2_GL0183047,MC-6-5_GL0004817,MH-0-4_GL0079540,MH-6-2_GL0098502,MH-6-5_GL0056201,G1-1A_GL0011642,G…	192	1	1	{Xu_20140829_15Nplight_D0_Ref4.FT2[1239]}	{Ms2}	{SE}
[LAETMEGDEK]	2	[LAETMEGDEK]	{Group2-3A_GL0198319,1-3_GL0048486,4-1_GL0073501}	3	92	1	{Xu_20140829_15Nplight_D34_Ref4.FT2[3058],Xu_20140829_15Nplight_D2_Ref5.FT2[2950],Xu_20140829_15Nplight_D43_Ref1.FT2[4890],Xu_20140829_15Nplight_D29_Ref2.FT2[4325],Xu_20140829_15Nplight_D1_Ref5.FT2[2803],Xu_20140829_15Nplight_D29_Ref1.FT2[4305],Xu_20140829_15Nplight_D2_Ref2.FT2[3789],Xu_20140829_15Nplight_D43_Ref3.FT2[4572],Xu_20140829_15Nplight_D19_Ref2.FT2[3473],Xu_20140829_15Nplight_D12_Ref1.F…	{Ms2,Ms2,Ms2,Ms2,Ms2,Ms2,Ms2,Ms2,Ms2,Ms2,Ms2,Ms2,Ms2,Ms2,Ms2,Ms2,Ms2,Ms2,Ms2,Ms2,Ms2,Ms2,Ms2,Ms2,Ms2,Ms2,Ms2,Ms2,Ms2,Ms2,Ms2,Ms2,Ms2,Ms2,Ms2,Ms2,Ms2,Ms2,Ms2,Ms2,Ms2,Ms2,Ms2,Ms2,Ms2,Ms2,Ms2,Ms2,Ms2,Ms2,Ms2,Ms2,Ms2,Ms2,Ms2,Ms2,Ms2,Ms2,Ms2,Ms2,Ms2,Ms2,Ms2,Ms2,Ms2,Ms2,Ms2,Ms2,Ms2,Ms2,Ms2,Ms2,Ms2,Ms2,Ms2,Ms2,Ms2,Ms2,Ms2,Ms2,Ms2,Ms2,Ms2,Ms2,Ms2,Ms2,Ms2,Ms2,Ms2,Ms2,Ms2,Ms2}	{SE,SE,SE,SE,SE,SE,SE,SE,SE,SE,SE,SE,SE,SE,SE,SE,SE,SE,SE,SE,SE,SE,SE,SE,SE,SE,SE,SE,SE,SE,SE,SE,SE,SE,SE,SE,SE,SE,SE,SE,SE,SE,SE,SE,SE,SE,SE,SE,SE,SE,SE,SE,SE,SE,SE,SE,SE,SE,SE,SE,SE,SE,SE,SE,SE,SE,SE,SE,SE,SE,SE,SE,SE,SE,SE,SE,SE,SE,SE,SE,SE,SE,SE,SE,SE,SE,SE,SE,SE,SE,SE,SE}
[TAYANSNDETK]	2	[TAYANSNDETK]	{S-Fe12_GL0106203,G1-1A_GL0030515,2-3_GL0037931}	3	2	1	{Xu_20140829_15Nplight_D43_Ref1.FT2[1439],Xu_20140829_15Nplight_D29_Ref5.FT2[1109]}	{Ms2,Ms2}	{SE,SE}
[GYPGYLYTDLATIYER]	2	[GYPGYLYTDLATIYER]	{MC-6-2_GL0115931,MC-6-2_GL0156260,2-1_GL0023846,2-2_GL0050488,2-5_GL0023902,2-7_GL0018504,8-1_GL0058691}	7	2	0.999886	{Xu_20140829_15Nplight_D0_Ref2.FT2[32706],Xu_20140829_15Nplight_D0_Ref5.FT2[30850]}	{Ms2,Ms2}	{SE,SE}
[truncated: 44,811 more rows]

## Sheet: 15N-labeled peptides
Supplementary table S5: 15N-labeled peptides from mouse stool samples
[truncated: 69,247 more rows]
