# Supplementary material for: Proteomic stable isotope probing with an upgraded Sipros algorithm for improved identification and quantification of isotopically labeled proteins
Source: Microbiome. 2024 Aug 8;12:148. doi: 10.1186/s40168-024-01866-1 (PMC11313024; doi:10.1186/s40168-024-01866-1)
Supplement: Supplementary file 7 — Additional file 6: Supplementary Table S6. Unlabeled PSMs, peptides, and proteins identified in the initial soil,13C-methanol SIP soil and 13CO2 SIP soil. [file 40168_2024_1866_MOESM6_ESM.xlsx]

## Sheet: Sheet1
	Supplementary table S6: Unlabeled PSMs, peptides, and proteins identified in the initial soil,13C-methanol SIP soil and 13CO2 SIP soil.
	SIP Treatment	Organisms	# PSMs	# Peptides*	# Proteins/protein groups*
	initial soil	Microbes	111787	27377	11392
	13C-methanol SIP	Microbes	178481	61221	14437
	13CO2 SIP	Microbes	663752	61906	20166
		Plants	22973	4311	686
	* FDRs at the peptide level and the protein level were controlled at 1%
