# Supplementary material for: Proteomic stable isotope probing with an upgraded Sipros algorithm for improved identification and quantification of isotopically labeled proteins
Source: Microbiome. 2024 Aug 8;12:148. doi: 10.1186/s40168-024-01866-1 (PMC11313024; doi:10.1186/s40168-024-01866-1)
Supplement: Supplementary file 8 — Additional file 7: Supplementary Table S7. Genome-resolved proteomic SIP results. [file 40168_2024_1866_MOESM7_ESM.xlsx]

## Sheet: sheet1
Supplementary table S7: Genome-resolved proteomic SIP results.
SIP treatment	Time	Plant	Protein Group ID	MAG Names	Scaff	Proteins	13C atom%	Labeled PSM count	Description	Preferred name	GOs	EC	KEGG ko	PFAMs	Kingdom	Phylum	Class	Order	Family	Genus	Species	Strain
13C-methanol SIP	Day8	-	13	MAG21	0000000118	scaff_0000000118_100	5	2	TIGRFAM isocitrate dehydrogenase, NADP-dependent	icd	GO:0003674,GO:0003824,GO:0003862,GO:0004448,GO:0004450,GO:0005575,GO:0005622,GO:0005623,GO:0005737,GO:0005829,GO:0006082,GO:0006091,GO:0006520,GO:0006551,GO:0006807,GO:0006950,GO:0006979,GO:0008150,GO:0008152,GO:0008652,GO:0009058,GO:0009081,GO:0009082,GO:0009098,GO:0009987,GO:0016053,GO:0016491,GO:0016614,GO:0016616,GO:0019752,GO:0022900,GO:0043436,GO:0044237,GO:0044238,GO:0044249,GO:0044281,GO:…	1.1.1.42	ko:K00031	Iso_dh	#N/A	#N/A	#N/A	#N/A	#N/A	#N/A	#N/A	#N/A
	Day8	-	23	MAG13	0000003402	scaff_0000003402_26	87	1	Catalyzes the reversible conversion of 2- phosphoglycerate into phosphoenolpyruvate. It is essential for the degradation of carbohydrates via glycolysis	eno	-	4.2.1.11	ko:K01689	Enolase_C,Enolase_N	Bacteria	Proteobacteria	Alphaproteobacteria	Rhizobiales	Xanthobacteraceae	#N/A	#N/A	#N/A
	Day8	-	29	MAG31	0000037605	scaff_0000037605_5	7	1	#N/A	#N/A	#N/A	#N/A	#N/A	#N/A	Bacteria	Acidobacteriota	Thermoanaerobaculia	UBA5066	UBA5066	Fen-183	Fen-183 sp003152095	Acidobacteria bacterium palsa_351
	Day3	-	57	MAG14	0000013924	scaff_0000013924_19	5	1	Carrier of the growing fatty acid chain in fatty acid biosynthesis	acpP	GO:0000035,GO:0000036,GO:0003674,GO:0005488,GO:0005575,GO:0005622,GO:0005623,GO:0005737,GO:0005829,GO:0005975,GO:0006082,GO:0006629,GO:0006631,GO:0006633,GO:0006643,GO:0006644,GO:0006664,GO:0006793,GO:0006796,GO:0008150,GO:0008152,GO:0008289,GO:0008610,GO:0008654,GO:0009058,GO:0009245,GO:0009247,GO:0009311,GO:0009312,GO:0009987,GO:0016051,GO:0016053,GO:0019637,GO:0019752,GO:0019842,GO:0031177,GO:…	-	ko:K02078	PP-binding	Bacteria	Proteobacteria	Alphaproteobacteria	Sphingomonadales	Sphingomonadaceae	#N/A	#N/A	#N/A
	Day8	-	59	MAG04	0000033673	scaff_0000033673_1	5	1	Sulfatase	-	-	3.1.6.1	ko:K01130	Sulfatase,Sulfatase_C	Bacteria	#N/A	#N/A	#N/A	#N/A	#N/A	#N/A	#N/A
	Day8	-	87	MAG13	0000003165	scaff_0000003165_2	5	3	-	MA20_08580	-	-	-	Endostatin	Bacteria	Proteobacteria	Alphaproteobacteria	Rhizobiales	Xanthobacteraceae	Z2-YC6860	Z2-YC6860 sp001579845	Rhodoplanes sp. Z2-YC6860
	Day8	-	93	MAG05	0000000472	scaff_0000000472_48	6	1	Nickel-containing superoxide dismutase	sodN	GO:0005575,GO:0005622,GO:0005623,GO:0005737,GO:0044424,GO:0044464	1.15.1.1	ko:K00518	Sod_Ni	Bacteria	Actinobacteriota	Actinomycetia	Propionibacteriales	Nocardioidaceae	#N/A	#N/A	#N/A
13CO2 SIP	-	Arabidopsis	1	MAG48	0000127167	scaff_0000127167_4	5	1	PQQ-like domain	xoxF	-	1.1.2.8	ko:K00114	PQQ,PQQ_2	Bacteria	Proteobacteria	Alphaproteobacteria	Rhizobiales	Xanthobacteraceae	Bradyrhizobium	#N/A	#N/A
	-	Wheat	3	MAG01	0000035898	scaff_0000035898_7	50	1	cold-shock protein	cspA_1	GO:0005575,GO:0005618,GO:0005623,GO:0008150,GO:0030312,GO:0040007,GO:0044464,GO:0071944	-	ko:K03704	CSD	Bacteria	Actinobacteriota	Actinomycetia	Mycobacteriales	Mycobacteriaceae	Mycobacterium	#N/A	#N/A
	-	Maize	7	MAG46	0000119385	scaff_0000119385_10	17	1	extracellular solute-binding protein	sugB	-	-	ko:K02027	SBP_bac_1,SBP_bac_8	Bacteria	Actinobacteriota	Actinomycetia	Actinomycetales	Micrococcaceae	Arthrobacter_I	#N/A	#N/A
	-	Maize	24	MAG44	0000006918	scaff_0000006918_21	5	1	Belongs to the aconitase IPM isomerase family	acnB	GO:0003674,GO:0003676,GO:0003723,GO:0003729,GO:0003730,GO:0003824,GO:0003994,GO:0005488,GO:0005575,GO:0005622,GO:0005623,GO:0005737,GO:0005829,GO:0005975,GO:0006081,GO:0006082,GO:0006091,GO:0006097,GO:0006099,GO:0006101,GO:0006417,GO:0006629,GO:0006631,GO:0008150,GO:0008152,GO:0009056,GO:0009060,GO:0009062,GO:0009889,GO:0009987,GO:0010468,GO:0010556,GO:0010608,GO:0015980,GO:0016042,GO:0016054,GO:…	4.2.1.3,4.2.1.99	ko:K01682	Aconitase,Aconitase_2_N,Aconitase_B_N	Bacteria	Proteobacteria	Gammaproteobacteria	Pseudomonadales	Pseudomonadaceae	Pseudomonas_E	#N/A	#N/A
	-	Arabidopsis	28	MAG05	0000003741	scaff_0000003741_15	7	1	PFAM RNA binding S1 domain protein	rpsA	GO:0005575,GO:0005618,GO:0005622,GO:0005623,GO:0005737,GO:0005829,GO:0005886,GO:0008150,GO:0016020,GO:0030312,GO:0040007,GO:0044424,GO:0044444,GO:0044464,GO:0071944	-	ko:K02945	S1	Bacteria	Actinobacteriota	Actinomycetia	#N/A	#N/A	#N/A	#N/A	#N/A
	-	Maize	33	MAG01	0000005494	scaff_0000005494_19	5	1	Catalyzes the formation of S-adenosylmethionine (AdoMet) from methionine and ATP. The overall synthetic reaction is composed of two sequential steps, AdoMet formation and the subsequent tripolyphosphate hydrolysis which occurs prior to release of AdoMet from the enzyme	metK	GO:0003674,GO:0003824,GO:0004478,GO:0005575,GO:0005622,GO:0005623,GO:0005737,GO:0005829,GO:0016740,GO:0016765,GO:0044424,GO:0044444,GO:0044464	2.5.1.6	ko:K00789	S-AdoMet_synt_C,S-AdoMet_synt_M,S-AdoMet_synt_N	Bacteria	#N/A	#N/A	#N/A	#N/A	#N/A	#N/A	#N/A
	-	Arabidopsis	41	MAG45	0000112988	scaff_0000112988_6	7	1	Belongs to the TPP enzyme family	gcl	GO:0000166,GO:0003674,GO:0003824,GO:0005488,GO:0005515,GO:0006066,GO:0006081,GO:0006082,GO:0008150,GO:0008152,GO:0009028,GO:0009056,GO:0009436,GO:0009441,GO:0009987,GO:0016054,GO:0016829,GO:0016830,GO:0016831,GO:0017144,GO:0019752,GO:0019842,GO:0030976,GO:0032787,GO:0034308,GO:0034310,GO:0036094,GO:0042737,GO:0042802,GO:0043167,GO:0043168,GO:0043169,GO:0043436,GO:0044237,GO:0044248,GO:0044281,GO:…	4.1.1.47	ko:K01608	TPP_enzyme_C,TPP_enzyme_M,TPP_enzyme_N	Bacteria	Proteobacteria	Gammaproteobacteria	Burkholderiales	Burkholderiaceae	#N/A	#N/A	#N/A
	-	Wheat	43	MAG46	0000087202	scaff_0000087202_1	27.5	2	Succinyl-CoA synthetase functions in the citric acid cycle (TCA), coupling the hydrolysis of succinyl-CoA to the synthesis of either ATP or GTP and thus represents the only step of substrate-level phosphorylation in the TCA. The beta subunit provides nucleotide specificity of the enzyme and binds the substrate succinate, while the binding sites for coenzyme A and phosphate are found in the alpha …	sucC	-	6.2.1.5	ko:K01903	ATP-grasp_2,Ligase_CoA	Bacteria	Actinobacteriota	Actinomycetia	Actinomycetales	Micrococcaceae	#N/A	#N/A	#N/A
	-	Wheat	49	MAG46	0000125141	scaff_0000125141_2	24.5	4	Dihydrolipoyl dehydrogenase	lpdA	-	1.8.1.4	ko:K00382	Pyr_redox_2,Pyr_redox_dim	Bacteria	Actinobacteriota	Actinomycetia	Actinomycetales	Micrococcaceae	#N/A	#N/A	#N/A
	-	Arabidopsis	52	MAG54	0000162668	scaff_0000162668_6	21.75	4	Aldehyde oxidase and xanthine dehydrogenase, a/b hammerhead domain	iorB	-	1.3.99.16	ko:K07303	Ald_Xan_dh_C,Ald_Xan_dh_C2	Bacteria	Proteobacteria	Alphaproteobacteria	Rhizobiales	Xanthobacteraceae	Bradyrhizobium	#N/A	#N/A
	-	Maize	55	MAG20	0000004501	scaff_0000004501_3	21	1	Belongs to the glyceraldehyde-3-phosphate dehydrogenase family	gapA	GO:0000166,GO:0003674,GO:0003824,GO:0004365,GO:0005488,GO:0005575,GO:0005622,GO:0005623,GO:0005737,GO:0005829,GO:0005975,GO:0006082,GO:0006090,GO:0006091,GO:0006096,GO:0006139,GO:0006163,GO:0006164,GO:0006165,GO:0006725,GO:0006732,GO:0006733,GO:0006753,GO:0006754,GO:0006757,GO:0006793,GO:0006796,GO:0006807,GO:0008150,GO:0008152,GO:0009056,GO:0009058,GO:0009108,GO:0009117,GO:0009123,GO:0009124,GO:…	1.2.1.12	ko:K00134	Gp_dh_C,Gp_dh_N	Bacteria	#N/A	#N/A	#N/A	#N/A	#N/A	#N/A	#N/A
	-	Maize	77	MAG42	0000003120	scaff_0000003120_3	11	1	Enoyl-(Acyl carrier protein) reductase	-	-	1.1.1.100,1.1.1.47	ko:K00034,ko:K00059	adh_short_C2	Bacteria	Proteobacteria	Gammaproteobacteria	Xanthomonadales	Rhodanobacteraceae	Luteibacter	#N/A	#N/A
	-	Maize	78	MAG44	0000023586	scaff_0000023586_5	16	1	Phosphate-binding protein	pstS	-	-	ko:K02040	PBP_like_2	Bacteria	Proteobacteria	Gammaproteobacteria	Pseudomonadales	Pseudomonadaceae	Pseudomonas_E	#N/A	#N/A
