# Supplementary material for: Proteomic stable isotope probing with an upgraded Sipros algorithm for improved identification and quantification of isotopically labeled proteins
Source: Microbiome. 2024 Aug 8;12:148. doi: 10.1186/s40168-024-01866-1 (PMC11313024; doi:10.1186/s40168-024-01866-1)
Supplement: Supplementary file 9 — Additional file 8: Supplementary Table S8. Labeled protein identifications from 13C-methanol and 13CO2 SIP. [file 40168_2024_1866_MOESM8_ESM.xlsx]

## Sheet: 13C-methanol SIP
Supplementary table S7: Labeled protein identfications from 13C-methanol SIP
ProteinGroupID	Proteins	Time	13C atom%	PSM counts	Description	Preferred_name	GOs	EC	KEGG_ko	PFAMs	Kingdom	Phylum	Class	Order	Family	Genus	Species	Strain
1	scaff_0000130377_2	Day3	5	1	Produces ATP from ADP in the presence of a proton gradient across the membrane. The alpha chain is a regulatory subunit	atpA	GO:0003674,GO:0003824,GO:0005215,GO:0005575,GO:0005618,GO:0005622,GO:0005623,GO:0005886,GO:0006139,GO:0006163,GO:0006164,GO:0006725,GO:0006753,GO:0006754,GO:0006793,GO:0006796,GO:0006807,GO:0006810,GO:0006811,GO:0006812,GO:0008150,GO:0008152,GO:0008324,GO:0009058,GO:0009117,GO:0009123,GO:0009124,GO:0009126,GO:0009127,GO:0009141,GO:0009142,GO:0009144,GO:0009145,GO:0009150,GO:0009152,GO:0009156,GO:…	3.6.3.14	ko:K02111	ATP-synt_ab,ATP-synt_ab_C,ATP-synt_ab_N	Bacteria	Proteobacteria	Alphaproteobacteria	Rhizobiales	Beijerinckiaceae	#N/A	#N/A	#N/A
1	scaff_0000227201_3	Day3	5	1	Produces ATP from ADP in the presence of a proton gradient across the membrane. The alpha chain is a regulatory subunit	atpA	GO:0003674,GO:0003824,GO:0005215,GO:0005575,GO:0005618,GO:0005622,GO:0005623,GO:0005886,GO:0006139,GO:0006163,GO:0006164,GO:0006725,GO:0006753,GO:0006754,GO:0006793,GO:0006796,GO:0006807,GO:0006810,GO:0006811,GO:0006812,GO:0008150,GO:0008152,GO:0008324,GO:0009058,GO:0009117,GO:0009123,GO:0009124,GO:0009126,GO:0009127,GO:0009141,GO:0009142,GO:0009144,GO:0009145,GO:0009150,GO:0009152,GO:0009156,GO:…	3.6.3.14	ko:K02111	ATP-synt_ab,ATP-synt_ab_C,ATP-synt_ab_N	Bacteria	Proteobacteria	Alphaproteobacteria	Rhizobiales	#N/A	#N/A	#N/A	#N/A
1	scaff_0000369921_2	Day3	5	1	Produces ATP from ADP in the presence of a proton gradient across the membrane. The alpha chain is a regulatory subunit	atpA	GO:0003674,GO:0003824,GO:0005215,GO:0005575,GO:0005618,GO:0005622,GO:0005623,GO:0005886,GO:0006139,GO:0006163,GO:0006164,GO:0006725,GO:0006753,GO:0006754,GO:0006793,GO:0006796,GO:0006807,GO:0006810,GO:0006811,GO:0006812,GO:0008150,GO:0008152,GO:0008324,GO:0009058,GO:0009117,GO:0009123,GO:0009124,GO:0009126,GO:0009127,GO:0009141,GO:0009142,GO:0009144,GO:0009145,GO:0009150,GO:0009152,GO:0009156,GO:…	3.6.3.14	ko:K02111	ATP-synt_ab,ATP-synt_ab_C,ATP-synt_ab_N	Bacteria	Proteobacteria	Alphaproteobacteria	Rhizobiales	Xanthobacteraceae	#N/A	#N/A	#N/A
1	scaff_0000380013_1	Day3	5	1	Produces ATP from ADP in the presence of a proton gradient across the membrane. The alpha chain is a regulatory subunit	atpA	GO:0003674,GO:0003824,GO:0005215,GO:0005575,GO:0005618,GO:0005622,GO:0005623,GO:0005886,GO:0006139,GO:0006163,GO:0006164,GO:0006725,GO:0006753,GO:0006754,GO:0006793,GO:0006796,GO:0006807,GO:0006810,GO:0006811,GO:0006812,GO:0008150,GO:0008152,GO:0008324,GO:0009058,GO:0009117,GO:0009123,GO:0009124,GO:0009126,GO:0009127,GO:0009141,GO:0009142,GO:0009144,GO:0009145,GO:0009150,GO:0009152,GO:0009156,GO:…	3.6.3.14	ko:K02111	ATP-synt_ab,ATP-synt_ab_C,ATP-synt_ab_N	Bacteria	Proteobacteria	Alphaproteobacteria	Rhizobiales	Xanthobacteraceae	Bradyrhizobium	#N/A	#N/A
2	scaff_0000000112_24	Day8	5	1	BAAT / Acyl-CoA thioester hydrolase C terminal	-	-	3.1.1.45	ko:K01061	DLH	Bacteria	Proteobacteria	Alphaproteobacteria	#N/A	#N/A	#N/A	#N/A	#N/A
2	scaff_0000558109_3	Day8	5	1	BAAT / Acyl-CoA thioester hydrolase C terminal	-	-	3.1.1.45	ko:K01061	DLH	Bacteria	Proteobacteria	Alphaproteobacteria	#N/A	#N/A	#N/A	#N/A	#N/A
2	scaff_0000794540_2	Day8	5	1	BAAT / Acyl-CoA thioester hydrolase C terminal	-	-	3.1.1.45	ko:K01061	DLH	Bacteria	Proteobacteria	Alphaproteobacteria	#N/A	#N/A	#N/A	#N/A	#N/A
2	scaff_0000872007_1	Day8	5	1	BAAT / Acyl-CoA thioester hydrolase C terminal	-	-	3.1.1.45	ko:K01061	DLH	Bacteria	Proteobacteria	Alphaproteobacteria	#N/A	#N/A	#N/A	#N/A	#N/A
2	scaff_0001009117_1	Day8	5	1	BAAT / Acyl-CoA thioester hydrolase C terminal	-	-	3.1.1.45	ko:K01061	DLH	Bacteria	Proteobacteria	Alphaproteobacteria	#N/A	#N/A	#N/A	#N/A	#N/A
2	scaff_0001457971_1	Day8	5	1	BAAT / Acyl-CoA thioester hydrolase C terminal	-	-	3.1.1.45	ko:K01061	DLH	Bacteria	Proteobacteria	Alphaproteobacteria	#N/A	#N/A	#N/A	#N/A	#N/A
2	scaff_0001743523_3	Day8	5	1	BAAT / Acyl-CoA thioester hydrolase C terminal	-	-	3.1.1.45	ko:K01061	DLH	Bacteria	Proteobacteria	Alphaproteobacteria	#N/A	#N/A	#N/A	#N/A	#N/A
3	scaff_0001991502_2	Day8	30	1	Acetamidase/Formamidase family	fmdA	-	-	-	FmdA_AmdA	Bacteria	Actinobacteriota	Actinomycetia	#N/A	#N/A	#N/A	#N/A	#N/A
4	scaff_0000580657_1	Day3	6	1	#N/A	#N/A	#N/A	#N/A	#N/A	#N/A	Bacteria	Acidobacteriota	Blastocatellia	Pyrinomonadales	Pyrinomonadaceae	UBA11740	UBA11740 sp003487805	Blastocatellia bacterium UBA11740
4	scaff_0002126889_1	Day3	6	1	Has lipid A 3-O-deacylase activity. Hydrolyzes the ester bond at the 3 position of lipid A, a bioactive component of lipopolysaccharide (LPS), thereby releasing the primary fatty acyl moiety	-	-	-	-	OmpA	Bacteria	Acidobacteriota	Blastocatellia	Pyrinomonadales	Pyrinomonadaceae	UBA11740	#N/A	#N/A
5	scaff_0000215356_4	Day8	5	1	May play a key role in the regulation of the intracellular concentration of adenosylhomocysteine	ahcY	GO:0000096,GO:0000098,GO:0000166,GO:0003674,GO:0003824,GO:0004013,GO:0005488,GO:0005515,GO:0005575,GO:0005576,GO:0005618,GO:0005622,GO:0005623,GO:0005737,GO:0005829,GO:0005886,GO:0006082,GO:0006139,GO:0006520,GO:0006534,GO:0006555,GO:0006575,GO:0006725,GO:0006732,GO:0006790,GO:0006807,GO:0008150,GO:0008152,GO:0009056,GO:0009063,GO:0009066,GO:0009068,GO:0009069,GO:0009087,GO:0009116,GO:0009119,GO:…	3.3.1.1	ko:K01251	AdoHcyase,AdoHcyase_NAD	Bacteria	Acidobacteriota	Acidobacteriae	20CM-2-55-15	20CM-2-55-15	20CM-2-55-15	20CM-2-55-15 sp003223875	Acidobacteria bacterium gp5 AA68
5	scaff_0000254765_2	Day8	5	1	May play a key role in the regulation of the intracellular concentration of adenosylhomocysteine	ahcY	GO:0000096,GO:0000097,GO:0000098,GO:0000166,GO:0001666,GO:0002376,GO:0002437,GO:0002439,GO:0002544,GO:0003674,GO:0003824,GO:0004013,GO:0005488,GO:0005515,GO:0005575,GO:0005576,GO:0005618,GO:0005622,GO:0005623,GO:0005634,GO:0005737,GO:0005829,GO:0005886,GO:0006082,GO:0006139,GO:0006152,GO:0006520,GO:0006534,GO:0006555,GO:0006575,GO:0006725,GO:0006732,GO:0006790,GO:0006807,GO:0006950,GO:0006952,GO:…	3.3.1.1	ko:K01251	AdoHcyase,AdoHcyase_NAD	Bacteria	Proteobacteria	Alphaproteobacteria	Rhizobiales	Xanthobacteraceae	Bradyrhizobium	#N/A	#N/A
6	scaff_0001268606_6	Day8	88	1	PQQ-like domain	xoxF	-	1.1.2.8	ko:K00114	PQQ,PQQ_2	Bacteria	Proteobacteria	Alphaproteobacteria	#N/A	#N/A	#N/A	#N/A	#N/A
7	scaff_0000034094_4	Day8	5	1	PFAM Glyoxalase bleomycin resistance protein dioxygenase	xylE	-	1.13.11.2	ko:K00446	Glyoxalase	Bacteria	Actinobacteriota	Actinomycetia	Mycobacteriales	#N/A	#N/A	#N/A	#N/A
7	scaff_0002163580_3	Day8	5	1	PFAM Glyoxalase bleomycin resistance protein dioxygenase	xylE	-	1.13.11.2	ko:K00446	Glyoxalase	Bacteria	Actinobacteriota	Actinomycetia	Mycobacteriales	#N/A	#N/A	#N/A	#N/A
8	scaff_0001381757_2	Day8	7	1	Gram-negative porin	-	-	-	-	Porin_4	Bacteria	Proteobacteria	Gammaproteobacteria	Burkholderiales	Burkholderiaceae	Variovorax	#N/A	#N/A
9	scaff_0000020273_3	Day8	6	1	ABC transporter substrate-binding protein PnrA-like	bmpA	-	-	ko:K07335	Bmp	Bacteria	Actinobacteriota	Actinomycetia	Propionibacteriales	Nocardioidaceae	Nocardioides	#N/A	#N/A
10	scaff_0000864068_1	Day8	5	1	#N/A	#N/A	#N/A	#N/A	#N/A	#N/A	#N/A	#N/A	#N/A	#N/A	#N/A	#N/A	#N/A	#N/A
11	scaff_0000044165_3	Day8	7	1	Aldehyde dehydrogenase family	aldA	-	1.2.1.3	ko:K00128,ko:K00138,ko:K18370	Aldedh	Bacteria	Proteobacteria	Alphaproteobacteria	Rhizobiales	#N/A	#N/A	#N/A	#N/A
11	scaff_0000107354_4	Day8	7	1	belongs to the aldehyde dehydrogenase family	aldA	-	1.2.1.3	ko:K00128,ko:K00138,ko:K18370	Aldedh	Bacteria	Proteobacteria	Alphaproteobacteria	#N/A	#N/A	#N/A	#N/A	#N/A
11	scaff_0000218031_4	Day8	7	1	Aldehyde dehydrogenase family	aldA	-	1.2.1.3	ko:K00128,ko:K00138,ko:K18370	Aldedh	Bacteria	Proteobacteria	Alphaproteobacteria	Rhizobiales	#N/A	#N/A	#N/A	#N/A
12	scaff_0000021767_7	Day8	5	1	Bacterial extracellular solute-binding protein	-	-	-	ko:K17315	SBP_bac_1,SBP_bac_8	Bacteria	Proteobacteria	Alphaproteobacteria	Rhizobiales	#N/A	#N/A	#N/A	#N/A
12	scaff_0000039332_5	Day8	5	1	Extracellular solute-binding protein	-	-	-	ko:K17315	SBP_bac_1,SBP_bac_8	Bacteria	Proteobacteria	Alphaproteobacteria	Rhizobiales	Rhizobiaceae	#N/A	#N/A	#N/A
12	scaff_0000057987_3	Day8	5	1	Bacterial extracellular solute-binding protein	-	-	-	ko:K17315	SBP_bac_1,SBP_bac_8	Bacteria	Proteobacteria	Alphaproteobacteria	Rhizobiales	Beijerinckiaceae	Roseiarcus	#N/A	#N/A
12	scaff_0000127271_1	Day8	5	1	Bacterial extracellular solute-binding protein	-	-	-	ko:K17315	SBP_bac_1,SBP_bac_8	Bacteria	Proteobacteria	Alphaproteobacteria	Rhizobiales	#N/A	#N/A	#N/A	#N/A
12	scaff_0000224885_2	Day8	5	1	Bacterial extracellular solute-binding protein	-	-	-	ko:K17315	SBP_bac_1,SBP_bac_8	Bacteria	Proteobacteria	Alphaproteobacteria	Rhizobiales	#N/A	#N/A	#N/A	#N/A
12	scaff_0000678994_2	Day8	5	1	ABC-type sugar transport system periplasmic component	-	-	-	ko:K17315	SBP_bac_1,SBP_bac_8	Bacteria	Proteobacteria	Alphaproteobacteria	Rhizobiales	Rhizobiaceae	Mesorhizobium	#N/A	#N/A
12	scaff_0001312047_2	Day8	5	1	ABC-type sugar transport system periplasmic component	-	-	-	ko:K17315	SBP_bac_1,SBP_bac_8	Bacteria	Proteobacteria	Alphaproteobacteria	Rhizobiales	Rhizobiaceae	Mesorhizobium	#N/A	#N/A
12	scaff_0001608728_2	Day8	5	1	Bacterial extracellular solute-binding protein	-	-	-	ko:K17315	SBP_bac_1,SBP_bac_8	Bacteria	Proteobacteria	Alphaproteobacteria	Rhizobiales	#N/A	#N/A	#N/A	#N/A
13	scaff_0000000118_100	Day8	5	2	TIGRFAM isocitrate dehydrogenase, NADP-dependent	icd	GO:0003674,GO:0003824,GO:0003862,GO:0004448,GO:0004450,GO:0005575,GO:0005622,GO:0005623,GO:0005737,GO:0005829,GO:0006082,GO:0006091,GO:0006520,GO:0006551,GO:0006807,GO:0006950,GO:0006979,GO:0008150,GO:0008152,GO:0008652,GO:0009058,GO:0009081,GO:0009082,GO:0009098,GO:0009987,GO:0016053,GO:0016491,GO:0016614,GO:0016616,GO:0019752,GO:0022900,GO:0043436,GO:0044237,GO:0044238,GO:0044249,GO:0044281,GO:…	1.1.1.42	ko:K00031	Iso_dh	#N/A	#N/A	#N/A	#N/A	#N/A	#N/A	#N/A	#N/A
13	scaff_0000002986_10	Day8	5	2	isocitrate dehydrogenase activity	icd	GO:0003674,GO:0003824,GO:0003862,GO:0004448,GO:0004450,GO:0005575,GO:0005622,GO:0005623,GO:0005737,GO:0005829,GO:0006082,GO:0006091,GO:0006520,GO:0006551,GO:0006807,GO:0006950,GO:0006979,GO:0008150,GO:0008152,GO:0008652,GO:0009058,GO:0009081,GO:0009082,GO:0009098,GO:0009987,GO:0016053,GO:0016491,GO:0016614,GO:0016616,GO:0019752,GO:0022900,GO:0043436,GO:0044237,GO:0044238,GO:0044249,GO:0044281,GO:…	1.1.1.42	ko:K00031	Iso_dh	Bacteria	Gemmatimonadota	Gemmatimonadetes	Gemmatimonadales	Gemmatimonadaceae	AG2	AG2 sp003222065	Gemmatimonadetes bacterium AG2
13	scaff_0000010758_21	Day8	5	2	Isocitrate/isopropylmalate dehydrogenase	icd	GO:0003674,GO:0003824,GO:0003862,GO:0004448,GO:0004450,GO:0005575,GO:0005622,GO:0005623,GO:0005737,GO:0005829,GO:0006082,GO:0006091,GO:0006520,GO:0006551,GO:0006807,GO:0006950,GO:0006979,GO:0008150,GO:0008152,GO:0008652,GO:0009058,GO:0009081,GO:0009082,GO:0009098,GO:0009987,GO:0016053,GO:0016491,GO:0016614,GO:0016616,GO:0019752,GO:0022900,GO:0043436,GO:0044237,GO:0044238,GO:0044249,GO:0044281,GO:…	1.1.1.42	ko:K00031	Iso_dh	Bacteria	Acidobacteriota	Vicinamibacteria	Vicinamibacterales	#N/A	#N/A	#N/A	#N/A
13	scaff_0000024465_4	Day8	5	2	Isocitrate dehydrogenase	icd	GO:0003674,GO:0003824,GO:0003862,GO:0004448,GO:0004450,GO:0005575,GO:0005622,GO:0005623,GO:0005737,GO:0005829,GO:0006082,GO:0006091,GO:0006520,GO:0006551,GO:0006807,GO:0006950,GO:0006979,GO:0008150,GO:0008152,GO:0008652,GO:0009058,GO:0009081,GO:0009082,GO:0009098,GO:0009987,GO:0016053,GO:0016491,GO:0016614,GO:0016616,GO:0019752,GO:0022900,GO:0043436,GO:0044237,GO:0044238,GO:0044249,GO:0044281,GO:…	1.1.1.42	ko:K00031	Iso_dh	#N/A	#N/A	#N/A	#N/A	#N/A	#N/A	#N/A	#N/A
13	scaff_0000024760_2	Day8	5	2	TIGRFAM isocitrate dehydrogenase, NADP-dependent	icd	GO:0003674,GO:0003824,GO:0003862,GO:0004448,GO:0004450,GO:0005575,GO:0005622,GO:0005623,GO:0005737,GO:0005829,GO:0006082,GO:0006091,GO:0006520,GO:0006551,GO:0006807,GO:0006950,GO:0006979,GO:0008150,GO:0008152,GO:0008652,GO:0009058,GO:0009081,GO:0009082,GO:0009098,GO:0009987,GO:0016053,GO:0016491,GO:0016614,GO:0016616,GO:0019752,GO:0022900,GO:0043436,GO:0044237,GO:0044238,GO:0044249,GO:0044281,GO:…	1.1.1.42	ko:K00031	Iso_dh	Bacteria	Acidobacteriota	Acidobacteriae	Acidobacteriales	Koribacteraceae	#N/A	#N/A	#N/A
13	scaff_0000045528_9	Day8	5	2	TIGRFAM isocitrate dehydrogenase, NADP-dependent	icd	GO:0003674,GO:0003824,GO:0003862,GO:0004448,GO:0004450,GO:0005575,GO:0005622,GO:0005623,GO:0005737,GO:0005829,GO:0006082,GO:0006091,GO:0006520,GO:0006551,GO:0006807,GO:0006950,GO:0006979,GO:0008150,GO:0008152,GO:0008652,GO:0009058,GO:0009081,GO:0009082,GO:0009098,GO:0009987,GO:0016053,GO:0016491,GO:0016614,GO:0016616,GO:0019752,GO:0022900,GO:0043436,GO:0044237,GO:0044238,GO:0044249,GO:0044281,GO:…	1.1.1.42	ko:K00031	Iso_dh	Bacteria	Proteobacteria	Gammaproteobacteria	Burkholderiales	#N/A	#N/A	#N/A	#N/A
13	scaff_0000046375_9	Day8	5	2	Isocitrate/isopropylmalate dehydrogenase	icd	GO:0003674,GO:0003824,GO:0003862,GO:0004448,GO:0004450,GO:0005575,GO:0005622,GO:0005623,GO:0005737,GO:0005829,GO:0006082,GO:0006091,GO:0006520,GO:0006551,GO:0006807,GO:0006950,GO:0006979,GO:0008150,GO:0008152,GO:0008652,GO:0009058,GO:0009081,GO:0009082,GO:0009098,GO:0009987,GO:0016053,GO:0016491,GO:0016614,GO:0016616,GO:0019752,GO:0022900,GO:0043436,GO:0044237,GO:0044238,GO:0044249,GO:0044281,GO:…	1.1.1.42	ko:K00031	Iso_dh	Bacteria	Acidobacteriota	Vicinamibacteria	Vicinamibacterales	#N/A	#N/A	#N/A	#N/A
13	scaff_0000094723_3	Day8	5	2	Isocitrate dehydrogenase	icd	GO:0003674,GO:0003824,GO:0003862,GO:0004448,GO:0004450,GO:0005575,GO:0005622,GO:0005623,GO:0005737,GO:0005829,GO:0006082,GO:0006091,GO:0006520,GO:0006551,GO:0006807,GO:0006950,GO:0006979,GO:0008150,GO:0008152,GO:0008652,GO:0009058,GO:0009081,GO:0009082,GO:0009098,GO:0009987,GO:0016053,GO:0016491,GO:0016614,GO:0016616,GO:0019752,GO:0022900,GO:0043436,GO:0044237,GO:0044238,GO:0044249,GO:0044281,GO:…	1.1.1.42	ko:K00031	Iso_dh	Bacteria	#N/A	#N/A	#N/A	#N/A	#N/A	#N/A	#N/A
13	scaff_0000162305_3	Day8	5	2	Isocitrate/isopropylmalate dehydrogenase	icd	GO:0003674,GO:0003824,GO:0003862,GO:0004448,GO:0004450,GO:0005575,GO:0005622,GO:0005623,GO:0005737,GO:0005829,GO:0006082,GO:0006091,GO:0006520,GO:0006551,GO:0006807,GO:0006950,GO:0006979,GO:0008150,GO:0008152,GO:0008652,GO:0009058,GO:0009081,GO:0009082,GO:0009098,GO:0009987,GO:0016053,GO:0016491,GO:0016614,GO:0016616,GO:0019752,GO:0022900,GO:0043436,GO:0044237,GO:0044238,GO:0044249,GO:0044281,GO:…	1.1.1.42	ko:K00031	Iso_dh	#N/A	#N/A	#N/A	#N/A	#N/A	#N/A	#N/A	#N/A
13	scaff_0000169723_2	Day8	5	2	Isocitrate/isopropylmalate dehydrogenase	icd	GO:0003674,GO:0003824,GO:0003862,GO:0004448,GO:0004450,GO:0005575,GO:0005622,GO:0005623,GO:0005737,GO:0005829,GO:0006082,GO:0006091,GO:0006520,GO:0006551,GO:0006807,GO:0006950,GO:0006979,GO:0008150,GO:0008152,GO:0008652,GO:0009058,GO:0009081,GO:0009082,GO:0009098,GO:0009987,GO:0016053,GO:0016491,GO:0016614,GO:0016616,GO:0019752,GO:0022900,GO:0043436,GO:0044237,GO:0044238,GO:0044249,GO:0044281,GO:…	1.1.1.42	ko:K00031	Iso_dh	#N/A	#N/A	#N/A	#N/A	#N/A	#N/A	#N/A	#N/A
13	scaff_0000255569_3	Day8	5	2	TIGRFAM isocitrate dehydrogenase, NADP-dependent	icd	GO:0003674,GO:0003824,GO:0003862,GO:0004448,GO:0004450,GO:0005575,GO:0005622,GO:0005623,GO:0005737,GO:0005829,GO:0006082,GO:0006091,GO:0006520,GO:0006551,GO:0006807,GO:0006950,GO:0006979,GO:0008150,GO:0008152,GO:0008652,GO:0009058,GO:0009081,GO:0009082,GO:0009098,GO:0009987,GO:0016053,GO:0016491,GO:0016614,GO:0016616,GO:0019752,GO:0022900,GO:0043436,GO:0044237,GO:0044238,GO:0044249,GO:0044281,GO:…	1.1.1.42	ko:K00031	Iso_dh	Bacteria	Proteobacteria	Gammaproteobacteria	Burkholderiales	#N/A	#N/A	#N/A	#N/A
13	scaff_0000288500_5	Day8	5	2	Converts isocitrate to alpha ketoglutarate	icd	GO:0003674,GO:0003824,GO:0003862,GO:0004448,GO:0004450,GO:0005575,GO:0005622,GO:0005623,GO:0005737,GO:0005829,GO:0006082,GO:0006091,GO:0006520,GO:0006551,GO:0006807,GO:0006950,GO:0006979,GO:0008150,GO:0008152,GO:0008652,GO:0009058,GO:0009081,GO:0009082,GO:0009098,GO:0009987,GO:0016053,GO:0016491,GO:0016614,GO:0016616,GO:0019752,GO:0022900,GO:0043436,GO:0044237,GO:0044238,GO:0044249,GO:0044281,GO:…	1.1.1.42	ko:K00031	Iso_dh	Bacteria	Proteobacteria	Gammaproteobacteria	Burkholderiales	Burkholderiaceae	#N/A	#N/A	#N/A
13	scaff_0000292222_4	Day8	5	2	TIGRFAM isocitrate dehydrogenase, NADP-dependent	icd	GO:0003674,GO:0003824,GO:0003862,GO:0004448,GO:0004450,GO:0005575,GO:0005622,GO:0005623,GO:0005737,GO:0005829,GO:0006082,GO:0006091,GO:0006520,GO:0006551,GO:0006807,GO:0006950,GO:0006979,GO:0008150,GO:0008152,GO:0008652,GO:0009058,GO:0009081,GO:0009082,GO:0009098,GO:0009987,GO:0016053,GO:0016491,GO:0016614,GO:0016616,GO:0019752,GO:0022900,GO:0043436,GO:0044237,GO:0044238,GO:0044249,GO:0044281,GO:…	1.1.1.42	ko:K00031	Iso_dh	Bacteria	Acidobacteriota	Acidobacteriae	Acidobacteriales	Koribacteraceae	#N/A	#N/A	#N/A
13	scaff_0000367379_1	Day8	5	2	TIGRFAM isocitrate dehydrogenase, NADP-dependent	icd	GO:0003674,GO:0003824,GO:0003862,GO:0004448,GO:0004450,GO:0005575,GO:0005622,GO:0005623,GO:0005737,GO:0005829,GO:0006082,GO:0006091,GO:0006520,GO:0006551,GO:0006807,GO:0006950,GO:0006979,GO:0008150,GO:0008152,GO:0008652,GO:0009058,GO:0009081,GO:0009082,GO:0009098,GO:0009987,GO:0016053,GO:0016491,GO:0016614,GO:0016616,GO:0019752,GO:0022900,GO:0043436,GO:0044237,GO:0044238,GO:0044249,GO:0044281,GO:…	1.1.1.42	ko:K00031	Iso_dh	Bacteria	Proteobacteria	Gammaproteobacteria	Burkholderiales	#N/A	#N/A	#N/A	#N/A
13	scaff_0000479137_3	Day8	5	2	Isocitrate/isopropylmalate dehydrogenase	icd	GO:0003674,GO:0003824,GO:0003862,GO:0004448,GO:0004450,GO:0005575,GO:0005622,GO:0005623,GO:0005737,GO:0005829,GO:0006082,GO:0006091,GO:0006520,GO:0006551,GO:0006807,GO:0006950,GO:0006979,GO:0008150,GO:0008152,GO:0008652,GO:0009058,GO:0009081,GO:0009082,GO:0009098,GO:0009987,GO:0016053,GO:0016491,GO:0016614,GO:0016616,GO:0019752,GO:0022900,GO:0043436,GO:0044237,GO:0044238,GO:0044249,GO:0044281,GO:…	1.1.1.42	ko:K00031	Iso_dh	Bacteria	Actinobacteriota	Acidimicrobiia	#N/A	#N/A	#N/A	#N/A	#N/A
13	scaff_0000515440_2	Day8	5	2	TIGRFAM isocitrate dehydrogenase, NADP-dependent	icd	GO:0003674,GO:0003824,GO:0003862,GO:0004448,GO:0004450,GO:0005575,GO:0005622,GO:0005623,GO:0005737,GO:0005829,GO:0006082,GO:0006091,GO:0006520,GO:0006551,GO:0006807,GO:0006950,GO:0006979,GO:0008150,GO:0008152,GO:0008652,GO:0009058,GO:0009081,GO:0009082,GO:0009098,GO:0009987,GO:0016053,GO:0016491,GO:0016614,GO:0016616,GO:0019752,GO:0022900,GO:0043436,GO:0044237,GO:0044238,GO:0044249,GO:0044281,GO:…	1.1.1.42	ko:K00031	Iso_dh	Bacteria	Acidobacteriota	Acidobacteriae	UBA7541	UBA7541	UBA7541	#N/A	#N/A
13	scaff_0000616585_1	Day8	5	2	TIGRFAM isocitrate dehydrogenase, NADP-dependent	icd	GO:0003674,GO:0003824,GO:0003862,GO:0004448,GO:0004450,GO:0005575,GO:0005622,GO:0005623,GO:0005737,GO:0005829,GO:0006082,GO:0006091,GO:0006520,GO:0006551,GO:0006807,GO:0006950,GO:0006979,GO:0008150,GO:0008152,GO:0008652,GO:0009058,GO:0009081,GO:0009082,GO:0009098,GO:0009987,GO:0016053,GO:0016491,GO:0016614,GO:0016616,GO:0019752,GO:0022900,GO:0043436,GO:0044237,GO:0044238,GO:0044249,GO:0044281,GO:…	1.1.1.42	ko:K00031	Iso_dh	Bacteria	Acidobacteriota	Acidobacteriae	Acidobacteriales	Acidobacteriaceae	#N/A	#N/A	#N/A
13	scaff_0000642570_1	Day8	5	2	TIGRFAM isocitrate dehydrogenase, NADP-dependent	icd	GO:0003674,GO:0003824,GO:0003862,GO:0004448,GO:0004450,GO:0005575,GO:0005622,GO:0005623,GO:0005737,GO:0005829,GO:0006082,GO:0006091,GO:0006520,GO:0006551,GO:0006807,GO:0006950,GO:0006979,GO:0008150,GO:0008152,GO:0008652,GO:0009058,GO:0009081,GO:0009082,GO:0009098,GO:0009987,GO:0016053,GO:0016491,GO:0016614,GO:0016616,GO:0019752,GO:0022900,GO:0043436,GO:0044237,GO:0044238,GO:0044249,GO:0044281,GO:…	1.1.1.42	ko:K00031	Iso_dh	Bacteria	Acidobacteriota	Acidobacteriae	Acidobacteriales	Koribacteraceae	#N/A	#N/A	#N/A
13	scaff_0000667500_2	Day8	5	2	TIGRFAM isocitrate dehydrogenase, NADP-dependent	icd	GO:0003674,GO:0003824,GO:0003862,GO:0004448,GO:0004450,GO:0005575,GO:0005622,GO:0005623,GO:0005737,GO:0005829,GO:0006082,GO:0006091,GO:0006520,GO:0006551,GO:0006807,GO:0006950,GO:0006979,GO:0008150,GO:0008152,GO:0008652,GO:0009058,GO:0009081,GO:0009082,GO:0009098,GO:0009987,GO:0016053,GO:0016491,GO:0016614,GO:0016616,GO:0019752,GO:0022900,GO:0043436,GO:0044237,GO:0044238,GO:0044249,GO:0044281,GO:…	1.1.1.42	ko:K00031	Iso_dh	Bacteria	#N/A	#N/A	#N/A	#N/A	#N/A	#N/A	#N/A
13	scaff_0000747459_1	Day8	5	2	Isocitrate/isopropylmalate dehydrogenase	icd	GO:0003674,GO:0003824,GO:0003862,GO:0004448,GO:0004450,GO:0005575,GO:0005622,GO:0005623,GO:0005737,GO:0005829,GO:0006082,GO:0006091,GO:0006520,GO:0006551,GO:0006807,GO:0006950,GO:0006979,GO:0008150,GO:0008152,GO:0008652,GO:0009058,GO:0009081,GO:0009082,GO:0009098,GO:0009987,GO:0016053,GO:0016491,GO:0016614,GO:0016616,GO:0019752,GO:0022900,GO:0043436,GO:0044237,GO:0044238,GO:0044249,GO:0044281,GO:…	1.1.1.42	ko:K00031	Iso_dh	Bacteria	#N/A	#N/A	#N/A	#N/A	#N/A	#N/A	#N/A
13	scaff_0001149356_2	Day8	5	2	Isocitrate/isopropylmalate dehydrogenase	icd	GO:0003674,GO:0003824,GO:0003862,GO:0004448,GO:0004450,GO:0005575,GO:0005622,GO:0005623,GO:0005737,GO:0005829,GO:0006082,GO:0006091,GO:0006520,GO:0006551,GO:0006807,GO:0006950,GO:0006979,GO:0008150,GO:0008152,GO:0008652,GO:0009058,GO:0009081,GO:0009082,GO:0009098,GO:0009987,GO:0016053,GO:0016491,GO:0016614,GO:0016616,GO:0019752,GO:0022900,GO:0043436,GO:0044237,GO:0044238,GO:0044249,GO:0044281,GO:…	1.1.1.42	ko:K00031	Iso_dh	Bacteria	Proteobacteria	Gammaproteobacteria	Xanthomonadales	Rhodanobacteraceae	#N/A	#N/A	#N/A
13	scaff_0001385661_1	Day8	5	2	TIGRFAM isocitrate dehydrogenase, NADP-dependent	icd	GO:0003674,GO:0003824,GO:0003862,GO:0004448,GO:0004450,GO:0005575,GO:0005622,GO:0005623,GO:0005737,GO:0005829,GO:0006082,GO:0006091,GO:0006520,GO:0006551,GO:0006807,GO:0006950,GO:0006979,GO:0008150,GO:0008152,GO:0008652,GO:0009058,GO:0009081,GO:0009082,GO:0009098,GO:0009987,GO:0016053,GO:0016491,GO:0016614,GO:0016616,GO:0019752,GO:0022900,GO:0043436,GO:0044237,GO:0044238,GO:0044249,GO:0044281,GO:…	1.1.1.42	ko:K00031	Iso_dh	Bacteria	Acidobacteriota	Acidobacteriae	Acidobacteriales	Acidobacteriaceae	#N/A	#N/A	#N/A
13	scaff_0001387439_2	Day8	5	2	isocitrate dehydrogenase activity	icd	GO:0003674,GO:0003824,GO:0003862,GO:0004448,GO:0004450,GO:0005575,GO:0005622,GO:0005623,GO:0005737,GO:0005829,GO:0006082,GO:0006091,GO:0006520,GO:0006551,GO:0006807,GO:0006950,GO:0006979,GO:0008150,GO:0008152,GO:0008652,GO:0009058,GO:0009081,GO:0009082,GO:0009098,GO:0009987,GO:0016053,GO:0016491,GO:0016614,GO:0016616,GO:0019752,GO:0022900,GO:0043436,GO:0044237,GO:0044238,GO:0044249,GO:0044281,GO:…	1.1.1.42	ko:K00031	Iso_dh	Bacteria	Gemmatimonadota	Gemmatimonadetes	Gemmatimonadales	Gemmatimonadaceae	#N/A	#N/A	#N/A
13	scaff_0001446299_1	Day8	5	2	TIGRFAM isocitrate dehydrogenase, NADP-dependent	icd	GO:0003674,GO:0003824,GO:0003862,GO:0004448,GO:0004450,GO:0005575,GO:0005622,GO:0005623,GO:0005737,GO:0005829,GO:0006082,GO:0006091,GO:0006520,GO:0006551,GO:0006807,GO:0006950,GO:0006979,GO:0008150,GO:0008152,GO:0008652,GO:0009058,GO:0009081,GO:0009082,GO:0009098,GO:0009987,GO:0016053,GO:0016491,GO:0016614,GO:0016616,GO:0019752,GO:0022900,GO:0043436,GO:0044237,GO:0044238,GO:0044249,GO:0044281,GO:…	1.1.1.42	ko:K00031	Iso_dh	Bacteria	Acidobacteriota	Acidobacteriae	Acidobacteriales	Koribacteraceae	#N/A	#N/A	#N/A
13	scaff_0001740086_2	Day8	5	2	Isocitrate dehydrogenase	icd	GO:0003674,GO:0003824,GO:0003862,GO:0004448,GO:0004450,GO:0005575,GO:0005622,GO:0005623,GO:0005737,GO:0005829,GO:0006082,GO:0006091,GO:0006520,GO:0006551,GO:0006807,GO:0006950,GO:0006979,GO:0008150,GO:0008152,GO:0008652,GO:0009058,GO:0009081,GO:0009082,GO:0009098,GO:0009987,GO:0016053,GO:0016491,GO:0016614,GO:0016616,GO:0019752,GO:0022900,GO:0043436,GO:0044237,GO:0044238,GO:0044249,GO:0044281,GO:…	1.1.1.42	ko:K00031	Iso_dh	Bacteria	#N/A	#N/A	#N/A	#N/A	#N/A	#N/A	#N/A
13	scaff_0001866439_1	Day8	5	2	TIGRFAM isocitrate dehydrogenase, NADP-dependent	icd	GO:0003674,GO:0003824,GO:0003862,GO:0004448,GO:0004450,GO:0005575,GO:0005622,GO:0005623,GO:0005737,GO:0005829,GO:0006082,GO:0006091,GO:0006520,GO:0006551,GO:0006807,GO:0006950,GO:0006979,GO:0008150,GO:0008152,GO:0008652,GO:0009058,GO:0009081,GO:0009082,GO:0009098,GO:0009987,GO:0016053,GO:0016491,GO:0016614,GO:0016616,GO:0019752,GO:0022900,GO:0043436,GO:0044237,GO:0044238,GO:0044249,GO:0044281,GO:…	1.1.1.42	ko:K00031	Iso_dh	Bacteria	Acidobacteriota	Acidobacteriae	UBA7541	UBA7541	UBA7541	#N/A	#N/A
13	scaff_0001942778_1	Day8	5	2	Isocitrate/isopropylmalate dehydrogenase	icd	GO:0003674,GO:0003824,GO:0003862,GO:0004448,GO:0004450,GO:0005575,GO:0005622,GO:0005623,GO:0005737,GO:0005829,GO:0006082,GO:0006091,GO:0006520,GO:0006551,GO:0006807,GO:0006950,GO:0006979,GO:0008150,GO:0008152,GO:0008652,GO:0009058,GO:0009081,GO:0009082,GO:0009098,GO:0009987,GO:0016053,GO:0016491,GO:0016614,GO:0016616,GO:0019752,GO:0022900,GO:0043436,GO:0044237,GO:0044238,GO:0044249,GO:0044281,GO:…	1.1.1.42	ko:K00031	Iso_dh	Bacteria	Acidobacteriota	Vicinamibacteria	Vicinamibacterales	#N/A	#N/A	#N/A	#N/A
13	scaff_0002298098_2	Day8	5	2	Isocitrate/isopropylmalate dehydrogenase	icd	GO:0003674,GO:0003824,GO:0003862,GO:0004448,GO:0004450,GO:0005575,GO:0005622,GO:0005623,GO:0005737,GO:0005829,GO:0006082,GO:0006091,GO:0006520,GO:0006551,GO:0006807,GO:0006950,GO:0006979,GO:0008150,GO:0008152,GO:0008652,GO:0009058,GO:0009081,GO:0009082,GO:0009098,GO:0009987,GO:0016053,GO:0016491,GO:0016614,GO:0016616,GO:0019752,GO:0022900,GO:0043436,GO:0044237,GO:0044238,GO:0044249,GO:0044281,GO:…	1.1.1.42	ko:K00031	Iso_dh	Bacteria	Proteobacteria	Gammaproteobacteria	Burkholderiales	Burkholderiaceae	#N/A	#N/A	#N/A
13	scaff_0002531045_1	Day8	5	2	Isocitrate/isopropylmalate dehydrogenase	icd	GO:0003674,GO:0003824,GO:0003862,GO:0004448,GO:0004450,GO:0005575,GO:0005622,GO:0005623,GO:0005737,GO:0005829,GO:0006082,GO:0006091,GO:0006520,GO:0006551,GO:0006807,GO:0006950,GO:0006979,GO:0008150,GO:0008152,GO:0008652,GO:0009058,GO:0009081,GO:0009082,GO:0009098,GO:0009987,GO:0016053,GO:0016491,GO:0016614,GO:0016616,GO:0019752,GO:0022900,GO:0043436,GO:0044237,GO:0044238,GO:0044249,GO:0044281,GO:…	1.1.1.42	ko:K00031	Iso_dh	Bacteria	Acidobacteriota	Vicinamibacteria	Vicinamibacterales	#N/A	#N/A	#N/A	#N/A
14	scaff_0000663579_2	Day8	5	1	#N/A	#N/A	#N/A	#N/A	#N/A	#N/A	Bacteria	Actinobacteriota	Acidimicrobiia	Acidimicrobiales	UBA8139	UBA4742	UBA4742 sp002403895	Candidatus Microthrix sp. UBA4742
15	scaff_0002283986_1	Day8	5	1	PFAM Acetamidase Formamidase	fmdA	-	3.5.1.49	ko:K01455	FmdA_AmdA	Bacteria	Actinobacteriota	Actinomycetia	#N/A	#N/A	#N/A	#N/A	#N/A
16	scaff_0000004003_11	Day3	6	1	SMP-30/Gluconolaconase/LRE-like region	MA20_02675	-	3.1.1.17	ko:K01053,ko:K02057,ko:K14274	SGL	Bacteria	Proteobacteria	Alphaproteobacteria	Rhizobiales	Xanthobacteraceae	Bradyrhizobium	#N/A	#N/A
16	scaff_0000175630_4	Day3	6	1	SMP-30/Gluconolaconase/LRE-like region	MA20_02675	-	3.1.1.17	ko:K01053,ko:K14274	SGL	Bacteria	Proteobacteria	Alphaproteobacteria	Rhizobiales	Xanthobacteraceae	Bradyrhizobium	#N/A	#N/A
17	scaff_0000062519_7	Day8	5	1	Sulfatase	-	-	3.1.6.1	ko:K01130	DUF4994,Sulfatase,Sulfatase_C	Bacteria	#N/A	#N/A	#N/A	#N/A	#N/A	#N/A	#N/A
18	scaff_0000110112_5	Day8	5	1	Periplasmic binding protein domain	urtA	-	-	ko:K01999,ko:K11959	Peripla_BP_5	Bacteria	Proteobacteria	Alphaproteobacteria	Rhizobiales	#N/A	#N/A	#N/A	#N/A
18	scaff_0000529875_2	Day8	5	1	Periplasmic binding protein domain	urtA	-	-	ko:K01999,ko:K11959	Peripla_BP_5	Bacteria	Proteobacteria	Alphaproteobacteria	Rhizobiales	#N/A	#N/A	#N/A	#N/A
19	scaff_0000433716_2	Day8	6	1	Forms passive diffusion pores that allow small molecular weight hydrophilic materials across the outer membrane	ropAch1	-	-	-	Porin_2	Bacteria	Proteobacteria	Alphaproteobacteria	Rhizobiales	Xanthobacteraceae	Bradyrhizobium	#N/A	#N/A
20	scaff_0000001003_43	Day3	5	1	Aldehyde oxidase and xanthine dehydrogenase, a/b hammerhead domain	coxL	-	1.2.5.3	ko:K03520	Ald_Xan_dh_C,Ald_Xan_dh_C2	Bacteria	Proteobacteria	Alphaproteobacteria	Rhizobiales	Xanthobacteraceae	Bradyrhizobium	#N/A	#N/A
20	scaff_0000099800_5	Day3	5	1	Aldehyde oxidase and xanthine dehydrogenase, a/b hammerhead domain	coxL	-	1.2.5.3	ko:K03520	Ald_Xan_dh_C,Ald_Xan_dh_C2	Bacteria	Proteobacteria	Alphaproteobacteria	Rhizobiales	Xanthobacteraceae	Bradyrhizobium	#N/A	#N/A
21	scaff_0000554052_2	Day8	6	1	#N/A	#N/A	#N/A	#N/A	#N/A	#N/A	Bacteria	Actinobacteriota	Actinomycetia	Streptosporangiales	Streptosporangiaceae	Palsa-506	Palsa-506 sp003168215	Actinobacteria bacterium palsa_506
21	scaff_0000844909_2	Day8	6	1	#N/A	#N/A	#N/A	#N/A	#N/A	#N/A	Bacteria	Actinobacteriota	Actinomycetia	Streptosporangiales	Streptosporangiaceae	Palsa-506	Palsa-506 sp003168215	Actinobacteria bacterium palsa_506
21	scaff_0001599465_2	Day8	6	1	#N/A	#N/A	#N/A	#N/A	#N/A	#N/A	Bacteria	Actinobacteriota	Actinomycetia	Streptosporangiales	Streptosporangiaceae	Palsa-506	Palsa-506 sp003168215	Actinobacteria bacterium palsa_506
21	scaff_0002696620_1	Day8	6	1	#N/A	#N/A	#N/A	#N/A	#N/A	#N/A	#N/A	#N/A	#N/A	#N/A	#N/A	#N/A	#N/A	#N/A
22	scaff_0000059357_2	Day8	5	1	Carbonic anhydrase	cah	GO:0003674,GO:0003824,GO:0004089,GO:0005488,GO:0005575,GO:0005623,GO:0005886,GO:0008150,GO:0008270,GO:0016020,GO:0016829,GO:0016835,GO:0016836,GO:0040007,GO:0043167,GO:0043169,GO:0044464,GO:0046872,GO:0046914,GO:0071944	4.2.1.1	ko:K01673	Pro_CA	Bacteria	Actinobacteriota	#N/A	#N/A	#N/A	#N/A	#N/A	#N/A
22	scaff_0000071960_6	Day8	5	1	Reversible hydration of carbon dioxide	cah	GO:0003674,GO:0003824,GO:0004089,GO:0005488,GO:0005575,GO:0005623,GO:0005886,GO:0008150,GO:0008270,GO:0016020,GO:0016829,GO:0016835,GO:0016836,GO:0040007,GO:0043167,GO:0043169,GO:0044464,GO:0046872,GO:0046914,GO:0071944	4.2.1.1	ko:K01673	Pro_CA	Bacteria	#N/A	#N/A	#N/A	#N/A	#N/A	#N/A	#N/A
23	scaff_0000000326_76	Day8	87	1	Catalyzes the reversible conversion of 2- phosphoglycerate into phosphoenolpyruvate. It is essential for the degradation of carbohydrates via glycolysis	eno	-	4.2.1.11	ko:K01689	Enolase_C,Enolase_N	Bacteria	Proteobacteria	Alphaproteobacteria	Rhizobiales	Xanthobacteraceae	#N/A	#N/A	#N/A
23	scaff_0000003402_26	Day8	87	1	Catalyzes the reversible conversion of 2- phosphoglycerate into phosphoenolpyruvate. It is essential for the degradation of carbohydrates via glycolysis	eno	-	4.2.1.11	ko:K01689	Enolase_C,Enolase_N	Bacteria	Proteobacteria	Alphaproteobacteria	Rhizobiales	Xanthobacteraceae	#N/A	#N/A	#N/A
23	scaff_0000013903_6	Day8	87	1	Catalyzes the reversible conversion of 2- phosphoglycerate into phosphoenolpyruvate. It is essential for the degradation of carbohydrates via glycolysis	eno	-	4.2.1.11	ko:K01689	Enolase_C,Enolase_N	Bacteria	Proteobacteria	Alphaproteobacteria	Rhizobiales	#N/A	#N/A	#N/A	#N/A
23	scaff_0000019076_3	Day8	87	1	Catalyzes the reversible conversion of 2- phosphoglycerate into phosphoenolpyruvate. It is essential for the degradation of carbohydrates via glycolysis	eno	-	4.2.1.11	ko:K01689	Enolase_C,Enolase_N	Bacteria	Proteobacteria	Alphaproteobacteria	Rhizobiales	Xanthobacteraceae	#N/A	#N/A	#N/A
23	scaff_0000081399_7	Day8	87	1	Catalyzes the reversible conversion of 2- phosphoglycerate into phosphoenolpyruvate. It is essential for the degradation of carbohydrates via glycolysis	eno	-	4.2.1.11	ko:K01689	Enolase_C,Enolase_N	Bacteria	#N/A	#N/A	#N/A	#N/A	#N/A	#N/A	#N/A
23	scaff_0000126909_4	Day8	87	1	Catalyzes the reversible conversion of 2- phosphoglycerate into phosphoenolpyruvate. It is essential for the degradation of carbohydrates via glycolysis	eno	-	4.2.1.11	ko:K01689	Enolase_C,Enolase_N	Bacteria	Proteobacteria	Alphaproteobacteria	Rhizobiales	Xanthobacteraceae	Bradyrhizobium	#N/A	#N/A
23	scaff_0000164717_4	Day8	87	1	Catalyzes the reversible conversion of 2- phosphoglycerate into phosphoenolpyruvate. It is essential for the degradation of carbohydrates via glycolysis	eno	-	4.2.1.11	ko:K01689	Enolase_C,Enolase_N	Bacteria	Actinobacteriota	Thermoleophilia	Solirubrobacterales	#N/A	#N/A	#N/A	#N/A
23	scaff_0000393731_1	Day8	87	1	Catalyzes the reversible conversion of 2- phosphoglycerate into phosphoenolpyruvate. It is essential for the degradation of carbohydrates via glycolysis	eno	-	4.2.1.11	ko:K01689	Enolase_C,Enolase_N	Bacteria	Proteobacteria	Alphaproteobacteria	Rhizobiales	Xanthobacteraceae	#N/A	#N/A	#N/A
23	scaff_0000592139_3	Day8	87	1	Enolase, N-terminal domain	eno	-	4.2.1.11	ko:K01689	Enolase_C,Enolase_N	Bacteria	Proteobacteria	Alphaproteobacteria	Rhizobiales	#N/A	#N/A	#N/A	#N/A
23	scaff_0000839606_1	Day8	87	1	Catalyzes the reversible conversion of 2- phosphoglycerate into phosphoenolpyruvate. It is essential for the degradation of carbohydrates via glycolysis	eno	-	4.2.1.11	ko:K01689	Enolase_C,Enolase_N	Bacteria	Actinobacteriota	Thermoleophilia	Solirubrobacterales	#N/A	#N/A	#N/A	#N/A
23	scaff_0001500145_2	Day8	87	1	Catalyzes the reversible conversion of 2- phosphoglycerate into phosphoenolpyruvate. It is essential for the degradation of carbohydrates via glycolysis	eno	-	4.2.1.11	ko:K01689	Enolase_C,Enolase_N	Bacteria	Proteobacteria	Alphaproteobacteria	#N/A	#N/A	#N/A	#N/A	#N/A
23	scaff_0001622045_1	Day8	87	1	Catalyzes the reversible conversion of 2- phosphoglycerate into phosphoenolpyruvate. It is essential for the degradation of carbohydrates via glycolysis	eno	-	4.2.1.11	ko:K01689	Enolase_C,Enolase_N	Bacteria	Proteobacteria	Alphaproteobacteria	Rhizobiales	Xanthobacteraceae	#N/A	#N/A	#N/A
23	scaff_0001717608_2	Day8	87	1	Catalyzes the reversible conversion of 2- phosphoglycerate into phosphoenolpyruvate. It is essential for the degradation of carbohydrates via glycolysis	eno	-	4.2.1.11	ko:K01689	Enolase_C,Enolase_N	Bacteria	Proteobacteria	Alphaproteobacteria	Rhizobiales	Xanthobacteraceae	#N/A	#N/A	#N/A
23	scaff_0002581524_2	Day8	87	1	Catalyzes the reversible conversion of 2- phosphoglycerate into phosphoenolpyruvate. It is essential for the degradation of carbohydrates via glycolysis	eno	-	4.2.1.11	ko:K01689	Enolase_C,Enolase_N	Bacteria	Proteobacteria	Alphaproteobacteria	#N/A	#N/A	#N/A	#N/A	#N/A
24	scaff_0000124956_3	Day8	86	1	Catalyzes the reversible oxidation of malate to oxaloacetate	mdh	-	1.1.1.37	ko:K00024	Ldh_1_C,Ldh_1_N	Bacteria	Acidobacteriota	Acidobacteriae	Bryobacterales	Bryobacteraceae	#N/A	#N/A	#N/A
24	scaff_0000260654_2	Day8	86	1	Catalyzes the reversible oxidation of malate to oxaloacetate	mdh	GO:0003674,GO:0003824,GO:0004470,GO:0006082,GO:0006091,GO:0006099,GO:0006101,GO:0008150,GO:0008152,GO:0009060,GO:0009987,GO:0015980,GO:0016491,GO:0016614,GO:0016615,GO:0016616,GO:0016999,GO:0017144,GO:0019752,GO:0030060,GO:0043436,GO:0044237,GO:0044238,GO:0044281,GO:0045333,GO:0055114,GO:0071704,GO:0072350	1.1.1.37	ko:K00024	Ldh_1_C,Ldh_1_N	#N/A	#N/A	#N/A	#N/A	#N/A	#N/A	#N/A	#N/A
24	scaff_0000366588_2	Day8	86	1	Belongs to the LDH MDH superfamily. LDH family	mdh	-	1.1.1.27,1.1.1.37	ko:K00016,ko:K00024	Ldh_1_C,Ldh_1_N	Bacteria	#N/A	#N/A	#N/A	#N/A	#N/A	#N/A	#N/A
24	scaff_0001345896_1	Day8	86	1	Belongs to the LDH MDH superfamily. LDH family	mdh	-	1.1.1.27,1.1.1.37	ko:K00016,ko:K00024	Ldh_1_C,Ldh_1_N	Bacteria	#N/A	#N/A	#N/A	#N/A	#N/A	#N/A	#N/A
24	scaff_0001436599_2	Day8	86	1	Catalyzes the reversible oxidation of malate to oxaloacetate	mdh	-	1.1.1.27,1.1.1.37	ko:K00016,ko:K00024	Ldh_1_C,Ldh_1_N	#N/A	#N/A	#N/A	#N/A	#N/A	#N/A	#N/A	#N/A
24	scaff_0001602595_2	Day8	86	1	Catalyzes the reversible oxidation of malate to oxaloacetate	mdh	GO:0003674,GO:0003824,GO:0004470,GO:0006082,GO:0006091,GO:0006099,GO:0006101,GO:0008150,GO:0008152,GO:0009060,GO:0009987,GO:0015980,GO:0016491,GO:0016614,GO:0016615,GO:0016616,GO:0016999,GO:0017144,GO:0019752,GO:0030060,GO:0043436,GO:0044237,GO:0044238,GO:0044281,GO:0045333,GO:0055114,GO:0071704,GO:0072350	1.1.1.37	ko:K00024	Ldh_1_C,Ldh_1_N	Bacteria	Proteobacteria	Alphaproteobacteria	Rhizobiales	Hyphomicrobiaceae	#N/A	#N/A	#N/A
24	scaff_0001927106_1	Day8	86	1	Catalyzes the reversible oxidation of malate to oxaloacetate	mdh	GO:0003674,GO:0003824,GO:0004470,GO:0006082,GO:0006091,GO:0006099,GO:0006101,GO:0008150,GO:0008152,GO:0009060,GO:0009987,GO:0015980,GO:0016491,GO:0016614,GO:0016615,GO:0016616,GO:0016999,GO:0017144,GO:0019752,GO:0030060,GO:0043436,GO:0044237,GO:0044238,GO:0044281,GO:0045333,GO:0055114,GO:0071704,GO:0072350	1.1.1.37	ko:K00024	Ldh_1_C,Ldh_1_N	Bacteria	#N/A	#N/A	#N/A	#N/A	#N/A	#N/A	#N/A
24	scaff_0002147561_1	Day8	86	1	Catalyzes the reversible oxidation of malate to oxaloacetate	mdh	GO:0003674,GO:0003824,GO:0004470,GO:0006082,GO:0006091,GO:0006099,GO:0006101,GO:0008150,GO:0008152,GO:0009060,GO:0009987,GO:0015980,GO:0016491,GO:0016614,GO:0016615,GO:0016616,GO:0016999,GO:0017144,GO:0019752,GO:0030060,GO:0043436,GO:0044237,GO:0044238,GO:0044281,GO:0045333,GO:0055114,GO:0071704,GO:0072350	1.1.1.37	ko:K00024	Ldh_1_C,Ldh_1_N	Bacteria	Proteobacteria	Alphaproteobacteria	#N/A	#N/A	#N/A	#N/A	#N/A
25	scaffI3_0000186547_1	Day3	5	1	Phosphoenolpyruvate phosphomutase	-	-	-	-	PEP_mutase	Bacteria	Actinobacteriota	Actinomycetia	Streptosporangiales	Streptosporangiaceae	Palsa-504	#N/A	#N/A
25	scaff_0000517378_1	Day3	5	1	Phosphoenolpyruvate phosphomutase	-	-	-	-	PEP_mutase	Bacteria	Actinobacteriota	Actinomycetia	Streptosporangiales	Streptosporangiaceae	Palsa-504	#N/A	#N/A
25	scaff_0000773162_2	Day3	5	1	Phosphoenolpyruvate phosphomutase	-	-	-	-	PEP_mutase	Bacteria	Actinobacteriota	Actinomycetia	Streptosporangiales	Streptosporangiaceae	Palsa-504	#N/A	#N/A
25	scaff_0000801047_2	Day3	5	1	Phosphoenolpyruvate phosphomutase	-	-	-	-	PEP_mutase	Bacteria	Actinobacteriota	Actinomycetia	Streptosporangiales	Streptosporangiaceae	Palsa-504	#N/A	#N/A
25	scaff_0002427367_3	Day3	5	1	Phosphoenolpyruvate phosphomutase	-	-	-	-	PEP_mutase	Bacteria	Actinobacteriota	#N/A	#N/A	#N/A	#N/A	#N/A	#N/A
25	scaff_0002633207_2	Day3	5	1	Phosphoenolpyruvate phosphomutase	-	-	-	-	PEP_mutase	Bacteria	Actinobacteriota	Actinomycetia	Streptosporangiales	Streptosporangiaceae	Palsa-504	#N/A	#N/A
26	scaff_0000002004_31	Day3	6	1	Bacterial extracellular solute-binding protein, family 7	dctP	-	-	ko:K11688	DctP	Bacteria	Proteobacteria	Alphaproteobacteria	Rhizobiales	Xanthobacteraceae	#N/A	#N/A	#N/A
26	scaff_0000291733_3	Day3	6	1	Bacterial extracellular solute-binding protein, family 7	dctP	-	-	ko:K11688	DctP	Bacteria	Proteobacteria	Alphaproteobacteria	Rhizobiales	Xanthobacteraceae	Pseudolabrys	#N/A	#N/A
26	scaff_0000303580_3	Day3	6	1	Bacterial extracellular solute-binding protein, family 7	dctP	-	-	ko:K11688	DctP	Bacteria	Proteobacteria	Alphaproteobacteria	Rhizobiales	Xanthobacteraceae	Pseudolabrys	#N/A	#N/A
26	scaff_0000513794_3	Day3	6	1	Bacterial extracellular solute-binding protein, family 7	dctP	-	-	ko:K11688	DctP	Bacteria	Proteobacteria	Alphaproteobacteria	Rhizobiales	Xanthobacteraceae	#N/A	#N/A	#N/A
26	scaff_0001626789_4	Day3	6	1	Bacterial extracellular solute-binding protein, family 7	dctP	-	-	ko:K11688	DctP	Bacteria	Proteobacteria	Alphaproteobacteria	Rhizobiales	Xanthobacteraceae	Bradyrhizobium	#N/A	#N/A
26	scaff_0000002004_31	Day8	6.5	2	Bacterial extracellular solute-binding protein, family 7	dctP	-	-	ko:K11688	DctP	Bacteria	Proteobacteria	Alphaproteobacteria	Rhizobiales	Xanthobacteraceae	#N/A	#N/A	#N/A
26	scaff_0000291733_3	Day8	6.5	2	Bacterial extracellular solute-binding protein, family 7	dctP	-	-	ko:K11688	DctP	Bacteria	Proteobacteria	Alphaproteobacteria	Rhizobiales	Xanthobacteraceae	Pseudolabrys	#N/A	#N/A
26	scaff_0000303580_3	Day8	6.5	2	Bacterial extracellular solute-binding protein, family 7	dctP	-	-	ko:K11688	DctP	Bacteria	Proteobacteria	Alphaproteobacteria	Rhizobiales	Xanthobacteraceae	Pseudolabrys	#N/A	#N/A
26	scaff_0000513794_3	Day8	6.5	2	Bacterial extracellular solute-binding protein, family 7	dctP	-	-	ko:K11688	DctP	Bacteria	Proteobacteria	Alphaproteobacteria	Rhizobiales	Xanthobacteraceae	#N/A	#N/A	#N/A
26	scaff_0001626789_4	Day8	6.5	2	Bacterial extracellular solute-binding protein, family 7	dctP	-	-	ko:K11688	DctP	Bacteria	Proteobacteria	Alphaproteobacteria	Rhizobiales	Xanthobacteraceae	Bradyrhizobium	#N/A	#N/A
27	scaff_0000240672_2	Day8	10	1	2-hydroxy-3-oxopropionate reductase	garR	GO:0003674,GO:0003824,GO:0005975,GO:0006082,GO:0008150,GO:0008152,GO:0008679,GO:0009056,GO:0009987,GO:0016052,GO:0016054,GO:0016491,GO:0016614,GO:0016616,GO:0017144,GO:0019392,GO:0019394,GO:0019577,GO:0019579,GO:0019580,GO:0019752,GO:0042737,GO:0042836,GO:0042838,GO:0043436,GO:0043648,GO:0043649,GO:0044237,GO:0044238,GO:0044248,GO:0044281,GO:0044282,GO:0046392,GO:0046395,GO:0055114,GO:0071704,GO:…	1.1.1.31,1.1.1.60	ko:K00020,ko:K00042	NAD_binding_11,NAD_binding_2	Bacteria	Actinobacteriota	Actinomycetia	#N/A	#N/A	#N/A	#N/A	#N/A
27	scaff_0000462538_2	Day8	10	1	NAD-binding of NADP-dependent 3-hydroxyisobutyrate dehydrogenase	garR	GO:0003674,GO:0003824,GO:0005975,GO:0006082,GO:0008150,GO:0008152,GO:0008679,GO:0009056,GO:0009987,GO:0016052,GO:0016054,GO:0016491,GO:0016614,GO:0016616,GO:0017144,GO:0019392,GO:0019394,GO:0019577,GO:0019579,GO:0019580,GO:0019752,GO:0042737,GO:0042836,GO:0042838,GO:0043436,GO:0043648,GO:0043649,GO:0044237,GO:0044238,GO:0044248,GO:0044281,GO:0044282,GO:0046392,GO:0046395,GO:0055114,GO:0071704,GO:…	1.1.1.31,1.1.1.60	ko:K00020,ko:K00042	NAD_binding_11,NAD_binding_2	Bacteria	Actinobacteriota	Actinomycetia	Mycobacteriales	Nakamurellaceae	Nakamurella	#N/A	#N/A
28	scaff_0000010593_16	Day8	9	1	Bacterial extracellular solute-binding protein	msmE	-	-	ko:K02027,ko:K10117	SBP_bac_1,SBP_bac_8	Bacteria	Chloroflexota	Ellin6529	#N/A	#N/A	#N/A	#N/A	#N/A
28	scaff_0002183330_1	Day8	9	1	Bacterial extracellular solute-binding protein	msmE	-	-	ko:K02027,ko:K10117	SBP_bac_1,SBP_bac_8	Bacteria	Chloroflexota	Ellin6529	#N/A	#N/A	#N/A	#N/A	#N/A
29	scaff_0000037605_5	Day8	7	1	#N/A	#N/A	#N/A	#N/A	#N/A	#N/A	Bacteria	Acidobacteriota	Thermoanaerobaculia	UBA5066	UBA5066	Fen-183	Fen-183 sp003152095	Acidobacteria bacterium palsa_351
30	scaff_0000015663_17	Day8	6	1	SnoaL-like domain	-	-	-	-	SnoaL_2	Bacteria	Actinobacteriota	#N/A	#N/A	#N/A	#N/A	#N/A	#N/A
30	scaff_0000210056_4	Day8	6	1	SnoaL-like domain	-	-	-	-	SnoaL_2	Bacteria	#N/A	#N/A	#N/A	#N/A	#N/A	#N/A	#N/A
30	scaff_0000449984_2	Day8	6	1	SnoaL-like domain	-	-	-	-	SnoaL_2	Bacteria	Actinobacteriota	#N/A	#N/A	#N/A	#N/A	#N/A	#N/A
30	scaff_0000655931_2	Day8	6	1	SnoaL-like domain	-	-	-	-	SnoaL_2	Bacteria	Actinobacteriota	Actinomycetia	Streptosporangiales	Streptosporangiaceae	#N/A	#N/A	#N/A
30	scaff_0000839328_2	Day8	6	1	SnoaL-like domain	-	-	-	-	Atu4866	Bacteria	#N/A	#N/A	#N/A	#N/A	#N/A	#N/A	#N/A
30	scaff_0000961493_2	Day8	6	1	SnoaL-like domain	-	-	-	-	SnoaL_2	Bacteria	Actinobacteriota	#N/A	#N/A	#N/A	#N/A	#N/A	#N/A
30	scaff_0000972471_2	Day8	6	1	SnoaL-like domain	-	-	-	-	SnoaL_2	Bacteria	Actinobacteriota	#N/A	#N/A	#N/A	#N/A	#N/A	#N/A
30	scaff_0002108461_2	Day8	6	1	SnoaL-like domain	-	-	-	-	SnoaL_2	Bacteria	Actinobacteriota	#N/A	#N/A	#N/A	#N/A	#N/A	#N/A
30	scaff_0002409840_2	Day8	6	1	SnoaL-like domain	-	-	-	-	SnoaL_2	Bacteria	Actinobacteriota	Actinomycetia	Streptosporangiales	Streptosporangiaceae	#N/A	#N/A	#N/A
31	scaff_0000047601_2	Day3	10	1	Cytochrome bd terminal oxidase subunit II	cydB	-	1.10.3.14	ko:K00426	Cyt_bd_oxida_II	Bacteria	#N/A	#N/A	#N/A	#N/A	#N/A	#N/A	#N/A
31	scaff_0000303984_2	Day3	10	1	Cytochrome bd terminal oxidase subunit II	cydB	-	1.10.3.14	ko:K00426	Cyt_bd_oxida_II	Bacteria	#N/A	#N/A	#N/A	#N/A	#N/A	#N/A	#N/A
31	scaff_0000536297_1	Day3	10	1	Cytochrome bd terminal oxidase subunit II	cydB	-	1.10.3.14	ko:K00426	Cyt_bd_oxida_II	Bacteria	#N/A	#N/A	#N/A	#N/A	#N/A	#N/A	#N/A
31	scaff_0002004357_1	Day3	10	1	Cytochrome bd terminal oxidase subunit II	cydB	-	1.10.3.14	ko:K00426	Cyt_bd_oxida_II	Bacteria	Actinobacteriota	Actinomycetia	Streptosporangiales	Streptosporangiaceae	#N/A	#N/A	#N/A
31	scaff_0000047601_2	Day8	14	2	Cytochrome bd terminal oxidase subunit II	cydB	-	1.10.3.14	ko:K00426	Cyt_bd_oxida_II	Bacteria	#N/A	#N/A	#N/A	#N/A	#N/A	#N/A	#N/A
31	scaff_0000303984_2	Day8	14	2	Cytochrome bd terminal oxidase subunit II	cydB	-	1.10.3.14	ko:K00426	Cyt_bd_oxida_II	Bacteria	#N/A	#N/A	#N/A	#N/A	#N/A	#N/A	#N/A
31	scaff_0000536297_1	Day8	14	2	Cytochrome bd terminal oxidase subunit II	cydB	-	1.10.3.14	ko:K00426	Cyt_bd_oxida_II	Bacteria	#N/A	#N/A	#N/A	#N/A	#N/A	#N/A	#N/A
31	scaff_0002004357_1	Day8	14	2	Cytochrome bd terminal oxidase subunit II	cydB	-	1.10.3.14	ko:K00426	Cyt_bd_oxida_II	Bacteria	Actinobacteriota	Actinomycetia	Streptosporangiales	Streptosporangiaceae	#N/A	#N/A	#N/A
32	scaff_0000498360_3	Day8	6	2	Forms passive diffusion pores that allow small molecular weight hydrophilic materials across the outer membrane	ropAch1	-	-	-	Porin_2	Bacteria	Proteobacteria	Alphaproteobacteria	Rhizobiales	Xanthobacteraceae	Bradyrhizobium	#N/A	#N/A
33	scaff_0000263553_2	Day8	5	1	PFAM blue (type 1) copper domain protein	amcY	GO:0005575,GO:0005623,GO:0042597,GO:0044464	1.7.2.1	ko:K00368	Copper-bind,Cupredoxin_1	Bacteria	Actinobacteriota	#N/A	#N/A	#N/A	#N/A	#N/A	#N/A
34	scaffI3_0000195526_1	Day8	67	1	Receptor family ligand binding region	livK	-	-	ko:K01999	Peripla_BP_6	Bacteria	Proteobacteria	Alphaproteobacteria	Rhizobiales	Xanthobacteraceae	Bradyrhizobium	#N/A	#N/A
34	scaff_0000003854_20	Day8	67	1	Receptor family ligand binding region	livK	-	-	ko:K01999	Peripla_BP_6	Bacteria	Proteobacteria	Alphaproteobacteria	Rhizobiales	Xanthobacteraceae	Bradyrhizobium	#N/A	#N/A
34	scaff_0000196533_2	Day8	67	1	Receptor family ligand binding region	livK	-	-	ko:K01999	Peripla_BP_6	Bacteria	Proteobacteria	Alphaproteobacteria	Rhizobiales	Xanthobacteraceae	Bradyrhizobium	#N/A	#N/A
34	scaff_0000216850_2	Day8	67	1	Receptor family ligand binding region	livK	-	-	ko:K01999	Peripla_BP_6	Bacteria	Proteobacteria	Alphaproteobacteria	Rhizobiales	Xanthobacteraceae	Bradyrhizobium	#N/A	#N/A
34	scaff_0000239306_2	Day8	67	1	Receptor family ligand binding region	livK	-	-	ko:K01999	Peripla_BP_6	Bacteria	Proteobacteria	Alphaproteobacteria	Rhizobiales	Xanthobacteraceae	Bradyrhizobium	#N/A	#N/A
34	scaff_0000324261_3	Day8	67	1	Receptor family ligand binding region	livK	-	-	ko:K01999	Peripla_BP_6	Bacteria	Proteobacteria	Alphaproteobacteria	Rhizobiales	Xanthobacteraceae	Bradyrhizobium	#N/A	#N/A
34	scaff_0000400358_1	Day8	67	1	Receptor family ligand binding region	livK	-	-	ko:K01999	Peripla_BP_6	Bacteria	Proteobacteria	Alphaproteobacteria	Rhizobiales	Xanthobacteraceae	Bradyrhizobium	#N/A	#N/A
34	scaff_0001046566_2	Day8	67	1	Receptor family ligand binding region	livK	-	-	ko:K01999	Peripla_BP_6	Bacteria	Proteobacteria	Alphaproteobacteria	Rhizobiales	Xanthobacteraceae	Bradyrhizobium	#N/A	#N/A
35	scaff_0001439985_2	Day8	5	1	Periplasmic binding protein domain	-	-	-	ko:K10439	Peripla_BP_4	Bacteria	Proteobacteria	Alphaproteobacteria	Rhizobiales	#N/A	#N/A	#N/A	#N/A
36	scaff_0000156561_2	Day3	5	1	Transaldolase is important for the balance of metabolites in the pentose-phosphate pathway	tal	GO:0003674,GO:0003824,GO:0005575,GO:0005622,GO:0005623,GO:0005737,GO:0016829,GO:0016830,GO:0016832,GO:0044424,GO:0044464,GO:0097023	2.2.1.2	ko:K00616,ko:K08313,ko:K08314	TAL_FSA	Bacteria	Actinobacteriota	Actinomycetia	Streptosporangiales	Streptosporangiaceae	Palsa-504	#N/A	#N/A
36	scaff_0000248281_2	Day3	5	1	Transaldolase is important for the balance of metabolites in the pentose-phosphate pathway	tal	GO:0003674,GO:0003824,GO:0005575,GO:0005622,GO:0005623,GO:0005737,GO:0016829,GO:0016830,GO:0016832,GO:0044424,GO:0044464,GO:0097023	2.2.1.2	ko:K00616,ko:K08313,ko:K08314	TAL_FSA	Bacteria	Actinobacteriota	Actinomycetia	Streptosporangiales	Streptosporangiaceae	Palsa-504	#N/A	#N/A
36	scaff_0002142650_1	Day3	5	1	Transaldolase is important for the balance of metabolites in the pentose-phosphate pathway	tal	GO:0005575,GO:0005576,GO:0005622,GO:0005623,GO:0005737,GO:0005829,GO:0008150,GO:0040007,GO:0044424,GO:0044444,GO:0044464	2.2.1.2	ko:K00616	TAL_FSA	Bacteria	Actinobacteriota	Actinomycetia	#N/A	#N/A	#N/A	#N/A	#N/A
37	scaff_0000104619_4	Day8	5	1	Bacterial periplasmic substrate-binding proteins	-	-	-	ko:K02029,ko:K02030	BPD_transp_1,SBP_bac_3	Bacteria	Actinobacteriota	Actinomycetia	#N/A	#N/A	#N/A	#N/A	#N/A
38	scaff_0000082351_8	Day8	5	1	Nickel-containing superoxide dismutase	sodN	GO:0005575,GO:0005622,GO:0005623,GO:0005737,GO:0044424,GO:0044464	1.15.1.1	ko:K00518	Sod_Ni	Bacteria	Actinobacteriota	Actinomycetia	#N/A	#N/A	#N/A	#N/A	#N/A
39	scaff_0000131665_4	Day3	6	1	Basic membrane lipoprotein	yufN	-	-	ko:K02058,ko:K07335	Bmp	Bacteria	Actinobacteriota	Thermoleophilia	Solirubrobacterales	Solirubrobacteraceae	#N/A	#N/A	#N/A
39	scaff_0000226959_3	Day3	6	1	Basic membrane lipoprotein	yufN	-	-	ko:K02058,ko:K07335	Bmp	Bacteria	Actinobacteriota	Thermoleophilia	Solirubrobacterales	Solirubrobacteraceae	Solirubrobacter	Solirubrobacter sp000425945	Solirubrobacter sp. URHD0082
39	scaff_0000384851_4	Day3	6	1	Basic membrane lipoprotein	yufN	-	-	ko:K02058,ko:K07335	Bmp	Bacteria	Actinobacteriota	Thermoleophilia	#N/A	#N/A	#N/A	#N/A	#N/A
39	scaff_0000707136_1	Day3	6	1	Basic membrane lipoprotein	yufN	-	-	ko:K02058,ko:K07335	Bmp	Bacteria	Actinobacteriota	Thermoleophilia	#N/A	#N/A	#N/A	#N/A	#N/A
39	scaff_0001646581_1	Day3	6	1	Basic membrane lipoprotein	yufN	-	-	ko:K02058,ko:K07335	Bmp	Bacteria	Actinobacteriota	Thermoleophilia	Solirubrobacterales	Solirubrobacteraceae	#N/A	#N/A	#N/A
39	scaff_0002342321_1	Day3	6	1	Basic membrane lipoprotein	yufN	-	-	ko:K02058,ko:K07335	Bmp	Bacteria	Actinobacteriota	Thermoleophilia	Solirubrobacterales	Solirubrobacteraceae	Solirubrobacter	Solirubrobacter sp000425945	Solirubrobacter sp. URHD0082
40	scaff_0000343458_2	Day8	5	1	Belongs to the glyceraldehyde-3-phosphate dehydrogenase family	gap	GO:0000166,GO:0003674,GO:0003824,GO:0004365,GO:0005488,GO:0008150,GO:0008152,GO:0016491,GO:0016620,GO:0016903,GO:0036094,GO:0043891,GO:0048037,GO:0050662,GO:0051287,GO:0055114,GO:0097159,GO:1901265,GO:1901363	1.2.1.12	ko:K00134	Gp_dh_C,Gp_dh_N	Bacteria	Actinobacteriota	Actinomycetia	Mycobacteriales	Pseudonocardiaceae	Pseudonocardia	#N/A	#N/A
41	scaffI3_0000033615_2	Day3	5	1	Carrier of the growing fatty acid chain in fatty acid biosynthesis	acpP	GO:0000035,GO:0000036,GO:0003674,GO:0005488,GO:0005575,GO:0005618,GO:0005622,GO:0005623,GO:0005737,GO:0005829,GO:0005886,GO:0005975,GO:0006082,GO:0006139,GO:0006163,GO:0006629,GO:0006631,GO:0006633,GO:0006637,GO:0006643,GO:0006644,GO:0006664,GO:0006725,GO:0006732,GO:0006753,GO:0006790,GO:0006793,GO:0006796,GO:0006807,GO:0008150,GO:0008152,GO:0008610,GO:0008654,GO:0009058,GO:0009117,GO:0009150,GO:…	-	ko:K02078	PP-binding	Bacteria	Actinobacteriota	Actinomycetia	Streptosporangiales	Streptosporangiaceae	#N/A	#N/A	#N/A
41	scaff_0000240553_2	Day3	5	1	Carrier of the growing fatty acid chain in fatty acid biosynthesis	acpP	GO:0000035,GO:0000036,GO:0003674,GO:0005488,GO:0005575,GO:0005618,GO:0005622,GO:0005623,GO:0005737,GO:0005829,GO:0005886,GO:0005975,GO:0006082,GO:0006139,GO:0006163,GO:0006629,GO:0006631,GO:0006633,GO:0006637,GO:0006643,GO:0006644,GO:0006664,GO:0006725,GO:0006732,GO:0006753,GO:0006790,GO:0006793,GO:0006796,GO:0006807,GO:0008150,GO:0008152,GO:0008610,GO:0008654,GO:0009058,GO:0009117,GO:0009150,GO:…	-	ko:K02078	PP-binding	Bacteria	Actinobacteriota	Actinomycetia	Streptosporangiales	Streptosporangiaceae	#N/A	#N/A	#N/A
41	scaff_0000341338_3	Day3	5	1	Carrier of the growing fatty acid chain in fatty acid biosynthesis	acpP	GO:0000035,GO:0000036,GO:0003674,GO:0005488,GO:0005575,GO:0005618,GO:0005622,GO:0005623,GO:0005737,GO:0005829,GO:0005886,GO:0005975,GO:0006082,GO:0006139,GO:0006163,GO:0006629,GO:0006631,GO:0006633,GO:0006637,GO:0006643,GO:0006644,GO:0006664,GO:0006725,GO:0006732,GO:0006753,GO:0006790,GO:0006793,GO:0006796,GO:0006807,GO:0008150,GO:0008152,GO:0008610,GO:0008654,GO:0009058,GO:0009117,GO:0009150,GO:…	-	ko:K02078	PP-binding	Bacteria	Actinobacteriota	Actinomycetia	Streptosporangiales	Streptosporangiaceae	#N/A	#N/A	#N/A
41	scaff_0000366850_3	Day3	5	1	Carrier of the growing fatty acid chain in fatty acid biosynthesis	acpP	GO:0000035,GO:0000036,GO:0003674,GO:0005488,GO:0005575,GO:0005618,GO:0005622,GO:0005623,GO:0005737,GO:0005829,GO:0005886,GO:0005975,GO:0006082,GO:0006139,GO:0006163,GO:0006629,GO:0006631,GO:0006633,GO:0006637,GO:0006643,GO:0006644,GO:0006664,GO:0006725,GO:0006732,GO:0006753,GO:0006790,GO:0006793,GO:0006796,GO:0006807,GO:0008150,GO:0008152,GO:0008610,GO:0008654,GO:0009058,GO:0009117,GO:0009150,GO:…	-	ko:K02078	PP-binding	Bacteria	Actinobacteriota	Actinomycetia	Streptosporangiales	Streptosporangiaceae	#N/A	#N/A	#N/A
41	scaff_0000676729_2	Day3	5	1	Carrier of the growing fatty acid chain in fatty acid biosynthesis	acpP	GO:0000035,GO:0000036,GO:0003674,GO:0005488,GO:0005575,GO:0005618,GO:0005622,GO:0005623,GO:0005737,GO:0005829,GO:0005886,GO:0005975,GO:0006082,GO:0006139,GO:0006163,GO:0006629,GO:0006631,GO:0006633,GO:0006637,GO:0006643,GO:0006644,GO:0006664,GO:0006725,GO:0006732,GO:0006753,GO:0006790,GO:0006793,GO:0006796,GO:0006807,GO:0008150,GO:0008152,GO:0008610,GO:0008654,GO:0009058,GO:0009117,GO:0009150,GO:…	-	ko:K02078	PP-binding	Bacteria	Actinobacteriota	Actinomycetia	Streptosporangiales	Streptosporangiaceae	#N/A	#N/A	#N/A
41	scaff_0002417432_2	Day3	5	1	Carrier of the growing fatty acid chain in fatty acid biosynthesis	acpP	GO:0000035,GO:0000036,GO:0003674,GO:0005488,GO:0005575,GO:0005618,GO:0005622,GO:0005623,GO:0005737,GO:0005829,GO:0005886,GO:0005975,GO:0006082,GO:0006139,GO:0006163,GO:0006629,GO:0006631,GO:0006633,GO:0006637,GO:0006643,GO:0006644,GO:0006664,GO:0006725,GO:0006732,GO:0006753,GO:0006790,GO:0006793,GO:0006796,GO:0006807,GO:0008150,GO:0008152,GO:0008610,GO:0008654,GO:0009058,GO:0009117,GO:0009150,GO:…	-	ko:K02078	PP-binding	Bacteria	Actinobacteriota	Actinomycetia	Streptosporangiales	Streptosporangiaceae	Palsa-504	#N/A	#N/A
42	scaff_0000052587_8	Day8	95.6667	3	first, biotin carboxylase catalyzes the carboxylation of the carrier protein and then the transcarboxylase transfers the carboxyl group to form malonyl-CoA	accB	GO:0003674,GO:0003824,GO:0003989,GO:0005575,GO:0005622,GO:0005623,GO:0005737,GO:0005829,GO:0006082,GO:0006464,GO:0006629,GO:0006631,GO:0006633,GO:0006807,GO:0008150,GO:0008152,GO:0008610,GO:0009058,GO:0009305,GO:0009987,GO:0016049,GO:0016053,GO:0016421,GO:0016874,GO:0016885,GO:0019538,GO:0019752,GO:0032787,GO:0036211,GO:0040007,GO:0043170,GO:0043412,GO:0043436,GO:0044237,GO:0044238,GO:0044249,GO:…	2.3.1.12	ko:K00627,ko:K02160	Biotin_lipoyl	Bacteria	Proteobacteria	Gammaproteobacteria	#N/A	#N/A	#N/A	#N/A	#N/A
42	scaff_0000162497_3	Day8	95.6667	3	first, biotin carboxylase catalyzes the carboxylation of the carrier protein and then the transcarboxylase transfers the carboxyl group to form malonyl-CoA	accB	GO:0003674,GO:0003824,GO:0003989,GO:0005575,GO:0005622,GO:0005623,GO:0005737,GO:0005829,GO:0006082,GO:0006464,GO:0006629,GO:0006631,GO:0006633,GO:0006807,GO:0008150,GO:0008152,GO:0008610,GO:0009058,GO:0009305,GO:0009987,GO:0016049,GO:0016053,GO:0016421,GO:0016874,GO:0016885,GO:0019538,GO:0019752,GO:0032787,GO:0036211,GO:0040007,GO:0043170,GO:0043412,GO:0043436,GO:0044237,GO:0044238,GO:0044249,GO:…	2.3.1.12	ko:K00627,ko:K02160	Biotin_lipoyl	Bacteria	Proteobacteria	Gammaproteobacteria	Burkholderiales	#N/A	#N/A	#N/A	#N/A
42	scaff_0000395975_1	Day8	95.6667	3	first, biotin carboxylase catalyzes the carboxylation of the carrier protein and then the transcarboxylase transfers the carboxyl group to form malonyl-CoA	accB	GO:0003674,GO:0003824,GO:0003989,GO:0005575,GO:0005622,GO:0005623,GO:0005737,GO:0005829,GO:0006082,GO:0006464,GO:0006629,GO:0006631,GO:0006633,GO:0006807,GO:0008150,GO:0008152,GO:0008610,GO:0009058,GO:0009305,GO:0009987,GO:0016049,GO:0016053,GO:0016421,GO:0016874,GO:0016885,GO:0019538,GO:0019752,GO:0032787,GO:0036211,GO:0040007,GO:0043170,GO:0043412,GO:0043436,GO:0044237,GO:0044238,GO:0044249,GO:…	2.3.1.12	ko:K00627,ko:K02160	Biotin_lipoyl	Bacteria	Proteobacteria	Gammaproteobacteria	Burkholderiales	#N/A	#N/A	#N/A	#N/A
42	scaff_0000475230_4	Day8	95.6667	3	first, biotin carboxylase catalyzes the carboxylation of the carrier protein and then the transcarboxylase transfers the carboxyl group to form malonyl-CoA	accB	GO:0003674,GO:0003824,GO:0003989,GO:0005575,GO:0005622,GO:0005623,GO:0005737,GO:0005829,GO:0006082,GO:0006464,GO:0006629,GO:0006631,GO:0006633,GO:0006807,GO:0008150,GO:0008152,GO:0008610,GO:0009058,GO:0009305,GO:0009987,GO:0016049,GO:0016053,GO:0016421,GO:0016874,GO:0016885,GO:0019538,GO:0019752,GO:0032787,GO:0036211,GO:0040007,GO:0043170,GO:0043412,GO:0043436,GO:0044237,GO:0044238,GO:0044249,GO:…	2.3.1.12	ko:K00627,ko:K02160	Biotin_lipoyl	Bacteria	Proteobacteria	Gammaproteobacteria	Burkholderiales	#N/A	#N/A	#N/A	#N/A
42	scaff_0000578593_2	Day8	95.6667	3	first, biotin carboxylase catalyzes the carboxylation of the carrier protein and then the transcarboxylase transfers the carboxyl group to form malonyl-CoA	accB	-	2.3.1.12,4.1.1.3	ko:K00627,ko:K01571,ko:K02160	Biotin_lipoyl	Bacteria	Gemmatimonadota	Gemmatimonadetes	Gemmatimonadales	Gemmatimonadaceae	#N/A	#N/A	#N/A
42	scaff_0000790576_1	Day8	95.6667	3	first, biotin carboxylase catalyzes the carboxylation of the carrier protein and then the transcarboxylase transfers the carboxyl group to form malonyl-CoA	accB	GO:0003674,GO:0003824,GO:0003989,GO:0005575,GO:0005622,GO:0005623,GO:0005737,GO:0005829,GO:0006082,GO:0006464,GO:0006629,GO:0006631,GO:0006633,GO:0006807,GO:0008150,GO:0008152,GO:0008610,GO:0009058,GO:0009305,GO:0009987,GO:0016049,GO:0016053,GO:0016421,GO:0016874,GO:0016885,GO:0019538,GO:0019752,GO:0032787,GO:0036211,GO:0040007,GO:0043170,GO:0043412,GO:0043436,GO:0044237,GO:0044238,GO:0044249,GO:…	2.3.1.12	ko:K00627,ko:K02160	Biotin_lipoyl	Bacteria	#N/A	#N/A	#N/A	#N/A	#N/A	#N/A	#N/A
42	scaff_0000823530_2	Day8	95.6667	3	first, biotin carboxylase catalyzes the carboxylation of the carrier protein and then the transcarboxylase transfers the carboxyl group to form malonyl-CoA	accB	-	2.3.1.12,4.1.1.3	ko:K00627,ko:K01571,ko:K02160	Biotin_lipoyl	Bacteria	Gemmatimonadota	Gemmatimonadetes	Gemmatimonadales	Gemmatimonadaceae	#N/A	#N/A	#N/A
42	scaff_0001018462_2	Day8	95.6667	3	first, biotin carboxylase catalyzes the carboxylation of the carrier protein and then the transcarboxylase transfers the carboxyl group to form malonyl-CoA	accB	GO:0003674,GO:0003824,GO:0003989,GO:0005575,GO:0005622,GO:0005623,GO:0005737,GO:0005829,GO:0006082,GO:0006464,GO:0006629,GO:0006631,GO:0006633,GO:0006807,GO:0008150,GO:0008152,GO:0008610,GO:0009058,GO:0009305,GO:0009987,GO:0016049,GO:0016053,GO:0016421,GO:0016874,GO:0016885,GO:0019538,GO:0019752,GO:0032787,GO:0036211,GO:0040007,GO:0043170,GO:0043412,GO:0043436,GO:0044237,GO:0044238,GO:0044249,GO:…	2.3.1.12	ko:K00627,ko:K02160	Biotin_lipoyl	Bacteria	#N/A	#N/A	#N/A	#N/A	#N/A	#N/A	#N/A
42	scaff_0001470542_2	Day8	95.6667	3	first, biotin carboxylase catalyzes the carboxylation of the carrier protein and then the transcarboxylase transfers the carboxyl group to form malonyl-CoA	accB	GO:0003674,GO:0003824,GO:0003989,GO:0005575,GO:0005622,GO:0005623,GO:0005737,GO:0005829,GO:0006082,GO:0006464,GO:0006629,GO:0006631,GO:0006633,GO:0006807,GO:0008150,GO:0008152,GO:0008610,GO:0009058,GO:0009305,GO:0009987,GO:0016049,GO:0016053,GO:0016421,GO:0016874,GO:0016885,GO:0019538,GO:0019752,GO:0032787,GO:0036211,GO:0040007,GO:0043170,GO:0043412,GO:0043436,GO:0044237,GO:0044238,GO:0044249,GO:…	2.3.1.12	ko:K00627,ko:K02160	Biotin_lipoyl	Bacteria	Proteobacteria	Gammaproteobacteria	Burkholderiales	#N/A	#N/A	#N/A	#N/A
42	scaff_0001554572_2	Day8	95.6667	3	first, biotin carboxylase catalyzes the carboxylation of the carrier protein and then the transcarboxylase transfers the carboxyl group to form malonyl-CoA	accB	GO:0003674,GO:0003824,GO:0003989,GO:0005575,GO:0005622,GO:0005623,GO:0005737,GO:0005829,GO:0006082,GO:0006464,GO:0006629,GO:0006631,GO:0006633,GO:0006807,GO:0008150,GO:0008152,GO:0008610,GO:0009058,GO:0009305,GO:0009987,GO:0016049,GO:0016053,GO:0016421,GO:0016874,GO:0016885,GO:0019538,GO:0019752,GO:0032787,GO:0036211,GO:0040007,GO:0043170,GO:0043412,GO:0043436,GO:0044237,GO:0044238,GO:0044249,GO:…	2.3.1.12	ko:K00627,ko:K02160	Biotin_lipoyl	Bacteria	Proteobacteria	Gammaproteobacteria	Burkholderiales	Burkholderiaceae	Variovorax	#N/A	#N/A
42	scaff_0002646377_1	Day8	95.6667	3	first, biotin carboxylase catalyzes the carboxylation of the carrier protein and then the transcarboxylase transfers the carboxyl group to form malonyl-CoA	accB	GO:0003674,GO:0003824,GO:0003989,GO:0005575,GO:0005622,GO:0005623,GO:0005737,GO:0005829,GO:0006082,GO:0006464,GO:0006629,GO:0006631,GO:0006633,GO:0006807,GO:0008150,GO:0008152,GO:0008610,GO:0009058,GO:0009305,GO:0009987,GO:0016049,GO:0016053,GO:0016421,GO:0016874,GO:0016885,GO:0019538,GO:0019752,GO:0032787,GO:0036211,GO:0040007,GO:0043170,GO:0043412,GO:0043436,GO:0044237,GO:0044238,GO:0044249,GO:…	2.3.1.12	ko:K00627,ko:K02160	Biotin_lipoyl	Bacteria	#N/A	#N/A	#N/A	#N/A	#N/A	#N/A	#N/A
42	scaff_0002698551_1	Day8	95.6667	3	first, biotin carboxylase catalyzes the carboxylation of the carrier protein and then the transcarboxylase transfers the carboxyl group to form malonyl-CoA	accB	GO:0003674,GO:0003824,GO:0003989,GO:0005575,GO:0005622,GO:0005623,GO:0005737,GO:0005829,GO:0006082,GO:0006464,GO:0006629,GO:0006631,GO:0006633,GO:0006807,GO:0008150,GO:0008152,GO:0008610,GO:0009058,GO:0009305,GO:0009987,GO:0016049,GO:0016053,GO:0016421,GO:0016874,GO:0016885,GO:0019538,GO:0019752,GO:0032787,GO:0036211,GO:0040007,GO:0043170,GO:0043412,GO:0043436,GO:0044237,GO:0044238,GO:0044249,GO:…	2.3.1.12	ko:K00627,ko:K02160	Biotin_lipoyl	Bacteria	Proteobacteria	Gammaproteobacteria	Burkholderiales	Burkholderiaceae	#N/A	#N/A	#N/A
43	scaff_0000130863_4	Day3	5	1	Periplasmic binding protein domain	-	-	-	ko:K10559,ko:K10561	BPD_transp_2,Peripla_BP_4	Bacteria	Proteobacteria	Alphaproteobacteria	Rhizobiales	Xanthobacteraceae	Bradyrhizobium	#N/A	#N/A
43	scaff_0000223277_3	Day3	5	1	Periplasmic binding protein domain	-	-	-	ko:K10559,ko:K10561	BPD_transp_2,Peripla_BP_4	Bacteria	Proteobacteria	Alphaproteobacteria	#N/A	#N/A	#N/A	#N/A	#N/A
43	scaff_0001626998_2	Day3	5	1	Periplasmic binding protein domain	-	-	-	ko:K10559,ko:K10561	BPD_transp_2,Peripla_BP_4	Bacteria	Proteobacteria	#N/A	#N/A	#N/A	#N/A	#N/A	#N/A
43	scaff_0001788952_2	Day3	5	1	Periplasmic binding protein domain	-	-	-	ko:K10559,ko:K10561	BPD_transp_2,Peripla_BP_4	Bacteria	Proteobacteria	#N/A	#N/A	#N/A	#N/A	#N/A	#N/A
43	scaff_0000130863_4	Day8	5	1	Periplasmic binding protein domain	-	-	-	ko:K10559,ko:K10561	BPD_transp_2,Peripla_BP_4	Bacteria	Proteobacteria	Alphaproteobacteria	Rhizobiales	Xanthobacteraceae	Bradyrhizobium	#N/A	#N/A
43	scaff_0000223277_3	Day8	5	1	Periplasmic binding protein domain	-	-	-	ko:K10559,ko:K10561	BPD_transp_2,Peripla_BP_4	Bacteria	Proteobacteria	Alphaproteobacteria	#N/A	#N/A	#N/A	#N/A	#N/A
43	scaff_0001626998_2	Day8	5	1	Periplasmic binding protein domain	-	-	-	ko:K10559,ko:K10561	BPD_transp_2,Peripla_BP_4	Bacteria	Proteobacteria	#N/A	#N/A	#N/A	#N/A	#N/A	#N/A
43	scaff_0001788952_2	Day8	5	1	Periplasmic binding protein domain	-	-	-	ko:K10559,ko:K10561	BPD_transp_2,Peripla_BP_4	Bacteria	Proteobacteria	#N/A	#N/A	#N/A	#N/A	#N/A	#N/A
44	scaff_0000340987_1	Day8	73	1	Periplasmic binding protein domain	-	-	-	ko:K01999,ko:K11959	Peripla_BP_6	Bacteria	Proteobacteria	Alphaproteobacteria	Rhizobiales	Xanthobacteraceae	Bradyrhizobium	#N/A	#N/A
45	scaff_0000005760_12	Day3	6	1	Kelch motif	-	-	-	-	He_PIG,Kelch_1,Kelch_3,Kelch_4,fn3	Bacteria	Acidobacteriota	Acidobacteriae	Acidobacteriales	Koribacteraceae	Sulfotelmatobacter	Sulfotelmatobacter sp003225005	Acidobacteria bacterium gp1 AA128
45	scaff_0000053247_1	Day3	6	1	Kelch motif	-	-	-	-	He_PIG,Kelch_1,Kelch_3,Kelch_4,fn3	Bacteria	Acidobacteriota	Acidobacteriae	Acidobacteriales	Koribacteraceae	Sulfotelmatobacter	Sulfotelmatobacter sp003225005	Acidobacteria bacterium gp1 AA128
46	scaff_0000121588_5	Day3	5	1	Putative cyclase	hemA	GO:0003674,GO:0003824,GO:0005488,GO:0016787,GO:0016810,GO:0016812,GO:0030145,GO:0043167,GO:0043169,GO:0046872,GO:0046914	1.2.1.70	ko:K02492	Cyclase	Bacteria	Actinobacteriota	Actinomycetia	#N/A	#N/A	#N/A	#N/A	#N/A
46	scaff_0000611857_2	Day3	5	1	Putative cyclase	hemA	GO:0003674,GO:0003824,GO:0005488,GO:0016787,GO:0016810,GO:0016812,GO:0030145,GO:0043167,GO:0043169,GO:0046872,GO:0046914	1.2.1.70	ko:K02492	Cyclase	Bacteria	Actinobacteriota	Actinomycetia	#N/A	#N/A	#N/A	#N/A	#N/A
46	scaff_0000121588_5	Day8	6	1	Putative cyclase	hemA	GO:0003674,GO:0003824,GO:0005488,GO:0016787,GO:0016810,GO:0016812,GO:0030145,GO:0043167,GO:0043169,GO:0046872,GO:0046914	1.2.1.70	ko:K02492	Cyclase	Bacteria	Actinobacteriota	Actinomycetia	#N/A	#N/A	#N/A	#N/A	#N/A
46	scaff_0000611857_2	Day8	6	1	Putative cyclase	hemA	GO:0003674,GO:0003824,GO:0005488,GO:0016787,GO:0016810,GO:0016812,GO:0030145,GO:0043167,GO:0043169,GO:0046872,GO:0046914	1.2.1.70	ko:K02492	Cyclase	Bacteria	Actinobacteriota	Actinomycetia	#N/A	#N/A	#N/A	#N/A	#N/A
47	scaff_0000020139_5	Day8	88	1	Ragb susd	-	-	-	ko:K21572	SusD-like_3,SusD_RagB	Bacteria	Bacteroidota	Bacteroidia	Chitinophagales	Chitinophagaceae	#N/A	#N/A	#N/A
48	scaff_0000155317_3	Day3	5	1	Carrier of the growing fatty acid chain in fatty acid biosynthesis	acpP	GO:0000035,GO:0000036,GO:0003674,GO:0005488,GO:0005575,GO:0005622,GO:0005623,GO:0005737,GO:0005829,GO:0005975,GO:0006082,GO:0006629,GO:0006631,GO:0006633,GO:0006643,GO:0006644,GO:0006664,GO:0006793,GO:0006796,GO:0008150,GO:0008152,GO:0008610,GO:0008654,GO:0009058,GO:0009245,GO:0009247,GO:0009311,GO:0009312,GO:0009987,GO:0016051,GO:0016053,GO:0019637,GO:0019752,GO:0019842,GO:0031177,GO:0032787,GO:…	-	ko:K02078	PP-binding	#N/A	#N/A	#N/A	#N/A	#N/A	#N/A	#N/A	#N/A
48	scaff_0000446581_3	Day3	5	1	Carrier of the growing fatty acid chain in fatty acid biosynthesis	acpP	GO:0000035,GO:0000036,GO:0003674,GO:0005488,GO:0005575,GO:0005622,GO:0005623,GO:0005737,GO:0005829,GO:0005975,GO:0006082,GO:0006629,GO:0006631,GO:0006633,GO:0006643,GO:0006644,GO:0006664,GO:0006793,GO:0006796,GO:0008150,GO:0008152,GO:0008289,GO:0008610,GO:0008654,GO:0009058,GO:0009245,GO:0009247,GO:0009311,GO:0009312,GO:0009987,GO:0016051,GO:0016053,GO:0019637,GO:0019752,GO:0019842,GO:0031177,GO:…	-	ko:K02078	PP-binding	#N/A	#N/A	#N/A	#N/A	#N/A	#N/A	#N/A	#N/A
48	scaff_0002070505_1	Day3	5	1	Carrier of the growing fatty acid chain in fatty acid biosynthesis	acpP	GO:0000035,GO:0000036,GO:0003674,GO:0005488,GO:0005575,GO:0005622,GO:0005623,GO:0005737,GO:0005829,GO:0005975,GO:0006082,GO:0006629,GO:0006631,GO:0006633,GO:0006643,GO:0006644,GO:0006664,GO:0006793,GO:0006796,GO:0008150,GO:0008152,GO:0008289,GO:0008610,GO:0008654,GO:0009058,GO:0009245,GO:0009247,GO:0009311,GO:0009312,GO:0009987,GO:0016051,GO:0016053,GO:0019637,GO:0019752,GO:0019842,GO:0031177,GO:…	-	ko:K02078	PP-binding	#N/A	#N/A	#N/A	#N/A	#N/A	#N/A	#N/A	#N/A
48	scaff_0000155317_3	Day8	6	1	Carrier of the growing fatty acid chain in fatty acid biosynthesis	acpP	GO:0000035,GO:0000036,GO:0003674,GO:0005488,GO:0005575,GO:0005622,GO:0005623,GO:0005737,GO:0005829,GO:0005975,GO:0006082,GO:0006629,GO:0006631,GO:0006633,GO:0006643,GO:0006644,GO:0006664,GO:0006793,GO:0006796,GO:0008150,GO:0008152,GO:0008610,GO:0008654,GO:0009058,GO:0009245,GO:0009247,GO:0009311,GO:0009312,GO:0009987,GO:0016051,GO:0016053,GO:0019637,GO:0019752,GO:0019842,GO:0031177,GO:0032787,GO:…	-	ko:K02078	PP-binding	#N/A	#N/A	#N/A	#N/A	#N/A	#N/A	#N/A	#N/A
48	scaff_0000446581_3	Day8	6	1	Carrier of the growing fatty acid chain in fatty acid biosynthesis	acpP	GO:0000035,GO:0000036,GO:0003674,GO:0005488,GO:0005575,GO:0005622,GO:0005623,GO:0005737,GO:0005829,GO:0005975,GO:0006082,GO:0006629,GO:0006631,GO:0006633,GO:0006643,GO:0006644,GO:0006664,GO:0006793,GO:0006796,GO:0008150,GO:0008152,GO:0008289,GO:0008610,GO:0008654,GO:0009058,GO:0009245,GO:0009247,GO:0009311,GO:0009312,GO:0009987,GO:0016051,GO:0016053,GO:0019637,GO:0019752,GO:0019842,GO:0031177,GO:…	-	ko:K02078	PP-binding	#N/A	#N/A	#N/A	#N/A	#N/A	#N/A	#N/A	#N/A
48	scaff_0002070505_1	Day8	6	1	Carrier of the growing fatty acid chain in fatty acid biosynthesis	acpP	GO:0000035,GO:0000036,GO:0003674,GO:0005488,GO:0005575,GO:0005622,GO:0005623,GO:0005737,GO:0005829,GO:0005975,GO:0006082,GO:0006629,GO:0006631,GO:0006633,GO:0006643,GO:0006644,GO:0006664,GO:0006793,GO:0006796,GO:0008150,GO:0008152,GO:0008289,GO:0008610,GO:0008654,GO:0009058,GO:0009245,GO:0009247,GO:0009311,GO:0009312,GO:0009987,GO:0016051,GO:0016053,GO:0019637,GO:0019752,GO:0019842,GO:0031177,GO:…	-	ko:K02078	PP-binding	#N/A	#N/A	#N/A	#N/A	#N/A	#N/A	#N/A	#N/A
49	scaff_0000020206_8	Day3	5	2	Proton pump that utilizes the energy of pyrophosphate hydrolysis as the driving force for proton movement across the membrane. Generates a proton motive force	hppA	-	3.6.1.1	ko:K15987	H_PPase	Bacteria	Proteobacteria	Gammaproteobacteria	#N/A	#N/A	#N/A	#N/A	#N/A
49	scaff_0001010068_1	Day3	5	2	Proton pump that utilizes the energy of pyrophosphate hydrolysis as the driving force for proton movement across the membrane. Generates a proton motive force	hppA	-	3.6.1.1	ko:K15987	H_PPase	Bacteria	Proteobacteria	Gammaproteobacteria	#N/A	#N/A	#N/A	#N/A	#N/A
50	scaff_0000054665_7	Day3	5	1	Dihydroxyacetone kinase DhaK, subunit	dhaK	GO:0003674,GO:0003824,GO:0005488,GO:0005515,GO:0005575,GO:0005622,GO:0005623,GO:0005737,GO:0005829,GO:0005975,GO:0005996,GO:0006066,GO:0006071,GO:0006793,GO:0006796,GO:0006950,GO:0006974,GO:0008150,GO:0008152,GO:0009056,GO:0009987,GO:0016052,GO:0016301,GO:0016310,GO:0016740,GO:0016772,GO:0016773,GO:0019400,GO:0019637,GO:0019751,GO:0033554,GO:0034308,GO:0042180,GO:0042182,GO:0042802,GO:0044237,GO:…	2.7.1.121,2.7.1.28,2.7.1.29,4.6.1.15	ko:K00863,ko:K05878	Dak1,Dak2	Bacteria	Actinobacteriota	Thermoleophilia	Solirubrobacterales	Solirubrobacteraceae	#N/A	#N/A	#N/A
50	scaff_0000194967_3	Day3	5	1	Dihydroxyacetone kinase DhaK, subunit	dhaK	GO:0003674,GO:0003824,GO:0005488,GO:0005515,GO:0005575,GO:0005622,GO:0005623,GO:0005737,GO:0005829,GO:0005975,GO:0005996,GO:0006066,GO:0006071,GO:0006793,GO:0006796,GO:0006950,GO:0006974,GO:0008150,GO:0008152,GO:0009056,GO:0009987,GO:0016052,GO:0016301,GO:0016310,GO:0016740,GO:0016772,GO:0016773,GO:0019400,GO:0019637,GO:0019751,GO:0033554,GO:0034308,GO:0042180,GO:0042182,GO:0042802,GO:0044237,GO:…	2.7.1.121,2.7.1.28,2.7.1.29,4.6.1.15	ko:K00863,ko:K05878	Dak1,Dak2	Bacteria	Actinobacteriota	Thermoleophilia	Solirubrobacterales	Solirubrobacteraceae	#N/A	#N/A	#N/A
50	scaff_0000054665_7	Day8	5	1	Dihydroxyacetone kinase DhaK, subunit	dhaK	GO:0003674,GO:0003824,GO:0005488,GO:0005515,GO:0005575,GO:0005622,GO:0005623,GO:0005737,GO:0005829,GO:0005975,GO:0005996,GO:0006066,GO:0006071,GO:0006793,GO:0006796,GO:0006950,GO:0006974,GO:0008150,GO:0008152,GO:0009056,GO:0009987,GO:0016052,GO:0016301,GO:0016310,GO:0016740,GO:0016772,GO:0016773,GO:0019400,GO:0019637,GO:0019751,GO:0033554,GO:0034308,GO:0042180,GO:0042182,GO:0042802,GO:0044237,GO:…	2.7.1.121,2.7.1.28,2.7.1.29,4.6.1.15	ko:K00863,ko:K05878	Dak1,Dak2	Bacteria	Actinobacteriota	Thermoleophilia	Solirubrobacterales	Solirubrobacteraceae	#N/A	#N/A	#N/A
50	scaff_0000194967_3	Day8	5	1	Dihydroxyacetone kinase DhaK, subunit	dhaK	GO:0003674,GO:0003824,GO:0005488,GO:0005515,GO:0005575,GO:0005622,GO:0005623,GO:0005737,GO:0005829,GO:0005975,GO:0005996,GO:0006066,GO:0006071,GO:0006793,GO:0006796,GO:0006950,GO:0006974,GO:0008150,GO:0008152,GO:0009056,GO:0009987,GO:0016052,GO:0016301,GO:0016310,GO:0016740,GO:0016772,GO:0016773,GO:0019400,GO:0019637,GO:0019751,GO:0033554,GO:0034308,GO:0042180,GO:0042182,GO:0042802,GO:0044237,GO:…	2.7.1.121,2.7.1.28,2.7.1.29,4.6.1.15	ko:K00863,ko:K05878	Dak1,Dak2	Bacteria	Actinobacteriota	Thermoleophilia	Solirubrobacterales	Solirubrobacteraceae	#N/A	#N/A	#N/A
51	scaff_0000104710_2	Day3	5	1	AMP-binding enzyme C-terminal domain	acsA	GO:0005575,GO:0005618,GO:0005623,GO:0005886,GO:0016020,GO:0030312,GO:0044464,GO:0071944	6.2.1.1	ko:K01895	ACAS_N,AMP-binding,AMP-binding_C	Bacteria	Actinobacteriota	#N/A	#N/A	#N/A	#N/A	#N/A	#N/A
51	scaff_0000104710_2	Day8	52.6667	6	AMP-binding enzyme C-terminal domain	acsA	GO:0005575,GO:0005618,GO:0005623,GO:0005886,GO:0016020,GO:0030312,GO:0044464,GO:0071944	6.2.1.1	ko:K01895	ACAS_N,AMP-binding,AMP-binding_C	Bacteria	Actinobacteriota	#N/A	#N/A	#N/A	#N/A	#N/A	#N/A
52	scaff_0000289925_2	Day3	6	2	Periplasmic binding protein domain	-	-	-	ko:K02058,ko:K10439	Peripla_BP_4	Bacteria	Actinobacteriota	Actinomycetia	Streptosporangiales	Streptosporangiaceae	Palsa-504	Palsa-504 sp003168295	Actinobacteria bacterium palsa_504
52	scaff_0000408104_1	Day3	6	2	Periplasmic binding protein domain	-	-	-	ko:K02058,ko:K10439	Peripla_BP_4	Bacteria	Actinobacteriota	Actinomycetia	Streptosporangiales	Streptosporangiaceae	Palsa-504	Palsa-504 sp003168295	Actinobacteria bacterium palsa_504
52	scaff_0000468187_2	Day3	6	2	Periplasmic binding protein domain	-	-	-	ko:K02058,ko:K10439	Peripla_BP_4	Bacteria	Actinobacteriota	Actinomycetia	Streptosporangiales	Streptosporangiaceae	Palsa-504	Palsa-504 sp003168295	Actinobacteria bacterium palsa_504
52	scaff_0000507237_2	Day3	6	2	Periplasmic binding protein domain	-	-	-	ko:K02058,ko:K10439	Peripla_BP_4	Bacteria	Actinobacteriota	Actinomycetia	Streptosporangiales	Streptosporangiaceae	Palsa-504	Palsa-504 sp003168295	Actinobacteria bacterium palsa_504
52	scaff_0001067598_1	Day3	6	2	Periplasmic binding protein domain	-	-	-	ko:K02058,ko:K10439	Peripla_BP_4	Bacteria	Actinobacteriota	Actinomycetia	Streptosporangiales	Streptosporangiaceae	Palsa-504	Palsa-504 sp003168295	Actinobacteria bacterium palsa_504
52	scaff_0002404361_1	Day3	6	2	Periplasmic binding protein domain	-	-	-	ko:K02058,ko:K10439	Peripla_BP_4	Bacteria	Actinobacteriota	Actinomycetia	Streptosporangiales	Streptosporangiaceae	Palsa-504	Palsa-504 sp003168295	Actinobacteria bacterium palsa_504
52	scaff_0000289925_2	Day8	5	2	Periplasmic binding protein domain	-	-	-	ko:K02058,ko:K10439	Peripla_BP_4	Bacteria	Actinobacteriota	Actinomycetia	Streptosporangiales	Streptosporangiaceae	Palsa-504	Palsa-504 sp003168295	Actinobacteria bacterium palsa_504
52	scaff_0000408104_1	Day8	5	2	Periplasmic binding protein domain	-	-	-	ko:K02058,ko:K10439	Peripla_BP_4	Bacteria	Actinobacteriota	Actinomycetia	Streptosporangiales	Streptosporangiaceae	Palsa-504	Palsa-504 sp003168295	Actinobacteria bacterium palsa_504
52	scaff_0000468187_2	Day8	5	2	Periplasmic binding protein domain	-	-	-	ko:K02058,ko:K10439	Peripla_BP_4	Bacteria	Actinobacteriota	Actinomycetia	Streptosporangiales	Streptosporangiaceae	Palsa-504	Palsa-504 sp003168295	Actinobacteria bacterium palsa_504
52	scaff_0000507237_2	Day8	5	2	Periplasmic binding protein domain	-	-	-	ko:K02058,ko:K10439	Peripla_BP_4	Bacteria	Actinobacteriota	Actinomycetia	Streptosporangiales	Streptosporangiaceae	Palsa-504	Palsa-504 sp003168295	Actinobacteria bacterium palsa_504
52	scaff_0001067598_1	Day8	5	2	Periplasmic binding protein domain	-	-	-	ko:K02058,ko:K10439	Peripla_BP_4	Bacteria	Actinobacteriota	Actinomycetia	Streptosporangiales	Streptosporangiaceae	Palsa-504	Palsa-504 sp003168295	Actinobacteria bacterium palsa_504
52	scaff_0002404361_1	Day8	5	2	Periplasmic binding protein domain	-	-	-	ko:K02058,ko:K10439	Peripla_BP_4	Bacteria	Actinobacteriota	Actinomycetia	Streptosporangiales	Streptosporangiaceae	Palsa-504	Palsa-504 sp003168295	Actinobacteria bacterium palsa_504
53	scaffI3_0000117474_1	Day3	6	1	PQQ-like domain	MA20_34345	-	1.1.2.8	ko:K00114	PQQ,PQQ_2	Bacteria	Proteobacteria	Alphaproteobacteria	Rhizobiales	Xanthobacteraceae	Bradyrhizobium	#N/A	#N/A
53	scaff_0000000034_97	Day3	6	1	PQQ-like domain	MA20_34345	-	1.1.2.8	ko:K00114	PQQ,PQQ_2	Bacteria	Proteobacteria	Alphaproteobacteria	Rhizobiales	Xanthobacteraceae	Bradyrhizobium	#N/A	#N/A
53	scaff_0000003601_26	Day3	6	1	PQQ-like domain	MA20_34345	-	1.1.2.8	ko:K00114	PQQ,PQQ_2	Bacteria	Proteobacteria	Alphaproteobacteria	Rhizobiales	Xanthobacteraceae	Bradyrhizobium	#N/A	#N/A
53	scaff_0000115891_1	Day3	6	1	PQQ-like domain	MA20_34345	-	1.1.2.8	ko:K00114	PQQ,PQQ_2	Bacteria	Proteobacteria	Alphaproteobacteria	Rhizobiales	Xanthobacteraceae	Bradyrhizobium	#N/A	#N/A
53	scaff_0000190237_2	Day3	6	1	PQQ-like domain	MA20_34345	-	1.1.2.8	ko:K00114	PQQ,PQQ_2	Bacteria	Proteobacteria	Alphaproteobacteria	Rhizobiales	Xanthobacteraceae	Bradyrhizobium	#N/A	#N/A
53	scaff_0000378475_5	Day3	6	1	PQQ-like domain	MA20_34345	-	1.1.2.8	ko:K00114	PQQ,PQQ_2	Bacteria	Proteobacteria	Alphaproteobacteria	Rhizobiales	Xanthobacteraceae	Bradyrhizobium	#N/A	#N/A
53	scaff_0000584115_1	Day3	6	1	PQQ-like domain	MA20_34345	-	1.1.2.8,1.1.5.2	ko:K00114,ko:K00117	PQQ,PQQ_2	Bacteria	Proteobacteria	Alphaproteobacteria	Rhizobiales	Xanthobacteraceae	Bradyrhizobium	#N/A	#N/A
53	scaff_0000739268_1	Day3	6	1	PQQ-like domain	-	-	1.1.2.8	ko:K00114	PQQ,PQQ_2	Bacteria	Proteobacteria	Alphaproteobacteria	Rhizobiales	Xanthobacteraceae	Bradyrhizobium	#N/A	#N/A
53	scaff_0001158095_1	Day3	6	1	PQQ-like domain	MA20_34345	-	1.1.2.8	ko:K00114	PQQ,PQQ_2	Bacteria	Proteobacteria	Alphaproteobacteria	Rhizobiales	Xanthobacteraceae	Bradyrhizobium	#N/A	#N/A
54	scaff_0000089249_1	Day8	6	1	#N/A	#N/A	#N/A	#N/A	#N/A	#N/A	#N/A	#N/A	#N/A	#N/A	#N/A	#N/A	#N/A	#N/A
54	scaff_0000359091_1	Day8	6	1	#N/A	#N/A	#N/A	#N/A	#N/A	#N/A	#N/A	#N/A	#N/A	#N/A	#N/A	#N/A	#N/A	#N/A
55	scaff_0000003786_10	Day3	6	2	PFAM DsrE DsrF-like family	-	-	-	-	DrsE	Bacteria	Actinobacteriota	Actinomycetia	#N/A	#N/A	#N/A	#N/A	#N/A
55	scaff_0000044004_4	Day3	6	2	PFAM DsrE DsrF-like family	-	-	-	-	DrsE	Bacteria	Actinobacteriota	Actinomycetia	#N/A	#N/A	#N/A	#N/A	#N/A
55	scaff_0000139072_1	Day3	6	2	PFAM DsrE DsrF-like family	-	-	-	-	DrsE	Bacteria	Actinobacteriota	#N/A	#N/A	#N/A	#N/A	#N/A	#N/A
55	scaff_0001945033_3	Day3	6	2	PFAM DsrE DsrF-like family	-	-	-	-	DrsE	Bacteria	Actinobacteriota	Actinomycetia	#N/A	#N/A	#N/A	#N/A	#N/A
55	scaff_0002054167_1	Day3	6	2	PFAM DsrE DsrF-like family	-	-	-	-	DrsE	Bacteria	Actinobacteriota	Actinomycetia	#N/A	#N/A	#N/A	#N/A	#N/A
56	scaffI3_0000106276_1	Day8	5	2	ABC transporter substrate-binding protein	-	-	-	ko:K02027	SBP_bac_1,SBP_bac_8	Bacteria	Proteobacteria	Alphaproteobacteria	Rhizobiales	#N/A	#N/A	#N/A	#N/A
56	scaff_0000002292_9	Day8	5	2	Bacterial extracellular solute-binding protein	-	-	-	ko:K02027	SBP_bac_1,SBP_bac_8	Bacteria	Proteobacteria	Alphaproteobacteria	Rhizobiales	Xanthobacteraceae	Bradyrhizobium	#N/A	#N/A
56	scaff_0000107045_4	Day8	5	2	ABC transporter substrate-binding protein	-	-	-	ko:K02027	SBP_bac_1,SBP_bac_8	Bacteria	Proteobacteria	Alphaproteobacteria	#N/A	#N/A	#N/A	#N/A	#N/A
56	scaff_0000111023_2	Day8	5	2	Bacterial extracellular solute-binding protein	-	-	-	ko:K02027	SBP_bac_1,SBP_bac_8	Bacteria	Proteobacteria	Alphaproteobacteria	Rhizobiales	Xanthobacteraceae	Bradyrhizobium	#N/A	#N/A
56	scaff_0000169665_5	Day8	5	2	ABC transporter substrate-binding protein	-	-	-	ko:K02027	SBP_bac_1,SBP_bac_8	Bacteria	Proteobacteria	Alphaproteobacteria	#N/A	#N/A	#N/A	#N/A	#N/A
56	scaff_0000224493_1	Day8	5	2	ABC transporter substrate-binding protein	-	-	-	ko:K02027	SBP_bac_1,SBP_bac_8	Bacteria	Proteobacteria	Alphaproteobacteria	Rhizobiales	Rhizobiaceae	Mesorhizobium	#N/A	#N/A
56	scaff_0000273104_1	Day8	5	2	ABC transporter substrate-binding protein	-	-	-	ko:K02027	SBP_bac_1,SBP_bac_8	Bacteria	Proteobacteria	Alphaproteobacteria	#N/A	#N/A	#N/A	#N/A	#N/A
56	scaff_0000363842_1	Day8	5	2	ABC transporter substrate-binding protein	-	-	-	ko:K02027	SBP_bac_1,SBP_bac_8	Bacteria	#N/A	#N/A	#N/A	#N/A	#N/A	#N/A	#N/A
56	scaff_0000902368_1	Day8	5	2	ABC transporter substrate-binding protein	-	-	-	ko:K02027	SBP_bac_1,SBP_bac_8	Bacteria	#N/A	#N/A	#N/A	#N/A	#N/A	#N/A	#N/A
56	scaff_0001167830_1	Day8	5	2	ABC transporter substrate-binding protein	-	-	-	ko:K02027	SBP_bac_1,SBP_bac_8	Bacteria	Proteobacteria	Alphaproteobacteria	Rhizobiales	#N/A	#N/A	#N/A	#N/A
56	scaff_0001235725_1	Day8	5	2	ABC transporter substrate-binding protein	-	-	-	ko:K02027	SBP_bac_1,SBP_bac_8	Bacteria	#N/A	#N/A	#N/A	#N/A	#N/A	#N/A	#N/A
56	scaff_0001306035_3	Day8	5	2	ABC transporter substrate-binding protein	-	-	-	ko:K02027	SBP_bac_1,SBP_bac_8	Bacteria	Proteobacteria	Alphaproteobacteria	Rhizobiales	Rhizobiaceae	Mesorhizobium	#N/A	#N/A
56	scaff_0002165918_1	Day8	5	2	ABC transporter substrate-binding protein	-	-	-	ko:K02027	SBP_bac_1,SBP_bac_8	Bacteria	Proteobacteria	Alphaproteobacteria	Rhizobiales	#N/A	#N/A	#N/A	#N/A
57	scaff_0000013924_19	Day3	5	1	Carrier of the growing fatty acid chain in fatty acid biosynthesis	acpP	GO:0000035,GO:0000036,GO:0003674,GO:0005488,GO:0005575,GO:0005622,GO:0005623,GO:0005737,GO:0005829,GO:0005975,GO:0006082,GO:0006629,GO:0006631,GO:0006633,GO:0006643,GO:0006644,GO:0006664,GO:0006793,GO:0006796,GO:0008150,GO:0008152,GO:0008289,GO:0008610,GO:0008654,GO:0009058,GO:0009245,GO:0009247,GO:0009311,GO:0009312,GO:0009987,GO:0016051,GO:0016053,GO:0019637,GO:0019752,GO:0019842,GO:0031177,GO:…	-	ko:K02078	PP-binding	Bacteria	Proteobacteria	Alphaproteobacteria	Sphingomonadales	Sphingomonadaceae	#N/A	#N/A	#N/A
57	scaff_0002039620_2	Day3	5	1	Carrier of the growing fatty acid chain in fatty acid biosynthesis	acpP	GO:0000035,GO:0000036,GO:0003674,GO:0005488,GO:0005575,GO:0005622,GO:0005623,GO:0005737,GO:0005829,GO:0005975,GO:0006082,GO:0006629,GO:0006631,GO:0006633,GO:0006643,GO:0006644,GO:0006664,GO:0006793,GO:0006796,GO:0008150,GO:0008152,GO:0008289,GO:0008610,GO:0008654,GO:0009058,GO:0009245,GO:0009247,GO:0009311,GO:0009312,GO:0009987,GO:0016051,GO:0016053,GO:0019637,GO:0019752,GO:0019842,GO:0031177,GO:…	-	ko:K02078	PP-binding	Bacteria	Proteobacteria	Alphaproteobacteria	Sphingomonadales	Sphingomonadaceae	#N/A	#N/A	#N/A
57	scaff_0000013924_19	Day8	5	1	Carrier of the growing fatty acid chain in fatty acid biosynthesis	acpP	GO:0000035,GO:0000036,GO:0003674,GO:0005488,GO:0005575,GO:0005622,GO:0005623,GO:0005737,GO:0005829,GO:0005975,GO:0006082,GO:0006629,GO:0006631,GO:0006633,GO:0006643,GO:0006644,GO:0006664,GO:0006793,GO:0006796,GO:0008150,GO:0008152,GO:0008289,GO:0008610,GO:0008654,GO:0009058,GO:0009245,GO:0009247,GO:0009311,GO:0009312,GO:0009987,GO:0016051,GO:0016053,GO:0019637,GO:0019752,GO:0019842,GO:0031177,GO:…	-	ko:K02078	PP-binding	Bacteria	Proteobacteria	Alphaproteobacteria	Sphingomonadales	Sphingomonadaceae	#N/A	#N/A	#N/A
57	scaff_0002039620_2	Day8	5	1	Carrier of the growing fatty acid chain in fatty acid biosynthesis	acpP	GO:0000035,GO:0000036,GO:0003674,GO:0005488,GO:0005575,GO:0005622,GO:0005623,GO:0005737,GO:0005829,GO:0005975,GO:0006082,GO:0006629,GO:0006631,GO:0006633,GO:0006643,GO:0006644,GO:0006664,GO:0006793,GO:0006796,GO:0008150,GO:0008152,GO:0008289,GO:0008610,GO:0008654,GO:0009058,GO:0009245,GO:0009247,GO:0009311,GO:0009312,GO:0009987,GO:0016051,GO:0016053,GO:0019637,GO:0019752,GO:0019842,GO:0031177,GO:…	-	ko:K02078	PP-binding	Bacteria	Proteobacteria	Alphaproteobacteria	Sphingomonadales	Sphingomonadaceae	#N/A	#N/A	#N/A
58	scaff_0000010911_14	Day8	33	1	Function proposed based on presence of conserved amino acid motif, structural feature or limited homology	-	-	-	ko:K01999	Peripla_BP_6	Bacteria	Proteobacteria	Alphaproteobacteria	Rhizobiales	Xanthobacteraceae	Bradyrhizobium	#N/A	#N/A
58	scaff_0000045385_6	Day8	33	1	Receptor family ligand binding region	-	-	-	ko:K01999	Peripla_BP_6	Bacteria	Proteobacteria	Alphaproteobacteria	Rhizobiales	Xanthobacteraceae	Bradyrhizobium	#N/A	#N/A
58	scaff_0000072497_7	Day8	33	1	Function proposed based on presence of conserved amino acid motif, structural feature or limited homology	-	-	-	ko:K01999	Peripla_BP_6	Bacteria	Proteobacteria	Alphaproteobacteria	Rhizobiales	Xanthobacteraceae	Bradyrhizobium	#N/A	#N/A
58	scaff_0000115237_5	Day8	33	1	Receptor family ligand binding region	-	-	-	ko:K01999	Peripla_BP_6	Bacteria	Proteobacteria	Alphaproteobacteria	Rhizobiales	Xanthobacteraceae	Bradyrhizobium	#N/A	#N/A
58	scaff_0000202990_5	Day8	33	1	Periplasmic binding protein	-	-	-	-	Peripla_BP_6	Bacteria	Proteobacteria	Alphaproteobacteria	Rhizobiales	Xanthobacteraceae	Bradyrhizobium	#N/A	#N/A
58	scaff_0000240384_3	Day8	33	1	Receptor family ligand binding region	-	-	-	-	Peripla_BP_6	Bacteria	Proteobacteria	Alphaproteobacteria	Rhizobiales	Xanthobacteraceae	Bradyrhizobium	#N/A	#N/A
58	scaff_0000292591_4	Day8	33	1	Function proposed based on presence of conserved amino acid motif, structural feature or limited homology	-	-	-	ko:K01999	Peripla_BP_6	Bacteria	Proteobacteria	Alphaproteobacteria	Rhizobiales	Xanthobacteraceae	Bradyrhizobium	#N/A	#N/A
58	scaff_0000443196_2	Day8	33	1	Receptor family ligand binding region	-	-	-	-	Peripla_BP_6	Bacteria	Proteobacteria	Alphaproteobacteria	Rhizobiales	Xanthobacteraceae	#N/A	#N/A	#N/A
58	scaff_0000508481_1	Day8	33	1	Receptor family ligand binding region	-	-	-	-	Peripla_BP_6	Bacteria	Proteobacteria	Alphaproteobacteria	Rhizobiales	Xanthobacteraceae	Bradyrhizobium	#N/A	#N/A
58	scaff_0000830579_1	Day8	33	1	Receptor family ligand binding region	MA20_18620	-	-	ko:K01999	Peripla_BP_6	Bacteria	Proteobacteria	Alphaproteobacteria	Rhizobiales	Xanthobacteraceae	#N/A	#N/A	#N/A
58	scaff_0001706682_1	Day8	33	1	Receptor family ligand binding region	-	-	-	-	Peripla_BP_6	Bacteria	Proteobacteria	Alphaproteobacteria	Rhizobiales	Xanthobacteraceae	Bradyrhizobium	#N/A	#N/A
59	scaff_0000008885_8	Day8	5	1	Sulfatase	-	-	3.1.6.1	ko:K01130	Sulfatase,Sulfatase_C	Bacteria	#N/A	#N/A	#N/A	#N/A	#N/A	#N/A	#N/A
59	scaff_0000019049_1	Day8	5	1	Sulfatase	-	-	3.1.6.1	ko:K01130	DUF4994,Sulfatase,Sulfatase_C	Bacteria	Proteobacteria	Alphaproteobacteria	#N/A	#N/A	#N/A	#N/A	#N/A
59	scaff_0000022051_12	Day8	5	1	Sulfatase	-	-	3.1.6.1	ko:K01130	Sulfatase,Sulfatase_C	Bacteria	#N/A	#N/A	#N/A	#N/A	#N/A	#N/A	#N/A
59	scaff_0000033673_1	Day8	5	1	Sulfatase	-	-	3.1.6.1	ko:K01130	Sulfatase,Sulfatase_C	Bacteria	#N/A	#N/A	#N/A	#N/A	#N/A	#N/A	#N/A
59	scaff_0000034984_9	Day8	5	1	Sulfatase	-	-	3.1.6.1	ko:K01130	DUF4994,Sulfatase,Sulfatase_C	Bacteria	#N/A	#N/A	#N/A	#N/A	#N/A	#N/A	#N/A
59	scaff_0000037576_2	Day8	5	1	Sulfatase	-	-	3.1.6.1	ko:K01130	Sulfatase,Sulfatase_C	Bacteria	#N/A	#N/A	#N/A	#N/A	#N/A	#N/A	#N/A
59	scaff_0000091319_4	Day8	5	1	Sulfatase	-	-	3.1.6.1	ko:K01130	Sulfatase,Sulfatase_C	Bacteria	#N/A	#N/A	#N/A	#N/A	#N/A	#N/A	#N/A
59	scaff_0000099989_5	Day8	5	1	Sulfatase	-	-	3.1.6.1	ko:K01130	Sulfatase,Sulfatase_C	Bacteria	#N/A	#N/A	#N/A	#N/A	#N/A	#N/A	#N/A
59	scaff_0000117654_1	Day8	5	1	C-terminal region of aryl-sulfatase	atsA	-	3.1.6.1	ko:K01130	Sulfatase,Sulfatase_C	Bacteria	#N/A	#N/A	#N/A	#N/A	#N/A	#N/A	#N/A
59	scaff_0000200786_5	Day8	5	1	Sulfatase	-	-	3.1.6.1	ko:K01130	Sulfatase,Sulfatase_C	Bacteria	#N/A	#N/A	#N/A	#N/A	#N/A	#N/A	#N/A
59	scaff_0000208626_1	Day8	5	1	Sulfatase	-	-	3.1.6.1	ko:K01130	Sulfatase,Sulfatase_C	Bacteria	#N/A	#N/A	#N/A	#N/A	#N/A	#N/A	#N/A
59	scaff_0000222180_1	Day8	5	1	Sulfatase	-	-	3.1.6.1	ko:K01130	Sulfatase,Sulfatase_C	Bacteria	Proteobacteria	Alphaproteobacteria	Rhizobiales	Xanthobacteraceae	Bradyrhizobium	#N/A	#N/A
59	scaff_0000279526_3	Day8	5	1	Sulfatase	-	-	3.1.6.1	ko:K01130	Sulfatase,Sulfatase_C	Bacteria	Proteobacteria	Alphaproteobacteria	Rhizobiales	#N/A	#N/A	#N/A	#N/A
59	scaff_0000385223_1	Day8	5	1	Sulfatase	-	-	3.1.6.1	ko:K01130	DUF4994,Sulfatase,Sulfatase_C	Bacteria	Proteobacteria	Alphaproteobacteria	Rhizobiales	#N/A	#N/A	#N/A	#N/A
59	scaff_0001005303_1	Day8	5	1	Sulfatase	-	-	3.1.6.1	ko:K01130	Sulfatase,Sulfatase_C	Bacteria	Proteobacteria	Alphaproteobacteria	Rhizobiales	Xanthobacteraceae	Bradyrhizobium	#N/A	#N/A
59	scaff_0001185897_1	Day8	5	1	Sulfatase	-	-	3.1.6.1	ko:K01130	Sulfatase,Sulfatase_C	Bacteria	#N/A	#N/A	#N/A	#N/A	#N/A	#N/A	#N/A
59	scaff_0001210003_1	Day8	5	1	Sulfatase	-	-	3.1.6.1	ko:K01130	Sulfatase,Sulfatase_C	Bacteria	#N/A	#N/A	#N/A	#N/A	#N/A	#N/A	#N/A
59	scaff_0001412819_2	Day8	5	1	Sulfatase	-	-	3.1.6.1	ko:K01130	Sulfatase,Sulfatase_C	Bacteria	Proteobacteria	Alphaproteobacteria	Rhizobiales	#N/A	#N/A	#N/A	#N/A
59	scaff_0001444859_1	Day8	5	1	Sulfatase	-	-	3.1.6.1	ko:K01130	Sulfatase,Sulfatase_C	Bacteria	#N/A	#N/A	#N/A	#N/A	#N/A	#N/A	#N/A
59	scaff_0001601941_2	Day8	5	1	C-terminal region of aryl-sulfatase	atsA	-	3.1.6.1	ko:K01130	Sulfatase,Sulfatase_C	Bacteria	#N/A	#N/A	#N/A	#N/A	#N/A	#N/A	#N/A
59	scaff_0001626835_2	Day8	5	1	Sulfatase	-	-	3.1.6.1	ko:K01130	Sulfatase,Sulfatase_C	Bacteria	#N/A	#N/A	#N/A	#N/A	#N/A	#N/A	#N/A
59	scaff_0001754501_1	Day8	5	1	Sulfatase	-	-	3.1.6.1	ko:K01130	Sulfatase,Sulfatase_C	Bacteria	#N/A	#N/A	#N/A	#N/A	#N/A	#N/A	#N/A
59	scaff_0001861562_1	Day8	5	1	Sulfatase	-	-	3.1.6.1	ko:K01130	DUF4994,Sulfatase,Sulfatase_C	Bacteria	Proteobacteria	Alphaproteobacteria	Rhizobiales	#N/A	#N/A	#N/A	#N/A
59	scaff_0002191622_2	Day8	5	1	Sulfatase	-	-	3.1.6.1	ko:K01130	Sulfatase,Sulfatase_C	Bacteria	Proteobacteria	Alphaproteobacteria	Rhizobiales	#N/A	#N/A	#N/A	#N/A
59	scaff_0002281836_1	Day8	5	1	Arylsulfatase A family protein	-	-	3.1.6.1,3.1.6.6	ko:K01130,ko:K01133	Choline_sulf_C,DUF4976,Sulfatase,Sulfatase_C	Bacteria	#N/A	#N/A	#N/A	#N/A	#N/A	#N/A	#N/A
59	scaff_0002504686_1	Day8	5	1	Sulfatase	-	-	3.1.6.1	ko:K01130	Sulfatase,Sulfatase_C	Bacteria	#N/A	#N/A	#N/A	#N/A	#N/A	#N/A	#N/A
59	scaff_0002637053_1	Day8	5	1	Sulfatase	-	-	3.1.6.1	ko:K01130	Sulfatase,Sulfatase_C	Bacteria	Proteobacteria	Alphaproteobacteria	Rhizobiales	Xanthobacteraceae	#N/A	#N/A	#N/A
60	scaff_0000065623_4	Day8	7	1	Receptor family ligand binding region	livK	-	-	ko:K01999	Peripla_BP_6	Bacteria	Proteobacteria	Gammaproteobacteria	Burkholderiales	#N/A	#N/A	#N/A	#N/A
60	scaff_0000440935_2	Day8	7	1	Receptor family ligand binding region	livK	-	-	ko:K01999	Peripla_BP_6	Bacteria	Proteobacteria	Gammaproteobacteria	Burkholderiales	#N/A	#N/A	#N/A	#N/A
60	scaff_0000622497_2	Day8	7	1	Receptor family ligand binding region	livK	-	-	ko:K01999	Peripla_BP_6	Bacteria	Proteobacteria	Gammaproteobacteria	Burkholderiales	#N/A	#N/A	#N/A	#N/A
60	scaff_0001903807_1	Day8	7	1	Receptor family ligand binding region	livK	-	-	ko:K01999	Peripla_BP_6	Bacteria	Proteobacteria	Gammaproteobacteria	Burkholderiales	#N/A	#N/A	#N/A	#N/A
60	scaff_0002219856_2	Day8	7	1	Receptor family ligand binding region	livK	-	-	ko:K01999	Peripla_BP_6	Bacteria	Proteobacteria	Gammaproteobacteria	Burkholderiales	#N/A	#N/A	#N/A	#N/A
61	scaff_0000043436_7	Day3	5	1	COG1529 Aerobic-type carbon monoxide dehydrogenase, large subunit CoxL CutL homologs	iorB	-	1.3.99.16	ko:K07303	Ald_Xan_dh_C,Ald_Xan_dh_C2	Bacteria	Proteobacteria	Alphaproteobacteria	#N/A	#N/A	#N/A	#N/A	#N/A
61	scaff_0000202460_1	Day3	5	1	COG1529 Aerobic-type carbon monoxide dehydrogenase, large subunit CoxL CutL homologs	iorB	-	1.3.99.16	ko:K07303	Ald_Xan_dh_C,Ald_Xan_dh_C2	Bacteria	Proteobacteria	Alphaproteobacteria	#N/A	#N/A	#N/A	#N/A	#N/A
61	scaff_0000391632_1	Day3	5	1	COG1529 Aerobic-type carbon monoxide dehydrogenase, large subunit CoxL CutL homologs	iorB	-	1.3.99.16	ko:K07303	Ald_Xan_dh_C,Ald_Xan_dh_C2	Bacteria	Proteobacteria	Alphaproteobacteria	#N/A	#N/A	#N/A	#N/A	#N/A
61	scaff_0000418808_2	Day3	5	1	COG1529 Aerobic-type carbon monoxide dehydrogenase, large subunit CoxL CutL homologs	iorB	-	1.3.99.16	ko:K07303	Ald_Xan_dh_C,Ald_Xan_dh_C2	Bacteria	Proteobacteria	Alphaproteobacteria	#N/A	#N/A	#N/A	#N/A	#N/A
62	scaff_0001623920_1	Day3	5	1	Prevents misfolding and promotes the refolding and proper assembly of unfolded polypeptides generated under stress conditions	groL	GO:0003674,GO:0003676,GO:0003677,GO:0003697,GO:0005488,GO:0005515,GO:0005575,GO:0005618,GO:0005622,GO:0005623,GO:0005737,GO:0005829,GO:0005886,GO:0006139,GO:0006259,GO:0006457,GO:0006458,GO:0006725,GO:0006807,GO:0006950,GO:0007154,GO:0008150,GO:0008152,GO:0009266,GO:0009295,GO:0009408,GO:0009605,GO:0009628,GO:0009987,GO:0009991,GO:0016020,GO:0016043,GO:0016465,GO:0030312,GO:0031668,GO:0032991,GO:…	-	ko:K04077	Cpn60_TCP1	Bacteria	Actinobacteriota	Actinomycetia	#N/A	#N/A	#N/A	#N/A	#N/A
62	scaff_0001623920_1	Day8	5	1	Prevents misfolding and promotes the refolding and proper assembly of unfolded polypeptides generated under stress conditions	groL	GO:0003674,GO:0003676,GO:0003677,GO:0003697,GO:0005488,GO:0005515,GO:0005575,GO:0005618,GO:0005622,GO:0005623,GO:0005737,GO:0005829,GO:0005886,GO:0006139,GO:0006259,GO:0006457,GO:0006458,GO:0006725,GO:0006807,GO:0006950,GO:0007154,GO:0008150,GO:0008152,GO:0009266,GO:0009295,GO:0009408,GO:0009605,GO:0009628,GO:0009987,GO:0009991,GO:0016020,GO:0016043,GO:0016465,GO:0030312,GO:0031668,GO:0032991,GO:…	-	ko:K04077	Cpn60_TCP1	Bacteria	Actinobacteriota	Actinomycetia	#N/A	#N/A	#N/A	#N/A	#N/A
63	scaff_0000015865_1	Day8	5	1	Belongs to the glutaminase family	glsA	GO:0003674,GO:0003824,GO:0004359,GO:0006082,GO:0006520,GO:0006536,GO:0006537,GO:0006541,GO:0006543,GO:0006807,GO:0008150,GO:0008152,GO:0008652,GO:0009056,GO:0009058,GO:0009063,GO:0009064,GO:0009065,GO:0009084,GO:0009268,GO:0009628,GO:0009987,GO:0010447,GO:0016043,GO:0016053,GO:0016054,GO:0016787,GO:0016810,GO:0016811,GO:0019752,GO:0022607,GO:0040008,GO:0043436,GO:0043648,GO:0043650,GO:0043933,GO:…	3.5.1.2	ko:K01425	Glutaminase	Bacteria	Acidobacteriota	Vicinamibacteria	Vicinamibacterales	#N/A	#N/A	#N/A	#N/A
63	scaff_0000024778_11	Day8	5	1	Belongs to the glutaminase family	glsA	GO:0003674,GO:0003824,GO:0004359,GO:0006082,GO:0006520,GO:0006536,GO:0006537,GO:0006541,GO:0006543,GO:0006807,GO:0008150,GO:0008152,GO:0008652,GO:0009056,GO:0009058,GO:0009063,GO:0009064,GO:0009065,GO:0009084,GO:0009268,GO:0009628,GO:0009987,GO:0010447,GO:0016043,GO:0016053,GO:0016054,GO:0016787,GO:0016810,GO:0016811,GO:0019752,GO:0022607,GO:0040008,GO:0043436,GO:0043648,GO:0043650,GO:0043933,GO:…	3.5.1.2	ko:K01425	Glutaminase	Bacteria	Acidobacteriota	Vicinamibacteria	Vicinamibacterales	Vicinamibacteraceae	Luteitalea	Luteitalea pratensis	Luteitalea pratensis HEG_-6_39_DSM 100886
63	scaff_0000028518_9	Day8	5	1	Belongs to the glutaminase family	glsA	GO:0003674,GO:0003824,GO:0004359,GO:0006082,GO:0006520,GO:0006536,GO:0006537,GO:0006541,GO:0006543,GO:0006807,GO:0008150,GO:0008152,GO:0008652,GO:0009056,GO:0009058,GO:0009063,GO:0009064,GO:0009065,GO:0009084,GO:0009268,GO:0009628,GO:0009987,GO:0010447,GO:0016043,GO:0016053,GO:0016054,GO:0016787,GO:0016810,GO:0016811,GO:0019752,GO:0022607,GO:0040008,GO:0043436,GO:0043648,GO:0043650,GO:0043933,GO:…	3.5.1.2	ko:K01425	Glutaminase	Bacteria	Acidobacteriota	Vicinamibacteria	Vicinamibacterales	Vicinamibacteraceae	Luteitalea	Luteitalea pratensis	Luteitalea pratensis HEG_-6_39_DSM 100886
63	scaff_0000532807_2	Day8	5	1	Belongs to the glutaminase family	glsA	GO:0003674,GO:0003824,GO:0004359,GO:0006082,GO:0006520,GO:0006536,GO:0006537,GO:0006541,GO:0006543,GO:0006807,GO:0008150,GO:0008152,GO:0008652,GO:0009056,GO:0009058,GO:0009063,GO:0009064,GO:0009065,GO:0009084,GO:0009268,GO:0009628,GO:0009987,GO:0010447,GO:0016043,GO:0016053,GO:0016054,GO:0016787,GO:0016810,GO:0016811,GO:0019752,GO:0022607,GO:0040008,GO:0043436,GO:0043648,GO:0043650,GO:0043933,GO:…	3.5.1.2	ko:K01425	Glutaminase	Bacteria	Acidobacteriota	Vicinamibacteria	Vicinamibacterales	Vicinamibacteraceae	Luteitalea	Luteitalea pratensis	Luteitalea pratensis HEG_-6_39_DSM 100886
63	scaff_0001062594_1	Day8	5	1	Belongs to the glutaminase family	glsA	GO:0003674,GO:0003824,GO:0004359,GO:0006082,GO:0006520,GO:0006536,GO:0006537,GO:0006541,GO:0006543,GO:0006807,GO:0008150,GO:0008152,GO:0008652,GO:0009056,GO:0009058,GO:0009063,GO:0009064,GO:0009065,GO:0009084,GO:0009268,GO:0009628,GO:0009987,GO:0010447,GO:0016043,GO:0016053,GO:0016054,GO:0016787,GO:0016810,GO:0016811,GO:0019752,GO:0022607,GO:0040008,GO:0043436,GO:0043648,GO:0043650,GO:0043933,GO:…	3.5.1.2	ko:K01425	Glutaminase	Bacteria	Acidobacteriota	Vicinamibacteria	Vicinamibacterales	Vicinamibacteraceae	Luteitalea	Luteitalea pratensis	Luteitalea pratensis HEG_-6_39_DSM 100886
63	scaff_0002093881_2	Day8	5	1	Belongs to the glutaminase family	glsA	GO:0003674,GO:0003824,GO:0004359,GO:0006082,GO:0006520,GO:0006536,GO:0006537,GO:0006541,GO:0006543,GO:0006807,GO:0008150,GO:0008152,GO:0008652,GO:0009056,GO:0009058,GO:0009063,GO:0009064,GO:0009065,GO:0009084,GO:0009268,GO:0009628,GO:0009987,GO:0010447,GO:0016043,GO:0016053,GO:0016054,GO:0016787,GO:0016810,GO:0016811,GO:0019752,GO:0022607,GO:0040008,GO:0043436,GO:0043648,GO:0043650,GO:0043933,GO:…	3.5.1.2	ko:K01425	Glutaminase	Bacteria	Acidobacteriota	Vicinamibacteria	Vicinamibacterales	Vicinamibacteraceae	Luteitalea	Luteitalea pratensis	Luteitalea pratensis HEG_-6_39_DSM 100886
63	scaff_0002550997_1	Day8	5	1	Belongs to the glutaminase family	glsA	GO:0003674,GO:0003824,GO:0004359,GO:0006082,GO:0006520,GO:0006536,GO:0006537,GO:0006541,GO:0006543,GO:0006807,GO:0008150,GO:0008152,GO:0008652,GO:0009056,GO:0009058,GO:0009063,GO:0009064,GO:0009065,GO:0009084,GO:0009268,GO:0009628,GO:0009987,GO:0010447,GO:0016043,GO:0016053,GO:0016054,GO:0016787,GO:0016810,GO:0016811,GO:0019752,GO:0022607,GO:0040008,GO:0043436,GO:0043648,GO:0043650,GO:0043933,GO:…	3.5.1.2	ko:K01425	Glutaminase	Bacteria	Acidobacteriota	Vicinamibacteria	Vicinamibacterales	Vicinamibacteraceae	Luteitalea	Luteitalea pratensis	Luteitalea pratensis HEG_-6_39_DSM 100886
64	scaff_0002544736_3	Day8	5	2	Methane/Phenol/Toluene Hydroxylase	-	-	1.14.13.227,1.14.13.236,1.14.13.25	ko:K15764,ko:K16158,ko:K18224	Phenol_Hydrox	Bacteria	Actinobacteriota	Actinomycetia	#N/A	#N/A	#N/A	#N/A	#N/A
65	scaff_0000003819_2	Day3	7	1	Periplasmic binding protein	-	-	-	ko:K10439	Peripla_BP_4	Bacteria	Proteobacteria	#N/A	#N/A	#N/A	#N/A	#N/A	#N/A
65	scaff_0000029463_7	Day3	7	1	Periplasmic binding protein	-	-	-	ko:K10439	Peripla_BP_4	Bacteria	Proteobacteria	#N/A	#N/A	#N/A	#N/A	#N/A	#N/A
65	scaff_0000049358_2	Day3	7	1	Periplasmic binding protein domain	-	-	-	ko:K10439	Peripla_BP_4	Bacteria	Proteobacteria	Alphaproteobacteria	Rhizobiales	#N/A	#N/A	#N/A	#N/A
65	scaff_0000067074_3	Day3	7	1	Periplasmic binding protein domain	-	-	-	ko:K10439	Peripla_BP_4	Bacteria	Proteobacteria	Alphaproteobacteria	Rhizobiales	#N/A	#N/A	#N/A	#N/A
65	scaff_0000096854_5	Day3	7	1	Periplasmic binding protein domain	-	-	-	ko:K10439	Peripla_BP_4	Bacteria	Proteobacteria	Alphaproteobacteria	Rhizobiales	#N/A	#N/A	#N/A	#N/A
65	scaff_0000301766_2	Day3	7	1	Periplasmic binding protein	-	-	-	ko:K10439	Peripla_BP_4	Bacteria	Proteobacteria	Alphaproteobacteria	Rhizobiales	Rhizobiaceae	Mesorhizobium	#N/A	#N/A
65	scaff_0000344601_2	Day3	7	1	Periplasmic binding protein	-	-	-	ko:K10439	Peripla_BP_4	Bacteria	Proteobacteria	Alphaproteobacteria	Rhizobiales	Rhizobiaceae	Mesorhizobium	#N/A	#N/A
65	scaff_0000416474_4	Day3	7	1	Periplasmic binding protein	-	-	-	ko:K10439	Peripla_BP_4	Bacteria	Proteobacteria	Alphaproteobacteria	Rhizobiales	Rhizobiaceae	#N/A	#N/A	#N/A
65	scaff_0001230697_1	Day3	7	1	Periplasmic binding protein domain	-	-	-	ko:K10439	Peripla_BP_4	Bacteria	Proteobacteria	Alphaproteobacteria	Rhizobiales	#N/A	#N/A	#N/A	#N/A
65	scaff_0001347533_2	Day3	7	1	Periplasmic binding protein domain	-	-	-	ko:K10439	Peripla_BP_4	Bacteria	Proteobacteria	Alphaproteobacteria	Rhizobiales	#N/A	#N/A	#N/A	#N/A
65	scaff_0001468010_2	Day3	7	1	Periplasmic binding protein	-	-	-	ko:K10439	Peripla_BP_4	Bacteria	Proteobacteria	#N/A	#N/A	#N/A	#N/A	#N/A	#N/A
65	scaff_0001865525_3	Day3	7	1	Periplasmic binding protein domain	-	-	-	ko:K10439	Peripla_BP_4	Bacteria	Proteobacteria	#N/A	#N/A	#N/A	#N/A	#N/A	#N/A
65	scaff_0001924779_1	Day3	7	1	Periplasmic binding protein domain	-	-	-	ko:K10439	Peripla_BP_4	Bacteria	Proteobacteria	Alphaproteobacteria	Rhizobiales	#N/A	#N/A	#N/A	#N/A
65	scaff_0002371805_1	Day3	7	1	ABC-type sugar transport system periplasmic component	-	-	-	ko:K10439	Peripla_BP_4	Bacteria	Proteobacteria	Alphaproteobacteria	#N/A	#N/A	#N/A	#N/A	#N/A
65	scaff_0000003819_2	Day8	6	1	Periplasmic binding protein	-	-	-	ko:K10439	Peripla_BP_4	Bacteria	Proteobacteria	#N/A	#N/A	#N/A	#N/A	#N/A	#N/A
65	scaff_0000029463_7	Day8	6	1	Periplasmic binding protein	-	-	-	ko:K10439	Peripla_BP_4	Bacteria	Proteobacteria	#N/A	#N/A	#N/A	#N/A	#N/A	#N/A
65	scaff_0000049358_2	Day8	6	1	Periplasmic binding protein domain	-	-	-	ko:K10439	Peripla_BP_4	Bacteria	Proteobacteria	Alphaproteobacteria	Rhizobiales	#N/A	#N/A	#N/A	#N/A
65	scaff_0000067074_3	Day8	6	1	Periplasmic binding protein domain	-	-	-	ko:K10439	Peripla_BP_4	Bacteria	Proteobacteria	Alphaproteobacteria	Rhizobiales	#N/A	#N/A	#N/A	#N/A
65	scaff_0000096854_5	Day8	6	1	Periplasmic binding protein domain	-	-	-	ko:K10439	Peripla_BP_4	Bacteria	Proteobacteria	Alphaproteobacteria	Rhizobiales	#N/A	#N/A	#N/A	#N/A
65	scaff_0000301766_2	Day8	6	1	Periplasmic binding protein	-	-	-	ko:K10439	Peripla_BP_4	Bacteria	Proteobacteria	Alphaproteobacteria	Rhizobiales	Rhizobiaceae	Mesorhizobium	#N/A	#N/A
65	scaff_0000344601_2	Day8	6	1	Periplasmic binding protein	-	-	-	ko:K10439	Peripla_BP_4	Bacteria	Proteobacteria	Alphaproteobacteria	Rhizobiales	Rhizobiaceae	Mesorhizobium	#N/A	#N/A
65	scaff_0000416474_4	Day8	6	1	Periplasmic binding protein	-	-	-	ko:K10439	Peripla_BP_4	Bacteria	Proteobacteria	Alphaproteobacteria	Rhizobiales	Rhizobiaceae	#N/A	#N/A	#N/A
65	scaff_0001230697_1	Day8	6	1	Periplasmic binding protein domain	-	-	-	ko:K10439	Peripla_BP_4	Bacteria	Proteobacteria	Alphaproteobacteria	Rhizobiales	#N/A	#N/A	#N/A	#N/A
65	scaff_0001347533_2	Day8	6	1	Periplasmic binding protein domain	-	-	-	ko:K10439	Peripla_BP_4	Bacteria	Proteobacteria	Alphaproteobacteria	Rhizobiales	#N/A	#N/A	#N/A	#N/A
65	scaff_0001468010_2	Day8	6	1	Periplasmic binding protein	-	-	-	ko:K10439	Peripla_BP_4	Bacteria	Proteobacteria	#N/A	#N/A	#N/A	#N/A	#N/A	#N/A
65	scaff_0001865525_3	Day8	6	1	Periplasmic binding protein domain	-	-	-	ko:K10439	Peripla_BP_4	Bacteria	Proteobacteria	#N/A	#N/A	#N/A	#N/A	#N/A	#N/A
65	scaff_0001924779_1	Day8	6	1	Periplasmic binding protein domain	-	-	-	ko:K10439	Peripla_BP_4	Bacteria	Proteobacteria	Alphaproteobacteria	Rhizobiales	#N/A	#N/A	#N/A	#N/A
65	scaff_0002371805_1	Day8	6	1	ABC-type sugar transport system periplasmic component	-	-	-	ko:K10439	Peripla_BP_4	Bacteria	Proteobacteria	Alphaproteobacteria	#N/A	#N/A	#N/A	#N/A	#N/A
66	scaff_0000064544_5	Day8	5	1	PFAM Acetamidase Formamidase	fmdA	-	3.5.1.49	ko:K01455	FmdA_AmdA	Bacteria	Actinobacteriota	Actinomycetia	#N/A	#N/A	#N/A	#N/A	#N/A
66	scaff_0000566440_3	Day8	5	1	PFAM Acetamidase Formamidase	fmdA	-	3.5.1.49	ko:K01455	FmdA_AmdA	Bacteria	Actinobacteriota	Actinomycetia	#N/A	#N/A	#N/A	#N/A	#N/A
67	scaff_0000003812_19	Day8	5	1	Electron transfer flavoprotein	etfB	GO:0000166,GO:0003674,GO:0003824,GO:0005488,GO:0005575,GO:0005618,GO:0005622,GO:0005623,GO:0005737,GO:0005829,GO:0005886,GO:0006091,GO:0008150,GO:0008152,GO:0009055,GO:0009987,GO:0016020,GO:0016491,GO:0016627,GO:0016628,GO:0022900,GO:0030312,GO:0036094,GO:0040007,GO:0043167,GO:0043168,GO:0044237,GO:0044424,GO:0044444,GO:0044464,GO:0048037,GO:0050660,GO:0050662,GO:0055114,GO:0071944,GO:0071949,GO:…	1.3.1.108	ko:K03521,ko:K22431	ETF	Bacteria	Actinobacteriota	Actinomycetia	Mycobacteriales	Mycobacteriaceae	Mycobacterium	#N/A	#N/A
67	scaff_0000046345_8	Day8	5	1	Electron transfer flavoprotein	etfB	GO:0000166,GO:0003674,GO:0003824,GO:0005488,GO:0005575,GO:0005618,GO:0005622,GO:0005623,GO:0005737,GO:0005829,GO:0005886,GO:0006091,GO:0008150,GO:0008152,GO:0009055,GO:0009987,GO:0016020,GO:0016491,GO:0016627,GO:0016628,GO:0022900,GO:0030312,GO:0036094,GO:0040007,GO:0043167,GO:0043168,GO:0044237,GO:0044424,GO:0044444,GO:0044464,GO:0048037,GO:0050660,GO:0050662,GO:0055114,GO:0071944,GO:0071949,GO:…	1.3.1.108	ko:K03521,ko:K22431	ETF	Bacteria	Actinobacteriota	Actinomycetia	Mycobacteriales	Mycobacteriaceae	Mycobacterium	#N/A	#N/A
67	scaff_0001300025_3	Day8	5	1	Electron transfer flavoprotein	etfB	GO:0000166,GO:0003674,GO:0003824,GO:0005488,GO:0005575,GO:0005618,GO:0005622,GO:0005623,GO:0005737,GO:0005829,GO:0005886,GO:0006091,GO:0008150,GO:0008152,GO:0009055,GO:0009987,GO:0016020,GO:0016491,GO:0016627,GO:0016628,GO:0022900,GO:0030312,GO:0036094,GO:0040007,GO:0043167,GO:0043168,GO:0044237,GO:0044424,GO:0044444,GO:0044464,GO:0048037,GO:0050660,GO:0050662,GO:0055114,GO:0071944,GO:0071949,GO:…	1.3.1.108	ko:K03521,ko:K22431	ETF	Bacteria	Actinobacteriota	Actinomycetia	Mycobacteriales	Mycobacteriaceae	Mycobacterium	#N/A	#N/A
68	scaff_0001300964_5	Day3	95	1	This is 1 of the proteins that binds and probably mediates the attachment of the 5S RNA into the large ribosomal subunit, where it forms part of the central protuberance. In the 70S ribosome it contacts protein S13 of the 30S subunit (bridge B1b), connecting the 2 subunits	rplE	GO:0000027,GO:0003674,GO:0003676,GO:0003723,GO:0003735,GO:0005198,GO:0005488,GO:0005575,GO:0005622,GO:0005623,GO:0005737,GO:0005829,GO:0005840,GO:0005886,GO:0006412,GO:0006518,GO:0006807,GO:0006996,GO:0008097,GO:0008150,GO:0008152,GO:0009058,GO:0009059,GO:0009987,GO:0010467,GO:0015934,GO:0016020,GO:0016043,GO:0019538,GO:0019843,GO:0022607,GO:0022613,GO:0022618,GO:0022625,GO:0022626,GO:0032991,GO:…	-	ko:K02931	Ribosomal_L5,Ribosomal_L5_C	Bacteria	Proteobacteria	Gammaproteobacteria	Burkholderiales	#N/A	#N/A	#N/A	#N/A
68	scaff_0001300964_5	Day8	96	1	This is 1 of the proteins that binds and probably mediates the attachment of the 5S RNA into the large ribosomal subunit, where it forms part of the central protuberance. In the 70S ribosome it contacts protein S13 of the 30S subunit (bridge B1b), connecting the 2 subunits	rplE	GO:0000027,GO:0003674,GO:0003676,GO:0003723,GO:0003735,GO:0005198,GO:0005488,GO:0005575,GO:0005622,GO:0005623,GO:0005737,GO:0005829,GO:0005840,GO:0005886,GO:0006412,GO:0006518,GO:0006807,GO:0006996,GO:0008097,GO:0008150,GO:0008152,GO:0009058,GO:0009059,GO:0009987,GO:0010467,GO:0015934,GO:0016020,GO:0016043,GO:0019538,GO:0019843,GO:0022607,GO:0022613,GO:0022618,GO:0022625,GO:0022626,GO:0032991,GO:…	-	ko:K02931	Ribosomal_L5,Ribosomal_L5_C	Bacteria	Proteobacteria	Gammaproteobacteria	Burkholderiales	#N/A	#N/A	#N/A	#N/A
69	scaff_0000045372_11	Day8	95	1	Interacts with and stabilizes bases of the 16S rRNA that are involved in tRNA selection in the A site and with the mRNA backbone. Located at the interface of the 30S and 50S subunits, it traverses the body of the 30S subunit contacting proteins on the other side and probably holding the rRNA structure together. The combined cluster of proteins S8, S12 and S17 appears to hold together the shoulder…	rpsL	GO:0000372,GO:0000375,GO:0000376,GO:0003674,GO:0003676,GO:0003723,GO:0003735,GO:0005198,GO:0005488,GO:0005575,GO:0005622,GO:0005623,GO:0005737,GO:0005829,GO:0005840,GO:0006139,GO:0006396,GO:0006412,GO:0006518,GO:0006725,GO:0006807,GO:0008150,GO:0008152,GO:0008380,GO:0009058,GO:0009059,GO:0009893,GO:0009987,GO:0010467,GO:0010468,GO:0010604,GO:0010628,GO:0015935,GO:0016070,GO:0019219,GO:0019222,GO:…	-	ko:K02950	Ribosom_S12_S23	Bacteria	Gemmatimonadota	Gemmatimonadetes	Gemmatimonadales	#N/A	#N/A	#N/A	#N/A
69	scaff_0000697870_2	Day8	95	1	Interacts with and stabilizes bases of the 16S rRNA that are involved in tRNA selection in the A site and with the mRNA backbone. Located at the interface of the 30S and 50S subunits, it traverses the body of the 30S subunit contacting proteins on the other side and probably holding the rRNA structure together. The combined cluster of proteins S8, S12 and S17 appears to hold together the shoulder…	rpsL	GO:0000372,GO:0000375,GO:0000376,GO:0003674,GO:0003676,GO:0003723,GO:0003735,GO:0005198,GO:0005488,GO:0005575,GO:0005622,GO:0005623,GO:0005737,GO:0005829,GO:0005840,GO:0006139,GO:0006396,GO:0006412,GO:0006518,GO:0006725,GO:0006807,GO:0008150,GO:0008152,GO:0008380,GO:0009058,GO:0009059,GO:0009893,GO:0009987,GO:0010467,GO:0010468,GO:0010604,GO:0010628,GO:0015935,GO:0016070,GO:0019219,GO:0019222,GO:…	-	ko:K02950	Ribosom_S12_S23	Bacteria	Actinobacteriota	Actinomycetia	Actinomycetales	Micrococcaceae	#N/A	#N/A	#N/A
69	scaff_0000786524_3	Day8	95	1	Interacts with and stabilizes bases of the 16S rRNA that are involved in tRNA selection in the A site and with the mRNA backbone. Located at the interface of the 30S and 50S subunits, it traverses the body of the 30S subunit contacting proteins on the other side and probably holding the rRNA structure together. The combined cluster of proteins S8, S12 and S17 appears to hold together the shoulder…	rpsL	GO:0003674,GO:0003735,GO:0005198,GO:0005575,GO:0005622,GO:0005623,GO:0005737,GO:0005840,GO:0006412,GO:0006518,GO:0006807,GO:0008150,GO:0008152,GO:0009058,GO:0009059,GO:0009987,GO:0010467,GO:0019538,GO:0032991,GO:0034641,GO:0034645,GO:0040007,GO:0043043,GO:0043170,GO:0043226,GO:0043228,GO:0043229,GO:0043232,GO:0043603,GO:0043604,GO:0044237,GO:0044238,GO:0044249,GO:0044260,GO:0044267,GO:0044271,GO:…	-	ko:K02950	Ribosom_S12_S23	Bacteria	#N/A	#N/A	#N/A	#N/A	#N/A	#N/A	#N/A
70	scaff_0000001656_43	Day8	84	2	Outer membrane protein beta-barrel domain	-	-	-	ko:K16079	OMP_b-brl	Bacteria	Proteobacteria	Alphaproteobacteria	Rhizobiales	Xanthobacteraceae	Z2-YC6860	Z2-YC6860 sp001579845	Rhodoplanes sp. Z2-YC6860
70	scaff_0000161445_3	Day8	84	2	Outer membrane protein beta-barrel domain	-	GO:0005575,GO:0005623,GO:0009279,GO:0016020,GO:0019867,GO:0030312,GO:0030313,GO:0031975,GO:0044462,GO:0044464,GO:0071944	-	ko:K16079	OMP_b-brl,OMP_b-brl_2	Bacteria	Proteobacteria	Alphaproteobacteria	Rhizobiales	Xanthobacteraceae	Z2-YC6860	Z2-YC6860 sp001579845	Rhodoplanes sp. Z2-YC6860
71	scaff_0000001172_20	Day8	5	1	cobalamin-transporting ATPase activity	-	-	-	-	CarbopepD_reg_2,Plug,TonB_dep_Rec	Bacteria	Gemmatimonadota	Gemmatimonadetes	Gemmatimonadales	Gemmatimonadaceae	#N/A	#N/A	#N/A
71	scaff_0000013268_12	Day8	5	1	transport	-	-	-	-	CarbopepD_reg_2,Plug,TonB_dep_Rec	Bacteria	Gemmatimonadota	Gemmatimonadetes	Gemmatimonadales	Gemmatimonadaceae	#N/A	#N/A	#N/A
72	scaff_0000011090_2	Day8	84.5	2	TonB-dependent receptor	-	-	-	-	CarbopepD_reg_2,TonB_dep_Rec	Bacteria	Proteobacteria	Alphaproteobacteria	Rhizobiales	Hyphomicrobiaceae	ZC4RG25	ZC4RG25 sp003242645	Proteobacteria bacterium ZC4RG25
72	scaff_0000559580_1	Day8	84.5	2	Forms passive diffusion pores that allow small molecular weight hydrophilic materials across the outer membrane	-	-	-	-	Porin_4	Bacteria	Proteobacteria	Alphaproteobacteria	Rhizobiales	Hyphomicrobiaceae	Hyphomicrobium	#N/A	#N/A
72	scaff_0000654625_1	Day8	84.5	2	Forms passive diffusion pores that allow small molecular weight hydrophilic materials across the outer membrane	-	-	-	-	Porin_4	Bacteria	Proteobacteria	Alphaproteobacteria	Rhizobiales	Hyphomicrobiaceae	Hyphomicrobium	#N/A	#N/A
72	scaff_0001359500_1	Day8	84.5	2	TonB-dependent receptor	-	-	-	-	CarbopepD_reg_2,TonB_dep_Rec	Bacteria	Proteobacteria	Alphaproteobacteria	Rhizobiales	#N/A	#N/A	#N/A	#N/A
72	scaff_0001386800_1	Day8	84.5	2	TonB-dependent receptor	-	-	-	-	CarbopepD_reg_2,TonB_dep_Rec	Bacteria	Proteobacteria	Alphaproteobacteria	Rhizobiales	Hyphomicrobiaceae	ZC4RG25	ZC4RG25 sp003242645	Proteobacteria bacterium ZC4RG25
73	scaff_0000026206_7	Day3	54.6667	3	PQQ-dependent dehydrogenase, methanol ethanol family	xoxF	-	1.1.2.8	ko:K00114	PQQ,PQQ_2	Bacteria	Proteobacteria	Gammaproteobacteria	Burkholderiales	Burkholderiaceae	#N/A	#N/A	#N/A
73	scaff_0000723996_2	Day3	54.6667	3	PQQ-dependent dehydrogenase, methanol ethanol family	xoxF	-	1.1.2.8	ko:K00114	PQQ,PQQ_2	Bacteria	Proteobacteria	Gammaproteobacteria	Burkholderiales	Burkholderiaceae	#N/A	#N/A	#N/A
73	scaff_0000845198_1	Day3	54.6667	3	PQQ-dependent dehydrogenase, methanol ethanol family	xoxF	-	1.1.2.8,1.1.5.2	ko:K00114,ko:K00117	PQQ,PQQ_2	Bacteria	Proteobacteria	Gammaproteobacteria	Burkholderiales	Burkholderiaceae	Paraburkholderia	#N/A	#N/A
73	scaff_0000026206_7	Day8	58	1	PQQ-dependent dehydrogenase, methanol ethanol family	xoxF	-	1.1.2.8	ko:K00114	PQQ,PQQ_2	Bacteria	Proteobacteria	Gammaproteobacteria	Burkholderiales	Burkholderiaceae	#N/A	#N/A	#N/A
73	scaff_0000723996_2	Day8	58	1	PQQ-dependent dehydrogenase, methanol ethanol family	xoxF	-	1.1.2.8	ko:K00114	PQQ,PQQ_2	Bacteria	Proteobacteria	Gammaproteobacteria	Burkholderiales	Burkholderiaceae	#N/A	#N/A	#N/A
73	scaff_0000845198_1	Day8	58	1	PQQ-dependent dehydrogenase, methanol ethanol family	xoxF	-	1.1.2.8,1.1.5.2	ko:K00114,ko:K00117	PQQ,PQQ_2	Bacteria	Proteobacteria	Gammaproteobacteria	Burkholderiales	Burkholderiaceae	Paraburkholderia	#N/A	#N/A
74	scaff_0000266836_2	Day8	96	3	Catalyzes the reversible conversion of 2- phosphoglycerate into phosphoenolpyruvate. It is essential for the degradation of carbohydrates via glycolysis	eno	GO:0005575,GO:0005618,GO:0005623,GO:0005886,GO:0008150,GO:0016020,GO:0030312,GO:0040007,GO:0044464,GO:0071944	4.2.1.11,4.2.1.156,4.2.1.42	ko:K01689,ko:K20023	Enolase_C,Enolase_N,MR_MLE_C,MR_MLE_N	Bacteria	Proteobacteria	Gammaproteobacteria	Burkholderiales	#N/A	#N/A	#N/A	#N/A
75	scaff_0002420589_1	Day8	5	1	alcohol dehydrogenase	fucO	GO:0003674,GO:0003824,GO:0004022,GO:0005488,GO:0005506,GO:0005575,GO:0005622,GO:0005623,GO:0005737,GO:0005829,GO:0005975,GO:0005996,GO:0006004,GO:0006066,GO:0008150,GO:0008152,GO:0008198,GO:0008912,GO:0009056,GO:0016052,GO:0016491,GO:0016614,GO:0016616,GO:0019299,GO:0019301,GO:0019317,GO:0019318,GO:0019320,GO:0019751,GO:0034311,GO:0034313,GO:0042354,GO:0042355,GO:0042844,GO:0042846,GO:0043167,GO:…	1.1.1.1,1.1.1.77,1.1.99.37,1.2.98.1	ko:K00048,ko:K13954,ko:K17067	Fe-ADH	Bacteria	Actinobacteriota	Actinomycetia	#N/A	#N/A	#N/A	#N/A	#N/A
76	scaff_0001791152_1	Day3	6	1	PQQ-like domain	mxaF	-	1.1.2.8	ko:K00114	PQQ,PQQ_2	Bacteria	Proteobacteria	Alphaproteobacteria	Rhizobiales	#N/A	#N/A	#N/A	#N/A
76	scaff_0001791152_1	Day8	50.5	2	PQQ-like domain	mxaF	-	1.1.2.8	ko:K00114	PQQ,PQQ_2	Bacteria	Proteobacteria	Alphaproteobacteria	Rhizobiales	#N/A	#N/A	#N/A	#N/A
77	scaff_0002446371_1	Day8	85	1	Dehydrogenase	xoxF	-	1.1.2.8	ko:K00114	PQQ,PQQ_2	Bacteria	Proteobacteria	Alphaproteobacteria	Rhizobiales	#N/A	#N/A	#N/A	#N/A
78	scaffI3_0000019876_2	Day8	10.5	2	Belongs to the glyceraldehyde-3-phosphate dehydrogenase family	gap3	GO:0000166,GO:0003674,GO:0003824,GO:0004365,GO:0005488,GO:0008150,GO:0008152,GO:0016491,GO:0016620,GO:0016903,GO:0036094,GO:0043891,GO:0048037,GO:0050662,GO:0051287,GO:0055114,GO:0097159,GO:1901265,GO:1901363	1.2.1.12,1.2.1.59	ko:K00134,ko:K00150	Gp_dh_C,Gp_dh_N	Bacteria	#N/A	#N/A	#N/A	#N/A	#N/A	#N/A	#N/A
78	scaffI3_0000024780_1	Day8	10.5	2	Belongs to the glyceraldehyde-3-phosphate dehydrogenase family	gap	-	1.2.1.12	ko:K00134	Gp_dh_C,Gp_dh_N	Bacteria	Acidobacteriota	Acidobacteriae	Bryobacterales	Bryobacteraceae	#N/A	#N/A	#N/A
78	scaffI3_0000082929_1	Day8	10.5	2	Belongs to the glyceraldehyde-3-phosphate dehydrogenase family	gap	-	1.2.1.12	ko:K00134	Gp_dh_C,Gp_dh_N	Bacteria	Acidobacteriota	Acidobacteriae	Acidobacteriales	Koribacteraceae	#N/A	#N/A	#N/A
78	scaffI3_0000091083_1	Day8	10.5	2	Belongs to the glyceraldehyde-3-phosphate dehydrogenase family	gap	GO:0000166,GO:0003674,GO:0003824,GO:0004365,GO:0005488,GO:0008150,GO:0008152,GO:0016491,GO:0016620,GO:0016903,GO:0036094,GO:0043891,GO:0048037,GO:0050662,GO:0051287,GO:0055114,GO:0097159,GO:1901265,GO:1901363	1.2.1.12	ko:K00134	Gp_dh_C,Gp_dh_N	Bacteria	Actinobacteriota	Thermoleophilia	Gaiellales	Gaiellaceae	#N/A	#N/A	#N/A
78	scaffI3_0000122742_2	Day8	10.5	2	Glyceraldehyde 3-phosphate dehydrogenase, NAD binding domain	gap	GO:0000166,GO:0003674,GO:0003824,GO:0004365,GO:0005488,GO:0008150,GO:0008152,GO:0016491,GO:0016620,GO:0016903,GO:0036094,GO:0043891,GO:0048037,GO:0050662,GO:0051287,GO:0055114,GO:0097159,GO:1901265,GO:1901363	1.2.1.12	ko:K00134	Gp_dh_C,Gp_dh_N	Bacteria	Gemmatimonadota	Gemmatimonadetes	Gemmatimonadales	GWC2-71-9	#N/A	#N/A	#N/A
78	scaff_0000002986_25	Day8	10.5	2	Glyceraldehyde 3-phosphate dehydrogenase, NAD binding domain	gap	GO:0000166,GO:0003674,GO:0003824,GO:0004365,GO:0005488,GO:0008150,GO:0008152,GO:0016491,GO:0016620,GO:0016903,GO:0036094,GO:0043891,GO:0048037,GO:0050662,GO:0051287,GO:0055114,GO:0097159,GO:1901265,GO:1901363	1.2.1.12	ko:K00134	Gp_dh_C,Gp_dh_N	Bacteria	Gemmatimonadota	Gemmatimonadetes	Gemmatimonadales	Gemmatimonadaceae	#N/A	#N/A	#N/A
78	scaff_0000003151_7	Day8	10.5	2	Belongs to the glyceraldehyde-3-phosphate dehydrogenase family	gap	-	1.2.1.12	ko:K00134	Gp_dh_C,Gp_dh_N	Bacteria	Acidobacteriota	Acidobacteriae	Acidobacteriales	Koribacteraceae	#N/A	#N/A	#N/A
78	scaff_0000008468_10	Day8	10.5	2	Belongs to the glyceraldehyde-3-phosphate dehydrogenase family	gap	GO:0000166,GO:0003674,GO:0003824,GO:0004365,GO:0005488,GO:0008150,GO:0008152,GO:0016491,GO:0016620,GO:0016903,GO:0036094,GO:0043891,GO:0048037,GO:0050662,GO:0051287,GO:0055114,GO:0097159,GO:1901265,GO:1901363	1.2.1.12	ko:K00134	Gp_dh_C,Gp_dh_N	Bacteria	Actinobacteriota	Actinomycetia	#N/A	#N/A	#N/A	#N/A	#N/A
78	scaff_0000013347_6	Day8	10.5	2	Belongs to the glyceraldehyde-3-phosphate dehydrogenase family	gapA	GO:0000166,GO:0003674,GO:0003824,GO:0004365,GO:0005488,GO:0008150,GO:0008152,GO:0016491,GO:0016620,GO:0016903,GO:0036094,GO:0043891,GO:0048037,GO:0050662,GO:0051287,GO:0055114,GO:0097159,GO:1901265,GO:1901363	1.2.1.12	ko:K00134	Gp_dh_C,Gp_dh_N	Bacteria	Actinobacteriota	Acidimicrobiia	Acidimicrobiales	#N/A	#N/A	#N/A	#N/A
78	scaff_0000014301_11	Day8	10.5	2	Belongs to the glyceraldehyde-3-phosphate dehydrogenase family	gap	GO:0000166,GO:0003674,GO:0003824,GO:0004365,GO:0005488,GO:0008150,GO:0008152,GO:0016491,GO:0016620,GO:0016903,GO:0036094,GO:0043891,GO:0048037,GO:0050662,GO:0051287,GO:0055114,GO:0097159,GO:1901265,GO:1901363	1.2.1.12	ko:K00134	Gp_dh_C,Gp_dh_N	Bacteria	Actinobacteriota	#N/A	#N/A	#N/A	#N/A	#N/A	#N/A
78	scaff_0000024575_6	Day8	10.5	2	Belongs to the glyceraldehyde-3-phosphate dehydrogenase family	gap	GO:0000166,GO:0003674,GO:0003824,GO:0004365,GO:0005488,GO:0008150,GO:0008152,GO:0016491,GO:0016620,GO:0016903,GO:0036094,GO:0043891,GO:0048037,GO:0050662,GO:0051287,GO:0055114,GO:0097159,GO:1901265,GO:1901363	1.2.1.12	ko:K00134	Gp_dh_C,Gp_dh_N	Bacteria	Actinobacteriota	Actinomycetia	#N/A	#N/A	#N/A	#N/A	#N/A
78	scaff_0000031728_6	Day8	10.5	2	Belongs to the glyceraldehyde-3-phosphate dehydrogenase family	gap	-	1.2.1.12	ko:K00134	Gp_dh_C,Gp_dh_N	Bacteria	Acidobacteriota	Vicinamibacteria	Vicinamibacterales	#N/A	#N/A	#N/A	#N/A
78	scaff_0000032060_3	Day8	10.5	2	Belongs to the glyceraldehyde-3-phosphate dehydrogenase family	gap	-	1.2.1.12	ko:K00134	Gp_dh_C,Gp_dh_N	Bacteria	Acidobacteriota	Acidobacteriae	Acidobacteriales	Koribacteraceae	#N/A	#N/A	#N/A
78	scaff_0000033774_5	Day8	10.5	2	Belongs to the glyceraldehyde-3-phosphate dehydrogenase family	gap	GO:0000166,GO:0003674,GO:0003824,GO:0004365,GO:0005488,GO:0008150,GO:0008152,GO:0016491,GO:0016620,GO:0016903,GO:0036094,GO:0043891,GO:0048037,GO:0050662,GO:0051287,GO:0055114,GO:0097159,GO:1901265,GO:1901363	1.2.1.12	ko:K00134	Gp_dh_C,Gp_dh_N	Bacteria	Actinobacteriota	Actinomycetia	#N/A	#N/A	#N/A	#N/A	#N/A
78	scaff_0000039937_2	Day8	10.5	2	Belongs to the glyceraldehyde-3-phosphate dehydrogenase family	gap	-	1.2.1.12	ko:K00134	Gp_dh_C,Gp_dh_N	Bacteria	Acidobacteriota	Acidobacteriae	Acidobacteriales	Koribacteraceae	#N/A	#N/A	#N/A
78	scaff_0000042023_5	Day8	10.5	2	Belongs to the glyceraldehyde-3-phosphate dehydrogenase family	gap	-	1.2.1.12	ko:K00134	Gp_dh_C,Gp_dh_N	Bacteria	Acidobacteriota	Acidobacteriae	Acidobacteriales	Acidobacteriaceae	#N/A	#N/A	#N/A
78	scaff_0000043420_9	Day8	10.5	2	Glyceraldehyde 3-phosphate dehydrogenase, NAD binding domain	gapA	GO:0000166,GO:0003674,GO:0003824,GO:0004365,GO:0005488,GO:0008150,GO:0008152,GO:0016491,GO:0016620,GO:0016903,GO:0036094,GO:0043891,GO:0048037,GO:0050662,GO:0051287,GO:0055114,GO:0097159,GO:1901265,GO:1901363	1.2.1.12	ko:K00134	Gp_dh_C,Gp_dh_N	Bacteria	Actinobacteriota	Acidimicrobiia	Acidimicrobiales	Ilumatobacteraceae	#N/A	#N/A	#N/A
78	scaff_0000043505_8	Day8	10.5	2	Belongs to the glyceraldehyde-3-phosphate dehydrogenase family	gap	GO:0000166,GO:0003674,GO:0003824,GO:0004365,GO:0005488,GO:0008150,GO:0008152,GO:0016491,GO:0016620,GO:0016903,GO:0036094,GO:0043891,GO:0048037,GO:0050662,GO:0051287,GO:0055114,GO:0097159,GO:1901265,GO:1901363	1.2.1.12	ko:K00134	Gp_dh_C,Gp_dh_N	#N/A	#N/A	#N/A	#N/A	#N/A	#N/A	#N/A	#N/A
78	scaff_0000044109_1	Day8	10.5	2	Glyceraldehyde 3-phosphate dehydrogenase, NAD binding domain	gap	GO:0000166,GO:0003674,GO:0003824,GO:0004365,GO:0005488,GO:0008150,GO:0008152,GO:0016491,GO:0016620,GO:0016903,GO:0036094,GO:0043891,GO:0048037,GO:0050662,GO:0051287,GO:0055114,GO:0097159,GO:1901265,GO:1901363	1.2.1.12	ko:K00134	Gp_dh_C,Gp_dh_N	Bacteria	Gemmatimonadota	Gemmatimonadetes	#N/A	#N/A	#N/A	#N/A	#N/A
78	scaff_0000047074_10	Day8	10.5	2	Belongs to the glyceraldehyde-3-phosphate dehydrogenase family	gap	-	1.2.1.12	ko:K00134	Gp_dh_C,Gp_dh_N	Bacteria	Acidobacteriota	#N/A	#N/A	#N/A	#N/A	#N/A	#N/A
78	scaff_0000064576_1	Day8	10.5	2	Glyceraldehyde-3-phosphate dehydrogenase, type I	gap	GO:0000166,GO:0000226,GO:0001817,GO:0001819,GO:0001871,GO:0001906,GO:0001907,GO:0002020,GO:0002376,GO:0002791,GO:0002793,GO:0003674,GO:0003824,GO:0004365,GO:0004857,GO:0004866,GO:0005488,GO:0005515,GO:0005575,GO:0005622,GO:0005623,GO:0005634,GO:0005635,GO:0005737,GO:0005811,GO:0005829,GO:0005856,GO:0005886,GO:0005975,GO:0005996,GO:0006006,GO:0006007,GO:0006081,GO:0006082,GO:0006090,GO:0006091,GO:…	1.2.1.12,1.2.1.59,1.2.1.72,4.1.1.32	ko:K00134,ko:K00150,ko:K01596,ko:K03472	Gp_dh_C,Gp_dh_N	Bacteria	Actinobacteriota	#N/A	#N/A	#N/A	#N/A	#N/A	#N/A
78	scaff_0000076657_5	Day8	10.5	2	Belongs to the glyceraldehyde-3-phosphate dehydrogenase family	gap	GO:0000166,GO:0003674,GO:0003824,GO:0004365,GO:0005488,GO:0008150,GO:0008152,GO:0016491,GO:0016620,GO:0016903,GO:0036094,GO:0043891,GO:0048037,GO:0050662,GO:0051287,GO:0055114,GO:0097159,GO:1901265,GO:1901363	1.2.1.12	ko:K00134	Gp_dh_C,Gp_dh_N	Bacteria	Actinobacteriota	Actinomycetia	Mycobacteriales	Nakamurellaceae	Nakamurella	#N/A	#N/A
78	scaff_0000080564_1	Day8	10.5	2	Belongs to the glyceraldehyde-3-phosphate dehydrogenase family	gap	-	1.2.1.12	ko:K00134	Gp_dh_C,Gp_dh_N	Bacteria	Acidobacteriota	Acidobacteriae	Acidobacteriales	Acidobacteriaceae	#N/A	#N/A	#N/A
78	scaff_0000089126_6	Day8	10.5	2	Glyceraldehyde-3-phosphate dehydrogenase, type I	gap	GO:0000166,GO:0000226,GO:0001817,GO:0001819,GO:0001871,GO:0001906,GO:0001907,GO:0002020,GO:0002376,GO:0002791,GO:0002793,GO:0003674,GO:0003824,GO:0004365,GO:0004857,GO:0004866,GO:0005488,GO:0005515,GO:0005575,GO:0005622,GO:0005623,GO:0005634,GO:0005635,GO:0005737,GO:0005811,GO:0005829,GO:0005856,GO:0005886,GO:0005975,GO:0005996,GO:0006006,GO:0006007,GO:0006081,GO:0006082,GO:0006090,GO:0006091,GO:…	1.2.1.12,1.2.1.59,1.2.1.72,4.1.1.32	ko:K00134,ko:K00150,ko:K01596,ko:K03472	Gp_dh_C,Gp_dh_N	Bacteria	Actinobacteriota	Thermoleophilia	#N/A	#N/A	#N/A	#N/A	#N/A
78	scaff_0000093647_6	Day8	10.5	2	Glyceraldehyde-3-phosphate dehydrogenase, type I	gap	GO:0000166,GO:0000226,GO:0001817,GO:0001819,GO:0001871,GO:0001906,GO:0001907,GO:0002020,GO:0002376,GO:0002791,GO:0002793,GO:0003674,GO:0003824,GO:0004365,GO:0004857,GO:0004866,GO:0005488,GO:0005515,GO:0005575,GO:0005622,GO:0005623,GO:0005634,GO:0005635,GO:0005737,GO:0005811,GO:0005829,GO:0005856,GO:0005886,GO:0005975,GO:0005996,GO:0006006,GO:0006007,GO:0006081,GO:0006082,GO:0006090,GO:0006091,GO:…	1.2.1.12,1.2.1.59,1.2.1.72,4.1.1.32	ko:K00134,ko:K00150,ko:K01596,ko:K03472	Gp_dh_C,Gp_dh_N	Bacteria	Actinobacteriota	Thermoleophilia	Solirubrobacterales	Solirubrobacteraceae	#N/A	#N/A	#N/A
78	scaff_0000095019_7	Day8	10.5	2	Belongs to the glyceraldehyde-3-phosphate dehydrogenase family	gap	GO:0000166,GO:0003674,GO:0003824,GO:0004365,GO:0005488,GO:0008150,GO:0008152,GO:0016491,GO:0016620,GO:0016903,GO:0036094,GO:0043891,GO:0048037,GO:0050662,GO:0051287,GO:0055114,GO:0097159,GO:1901265,GO:1901363	1.2.1.12	ko:K00134	Gp_dh_C,Gp_dh_N	Bacteria	Actinobacteriota	#N/A	#N/A	#N/A	#N/A	#N/A	#N/A
78	scaff_0000096668_3	Day8	10.5	2	Belongs to the glyceraldehyde-3-phosphate dehydrogenase family	gap	GO:0000166,GO:0003674,GO:0003824,GO:0004365,GO:0005488,GO:0008150,GO:0008152,GO:0016491,GO:0016620,GO:0016903,GO:0036094,GO:0043891,GO:0048037,GO:0050662,GO:0051287,GO:0055114,GO:0097159,GO:1901265,GO:1901363	1.2.1.12	ko:K00134	Gp_dh_C,Gp_dh_N	Bacteria	Acidobacteriota	#N/A	#N/A	#N/A	#N/A	#N/A	#N/A
78	scaff_0000120888_4	Day8	10.5	2	Belongs to the glyceraldehyde-3-phosphate dehydrogenase family	gap	GO:0000166,GO:0003674,GO:0003824,GO:0004365,GO:0005488,GO:0008150,GO:0008152,GO:0016491,GO:0016620,GO:0016903,GO:0036094,GO:0043891,GO:0048037,GO:0050662,GO:0051287,GO:0055114,GO:0097159,GO:1901265,GO:1901363	1.2.1.12	ko:K00134	Gp_dh_C,Gp_dh_N	Bacteria	Actinobacteriota	Actinomycetia	Propionibacteriales	Nocardioidaceae	#N/A	#N/A	#N/A
78	scaff_0000124216_4	Day8	10.5	2	Belongs to the glyceraldehyde-3-phosphate dehydrogenase family	gap	GO:0000166,GO:0003674,GO:0003824,GO:0004365,GO:0005488,GO:0008150,GO:0008152,GO:0016491,GO:0016620,GO:0016903,GO:0036094,GO:0043891,GO:0048037,GO:0050662,GO:0051287,GO:0055114,GO:0097159,GO:1901265,GO:1901363	1.2.1.12	ko:K00134	Gp_dh_C,Gp_dh_N	Bacteria	Acidobacteriota	#N/A	#N/A	#N/A	#N/A	#N/A	#N/A
78	scaff_0000135359_2	Day8	10.5	2	Belongs to the glyceraldehyde-3-phosphate dehydrogenase family	gap	GO:0000166,GO:0003674,GO:0003824,GO:0004365,GO:0005488,GO:0008150,GO:0008152,GO:0016491,GO:0016620,GO:0016903,GO:0036094,GO:0043891,GO:0048037,GO:0050662,GO:0051287,GO:0055114,GO:0097159,GO:1901265,GO:1901363	1.2.1.12	ko:K00134	Gp_dh_C,Gp_dh_N	Bacteria	#N/A	#N/A	#N/A	#N/A	#N/A	#N/A	#N/A
78	scaff_0000138588_1	Day8	10.5	2	Belongs to the glyceraldehyde-3-phosphate dehydrogenase family	gap	GO:0000166,GO:0003674,GO:0003824,GO:0004365,GO:0005488,GO:0008150,GO:0008152,GO:0016491,GO:0016620,GO:0016903,GO:0036094,GO:0043891,GO:0048037,GO:0050662,GO:0051287,GO:0055114,GO:0097159,GO:1901265,GO:1901363	1.2.1.12	ko:K00134	Gp_dh_C,Gp_dh_N	Bacteria	Actinobacteriota	Actinomycetia	#N/A	#N/A	#N/A	#N/A	#N/A
78	scaff_0000150144_4	Day8	10.5	2	Belongs to the glyceraldehyde-3-phosphate dehydrogenase family	gap	-	1.2.1.12	ko:K00134	Gp_dh_C,Gp_dh_N	Bacteria	Acidobacteriota	Acidobacteriae	Acidobacteriales	Acidobacteriaceae	#N/A	#N/A	#N/A
78	scaff_0000169493_2	Day8	10.5	2	Glyceraldehyde-3-phosphate dehydrogenase, type I	gap	GO:0000166,GO:0000226,GO:0001817,GO:0001819,GO:0001871,GO:0001906,GO:0001907,GO:0002020,GO:0002376,GO:0002791,GO:0002793,GO:0003674,GO:0003824,GO:0004365,GO:0004857,GO:0004866,GO:0005488,GO:0005515,GO:0005575,GO:0005622,GO:0005623,GO:0005634,GO:0005635,GO:0005737,GO:0005811,GO:0005829,GO:0005856,GO:0005886,GO:0005975,GO:0005996,GO:0006006,GO:0006007,GO:0006081,GO:0006082,GO:0006090,GO:0006091,GO:…	1.2.1.12,1.2.1.59,1.2.1.72,4.1.1.32	ko:K00134,ko:K00150,ko:K01596,ko:K03472	Gp_dh_C,Gp_dh_N	Bacteria	Actinobacteriota	Thermoleophilia	Solirubrobacterales	#N/A	#N/A	#N/A	#N/A
78	scaff_0000171643_4	Day8	10.5	2	Glyceraldehyde 3-phosphate dehydrogenase, NAD binding domain	gapA	GO:0000166,GO:0003674,GO:0003824,GO:0004365,GO:0005488,GO:0008150,GO:0008152,GO:0016491,GO:0016620,GO:0016903,GO:0036094,GO:0043891,GO:0048037,GO:0050662,GO:0051287,GO:0055114,GO:0097159,GO:1901265,GO:1901363	1.2.1.12	ko:K00134	Gp_dh_C,Gp_dh_N	Bacteria	Actinobacteriota	Acidimicrobiia	Acidimicrobiales	#N/A	#N/A	#N/A	#N/A
78	scaff_0000172576_4	Day8	10.5	2	Belongs to the glyceraldehyde-3-phosphate dehydrogenase family	gap	-	1.2.1.12	ko:K00134	Gp_dh_C,Gp_dh_N	Bacteria	Acidobacteriota	Acidobacteriae	Bryobacterales	Bryobacteraceae	#N/A	#N/A	#N/A
78	scaff_0000179926_4	Day8	10.5	2	Belongs to the glyceraldehyde-3-phosphate dehydrogenase family	gap	-	1.2.1.12	ko:K00134	Gp_dh_C,Gp_dh_N	#N/A	#N/A	#N/A	#N/A	#N/A	#N/A	#N/A	#N/A
78	scaff_0000191124_2	Day8	10.5	2	Belongs to the glyceraldehyde-3-phosphate dehydrogenase family	gap	GO:0000166,GO:0003674,GO:0003824,GO:0004365,GO:0005488,GO:0008150,GO:0008152,GO:0016491,GO:0016620,GO:0016903,GO:0036094,GO:0043891,GO:0048037,GO:0050662,GO:0051287,GO:0055114,GO:0097159,GO:1901265,GO:1901363	1.2.1.12	ko:K00134	Gp_dh_C,Gp_dh_N	Bacteria	Actinobacteriota	Thermoleophilia	Gaiellales	Gaiellaceae	#N/A	#N/A	#N/A
78	scaff_0000200859_4	Day8	10.5	2	Belongs to the glyceraldehyde-3-phosphate dehydrogenase family	gapA	GO:0000166,GO:0003674,GO:0003824,GO:0004365,GO:0005488,GO:0008150,GO:0008152,GO:0016491,GO:0016620,GO:0016903,GO:0036094,GO:0043891,GO:0048037,GO:0050662,GO:0051287,GO:0055114,GO:0097159,GO:1901265,GO:1901363	1.2.1.12	ko:K00134	Gp_dh_C,Gp_dh_N	Bacteria	Proteobacteria	Alphaproteobacteria	#N/A	#N/A	#N/A	#N/A	#N/A
78	scaff_0000202823_6	Day8	10.5	2	Belongs to the glyceraldehyde-3-phosphate dehydrogenase family	gap	GO:0000166,GO:0003674,GO:0003824,GO:0004365,GO:0005488,GO:0008150,GO:0008152,GO:0016491,GO:0016620,GO:0016903,GO:0036094,GO:0043891,GO:0048037,GO:0050662,GO:0051287,GO:0055114,GO:0097159,GO:1901265,GO:1901363	1.2.1.12	ko:K00134	Gp_dh_C,Gp_dh_N	Bacteria	Actinobacteriota	Actinomycetia	#N/A	#N/A	#N/A	#N/A	#N/A
78	scaff_0000212029_4	Day8	10.5	2	Glyceraldehyde-3-phosphate dehydrogenase, type I	gap	GO:0000166,GO:0000226,GO:0001817,GO:0001819,GO:0001871,GO:0001906,GO:0001907,GO:0002020,GO:0002376,GO:0002791,GO:0002793,GO:0003674,GO:0003824,GO:0004365,GO:0004857,GO:0004866,GO:0005488,GO:0005515,GO:0005575,GO:0005622,GO:0005623,GO:0005634,GO:0005635,GO:0005737,GO:0005811,GO:0005829,GO:0005856,GO:0005886,GO:0005975,GO:0005996,GO:0006006,GO:0006007,GO:0006081,GO:0006082,GO:0006090,GO:0006091,GO:…	1.2.1.12,1.2.1.59,1.2.1.72,4.1.1.32	ko:K00134,ko:K00150,ko:K01596,ko:K03472	Gp_dh_C,Gp_dh_N	Bacteria	Actinobacteriota	Thermoleophilia	Solirubrobacterales	Solirubrobacteraceae	#N/A	#N/A	#N/A
78	scaff_0000235622_2	Day8	10.5	2	Belongs to the glyceraldehyde-3-phosphate dehydrogenase family	gap	-	1.2.1.12	ko:K00134	Gp_dh_C,Gp_dh_N	#N/A	#N/A	#N/A	#N/A	#N/A	#N/A	#N/A	#N/A
78	scaff_0000248913_2	Day8	10.5	2	Belongs to the glyceraldehyde-3-phosphate dehydrogenase family	gap	GO:0000166,GO:0003674,GO:0003824,GO:0004365,GO:0005488,GO:0008150,GO:0008152,GO:0016491,GO:0016620,GO:0016903,GO:0036094,GO:0043891,GO:0048037,GO:0050662,GO:0051287,GO:0055114,GO:0097159,GO:1901265,GO:1901363	1.2.1.12	ko:K00134	Gp_dh_C,Gp_dh_N	Bacteria	Actinobacteriota	Actinomycetia	#N/A	#N/A	#N/A	#N/A	#N/A
78	scaff_0000253118_5	Day8	10.5	2	Belongs to the glyceraldehyde-3-phosphate dehydrogenase family	gap	GO:0000166,GO:0003674,GO:0003824,GO:0004365,GO:0005488,GO:0008150,GO:0008152,GO:0016491,GO:0016620,GO:0016903,GO:0036094,GO:0043891,GO:0048037,GO:0050662,GO:0051287,GO:0055114,GO:0097159,GO:1901265,GO:1901363	1.2.1.12	ko:K00134	Gp_dh_C,Gp_dh_N	Bacteria	Actinobacteriota	Thermoleophilia	Gaiellales	Gaiellaceae	#N/A	#N/A	#N/A
78	scaff_0000282865_3	Day8	10.5	2	Belongs to the glyceraldehyde-3-phosphate dehydrogenase family	gap	GO:0000166,GO:0003674,GO:0003824,GO:0004365,GO:0005488,GO:0008150,GO:0008152,GO:0016491,GO:0016620,GO:0016903,GO:0036094,GO:0043891,GO:0048037,GO:0050662,GO:0051287,GO:0055114,GO:0097159,GO:1901265,GO:1901363	1.2.1.12	ko:K00134	Gp_dh_C,Gp_dh_N	Bacteria	Actinobacteriota	Actinomycetia	Streptosporangiales	Streptosporangiaceae	#N/A	#N/A	#N/A
78	scaff_0000296470_1	Day8	10.5	2	Belongs to the glyceraldehyde-3-phosphate dehydrogenase family	gap	GO:0000166,GO:0003674,GO:0003824,GO:0004365,GO:0005488,GO:0008150,GO:0008152,GO:0016491,GO:0016620,GO:0016903,GO:0036094,GO:0043891,GO:0048037,GO:0050662,GO:0051287,GO:0055114,GO:0097159,GO:1901265,GO:1901363	1.2.1.12	ko:K00134	Gp_dh_C,Gp_dh_N	Bacteria	Actinobacteriota	Actinomycetia	#N/A	#N/A	#N/A	#N/A	#N/A
78	scaff_0000330557_2	Day8	10.5	2	Glyceraldehyde 3-phosphate dehydrogenase, NAD binding domain	gapA	GO:0000166,GO:0003674,GO:0003824,GO:0004365,GO:0005488,GO:0008150,GO:0008152,GO:0016491,GO:0016620,GO:0016903,GO:0036094,GO:0043891,GO:0048037,GO:0050662,GO:0051287,GO:0055114,GO:0097159,GO:1901265,GO:1901363	1.2.1.12	ko:K00134	Gp_dh_C,Gp_dh_N	Bacteria	Actinobacteriota	Acidimicrobiia	Acidimicrobiales	Ilumatobacteraceae	#N/A	#N/A	#N/A
78	scaff_0000338346_4	Day8	10.5	2	Belongs to the glyceraldehyde-3-phosphate dehydrogenase family	gap	GO:0000166,GO:0003674,GO:0003824,GO:0004365,GO:0005488,GO:0008150,GO:0008152,GO:0016491,GO:0016620,GO:0016903,GO:0036094,GO:0043891,GO:0048037,GO:0050662,GO:0051287,GO:0055114,GO:0097159,GO:1901265,GO:1901363	1.2.1.12	ko:K00134	Gp_dh_C,Gp_dh_N	Bacteria	Actinobacteriota	Thermoleophilia	Gaiellales	Gaiellaceae	#N/A	#N/A	#N/A
78	scaff_0000359330_1	Day8	10.5	2	Belongs to the glyceraldehyde-3-phosphate dehydrogenase family	gap	-	1.2.1.12	ko:K00134	Gp_dh_C,Gp_dh_N	Bacteria	Acidobacteriota	Vicinamibacteria	Vicinamibacterales	#N/A	#N/A	#N/A	#N/A
78	scaff_0000368780_2	Day8	10.5	2	Belongs to the glyceraldehyde-3-phosphate dehydrogenase family	gap	GO:0000166,GO:0003674,GO:0003824,GO:0004365,GO:0005488,GO:0008150,GO:0008152,GO:0016491,GO:0016620,GO:0016903,GO:0036094,GO:0043891,GO:0048037,GO:0050662,GO:0051287,GO:0055114,GO:0097159,GO:1901265,GO:1901363	1.2.1.12	ko:K00134	Gp_dh_C,Gp_dh_N	Bacteria	Actinobacteriota	Actinomycetia	#N/A	#N/A	#N/A	#N/A	#N/A
78	scaff_0000384318_3	Day8	10.5	2	Belongs to the glyceraldehyde-3-phosphate dehydrogenase family	gap	GO:0000166,GO:0003674,GO:0003824,GO:0004365,GO:0005488,GO:0008150,GO:0008152,GO:0016491,GO:0016620,GO:0016903,GO:0036094,GO:0043891,GO:0048037,GO:0050662,GO:0051287,GO:0055114,GO:0097159,GO:1901265,GO:1901363	1.2.1.12	ko:K00134	Gp_dh_C,Gp_dh_N	Bacteria	Actinobacteriota	#N/A	#N/A	#N/A	#N/A	#N/A	#N/A
78	scaff_0000397389_1	Day8	10.5	2	Belongs to the glyceraldehyde-3-phosphate dehydrogenase family	gapA	GO:0000166,GO:0003674,GO:0003824,GO:0004365,GO:0005488,GO:0008150,GO:0008152,GO:0016491,GO:0016620,GO:0016903,GO:0036094,GO:0043891,GO:0048037,GO:0050662,GO:0051287,GO:0055114,GO:0097159,GO:1901265,GO:1901363	1.2.1.12	ko:K00134	Gp_dh_C,Gp_dh_N	Bacteria	Actinobacteriota	Acidimicrobiia	Acidimicrobiales	#N/A	#N/A	#N/A	#N/A
78	scaff_0000410494_2	Day8	10.5	2	Belongs to the glyceraldehyde-3-phosphate dehydrogenase family	gap	-	1.2.1.12	ko:K00134	Gp_dh_C,Gp_dh_N	Bacteria	Acidobacteriota	Blastocatellia	Pyrinomonadales	Pyrinomonadaceae	#N/A	#N/A	#N/A
78	scaff_0000445442_1	Day8	10.5	2	Belongs to the glyceraldehyde-3-phosphate dehydrogenase family	gap	-	1.2.1.12	ko:K00134	Gp_dh_C,Gp_dh_N	Bacteria	Acidobacteriota	Acidobacteriae	Acidobacteriales	Acidobacteriaceae	#N/A	#N/A	#N/A
78	scaff_0000446212_1	Day8	10.5	2	Belongs to the glyceraldehyde-3-phosphate dehydrogenase family	gapA	GO:0000166,GO:0003674,GO:0003824,GO:0004365,GO:0005488,GO:0008150,GO:0008152,GO:0016491,GO:0016620,GO:0016903,GO:0036094,GO:0043891,GO:0048037,GO:0050662,GO:0051287,GO:0055114,GO:0097159,GO:1901265,GO:1901363	1.2.1.12	ko:K00134	Gp_dh_C,Gp_dh_N	Bacteria	Proteobacteria	Alphaproteobacteria	Rhizobiales	Xanthobacteraceae	#N/A	#N/A	#N/A
78	scaff_0000465092_2	Day8	10.5	2	Glyceraldehyde-3-phosphate dehydrogenase, type I	gap	GO:0000166,GO:0000226,GO:0001817,GO:0001819,GO:0001871,GO:0001906,GO:0001907,GO:0002020,GO:0002376,GO:0002791,GO:0002793,GO:0003674,GO:0003824,GO:0004365,GO:0004857,GO:0004866,GO:0005488,GO:0005515,GO:0005575,GO:0005622,GO:0005623,GO:0005634,GO:0005635,GO:0005737,GO:0005811,GO:0005829,GO:0005856,GO:0005886,GO:0005975,GO:0005996,GO:0006006,GO:0006007,GO:0006081,GO:0006082,GO:0006090,GO:0006091,GO:…	1.2.1.12,1.2.1.59,1.2.1.72,4.1.1.32	ko:K00134,ko:K00150,ko:K01596,ko:K03472	Gp_dh_C,Gp_dh_N	Bacteria	Actinobacteriota	Thermoleophilia	Solirubrobacterales	Solirubrobacteraceae	#N/A	#N/A	#N/A
78	scaff_0000472116_3	Day8	10.5	2	Belongs to the glyceraldehyde-3-phosphate dehydrogenase family	gapA	GO:0000166,GO:0003674,GO:0003824,GO:0004365,GO:0005488,GO:0005575,GO:0005622,GO:0005623,GO:0005737,GO:0005829,GO:0005975,GO:0006082,GO:0006090,GO:0006091,GO:0006096,GO:0006139,GO:0006163,GO:0006164,GO:0006165,GO:0006725,GO:0006732,GO:0006733,GO:0006753,GO:0006754,GO:0006757,GO:0006793,GO:0006796,GO:0006807,GO:0008150,GO:0008152,GO:0009056,GO:0009058,GO:0009108,GO:0009117,GO:0009123,GO:0009124,GO:…	1.2.1.12	ko:K00134	Gp_dh_C,Gp_dh_N	Bacteria	Acidobacteriota	#N/A	#N/A	#N/A	#N/A	#N/A	#N/A
78	scaff_0000491409_3	Day8	10.5	2	Glyceraldehyde-3-phosphate dehydrogenase, type I	gap	GO:0000166,GO:0000226,GO:0001817,GO:0001819,GO:0001871,GO:0001906,GO:0001907,GO:0002020,GO:0002376,GO:0002791,GO:0002793,GO:0003674,GO:0003824,GO:0004365,GO:0004857,GO:0004866,GO:0005488,GO:0005515,GO:0005575,GO:0005622,GO:0005623,GO:0005634,GO:0005635,GO:0005737,GO:0005811,GO:0005829,GO:0005856,GO:0005886,GO:0005975,GO:0005996,GO:0006006,GO:0006007,GO:0006081,GO:0006082,GO:0006090,GO:0006091,GO:…	1.2.1.12,1.2.1.59,1.2.1.72,4.1.1.32	ko:K00134,ko:K00150,ko:K01596,ko:K03472	Gp_dh_C,Gp_dh_N	Bacteria	Actinobacteriota	Thermoleophilia	Solirubrobacterales	Solirubrobacteraceae	Solirubrobacter	#N/A	#N/A
78	scaff_0000501247_1	Day8	10.5	2	Belongs to the glyceraldehyde-3-phosphate dehydrogenase family	gap	GO:0000166,GO:0003674,GO:0003824,GO:0004365,GO:0005488,GO:0008150,GO:0008152,GO:0016491,GO:0016620,GO:0016903,GO:0036094,GO:0043891,GO:0048037,GO:0050662,GO:0051287,GO:0055114,GO:0097159,GO:1901265,GO:1901363	1.2.1.12	ko:K00134	Gp_dh_C,Gp_dh_N	Bacteria	Actinobacteriota	Actinomycetia	#N/A	#N/A	#N/A	#N/A	#N/A
78	scaff_0000539197_1	Day8	10.5	2	Belongs to the glyceraldehyde-3-phosphate dehydrogenase family	gap	GO:0000166,GO:0003674,GO:0003824,GO:0004365,GO:0005488,GO:0008150,GO:0008152,GO:0016491,GO:0016620,GO:0016903,GO:0036094,GO:0043891,GO:0048037,GO:0050662,GO:0051287,GO:0055114,GO:0097159,GO:1901265,GO:1901363	1.2.1.12	ko:K00134	Gp_dh_C,Gp_dh_N	Bacteria	Actinobacteriota	Actinomycetia	Streptosporangiales	Streptosporangiaceae	#N/A	#N/A	#N/A
78	scaff_0000569072_1	Day8	10.5	2	Glyceraldehyde-3-phosphate dehydrogenase, type I	gap	GO:0000166,GO:0000226,GO:0001817,GO:0001819,GO:0001871,GO:0001906,GO:0001907,GO:0002020,GO:0002376,GO:0002791,GO:0002793,GO:0003674,GO:0003824,GO:0004365,GO:0004857,GO:0004866,GO:0005488,GO:0005515,GO:0005575,GO:0005622,GO:0005623,GO:0005634,GO:0005635,GO:0005737,GO:0005811,GO:0005829,GO:0005856,GO:0005886,GO:0005975,GO:0005996,GO:0006006,GO:0006007,GO:0006081,GO:0006082,GO:0006090,GO:0006091,GO:…	1.2.1.12,1.2.1.59,1.2.1.72,4.1.1.32	ko:K00134,ko:K00150,ko:K01596,ko:K03472	Gp_dh_C,Gp_dh_N	Bacteria	#N/A	#N/A	#N/A	#N/A	#N/A	#N/A	#N/A
78	scaff_0000577160_2	Day8	10.5	2	Glyceraldehyde-3-phosphate dehydrogenase, type I	gap	GO:0000166,GO:0000226,GO:0001817,GO:0001819,GO:0001871,GO:0001906,GO:0001907,GO:0002020,GO:0002376,GO:0002791,GO:0002793,GO:0003674,GO:0003824,GO:0004365,GO:0004857,GO:0004866,GO:0005488,GO:0005515,GO:0005575,GO:0005622,GO:0005623,GO:0005634,GO:0005635,GO:0005737,GO:0005811,GO:0005829,GO:0005856,GO:0005886,GO:0005975,GO:0005996,GO:0006006,GO:0006007,GO:0006081,GO:0006082,GO:0006090,GO:0006091,GO:…	1.2.1.12,1.2.1.59,1.2.1.72,4.1.1.32	ko:K00134,ko:K00150,ko:K01596,ko:K03472	Gp_dh_C,Gp_dh_N	Bacteria	Actinobacteriota	Thermoleophilia	Solirubrobacterales	Solirubrobacteraceae	#N/A	#N/A	#N/A
78	scaff_0000586647_4	Day8	10.5	2	Belongs to the glyceraldehyde-3-phosphate dehydrogenase family	gap	-	1.2.1.12	ko:K00134	Gp_dh_C,Gp_dh_N	Bacteria	Acidobacteriota	Acidobacteriae	Acidobacteriales	#N/A	#N/A	#N/A	#N/A
78	scaff_0000646687_1	Day8	10.5	2	Belongs to the glyceraldehyde-3-phosphate dehydrogenase family	gap	GO:0000166,GO:0003674,GO:0003824,GO:0004365,GO:0005488,GO:0008150,GO:0008152,GO:0016491,GO:0016620,GO:0016903,GO:0036094,GO:0043891,GO:0048037,GO:0050662,GO:0051287,GO:0055114,GO:0097159,GO:1901265,GO:1901363	1.2.1.12	ko:K00134	Gp_dh_C,Gp_dh_N	Bacteria	Planctomycetota	Planctomycetes	#N/A	#N/A	#N/A	#N/A	#N/A
78	scaff_0000654034_1	Day8	10.5	2	Glyceraldehyde 3-phosphate dehydrogenase, NAD binding domain	gapA	GO:0000166,GO:0003674,GO:0003824,GO:0004365,GO:0005488,GO:0005575,GO:0005622,GO:0005623,GO:0005737,GO:0005829,GO:0005975,GO:0006082,GO:0006090,GO:0006091,GO:0006096,GO:0006139,GO:0006163,GO:0006164,GO:0006165,GO:0006725,GO:0006732,GO:0006733,GO:0006753,GO:0006754,GO:0006757,GO:0006793,GO:0006796,GO:0006807,GO:0008150,GO:0008152,GO:0009056,GO:0009058,GO:0009108,GO:0009117,GO:0009123,GO:0009124,GO:…	1.2.1.12	ko:K00134	Gp_dh_C,Gp_dh_N	Bacteria	Cyanobacteria	Cyanobacteriia	#N/A	#N/A	#N/A	#N/A	#N/A
78	scaff_0000655376_2	Day8	10.5	2	Glyceraldehyde-3-phosphate dehydrogenase, type I	gap	GO:0000166,GO:0000226,GO:0001817,GO:0001819,GO:0001871,GO:0001906,GO:0001907,GO:0002020,GO:0002376,GO:0002791,GO:0002793,GO:0003674,GO:0003824,GO:0004365,GO:0004857,GO:0004866,GO:0005488,GO:0005515,GO:0005575,GO:0005622,GO:0005623,GO:0005634,GO:0005635,GO:0005737,GO:0005811,GO:0005829,GO:0005856,GO:0005886,GO:0005975,GO:0005996,GO:0006006,GO:0006007,GO:0006081,GO:0006082,GO:0006090,GO:0006091,GO:…	1.2.1.12,1.2.1.59,1.2.1.72,4.1.1.32	ko:K00134,ko:K00150,ko:K01596,ko:K03472	Gp_dh_C,Gp_dh_N	Bacteria	Actinobacteriota	Thermoleophilia	#N/A	#N/A	#N/A	#N/A	#N/A
78	scaff_0000666034_1	Day8	10.5	2	Belongs to the glyceraldehyde-3-phosphate dehydrogenase family	gapA	GO:0000166,GO:0003674,GO:0003824,GO:0004365,GO:0005488,GO:0008150,GO:0008152,GO:0016491,GO:0016620,GO:0016903,GO:0036094,GO:0043891,GO:0048037,GO:0050662,GO:0051287,GO:0055114,GO:0097159,GO:1901265,GO:1901363	1.2.1.12	ko:K00134	Gp_dh_C,Gp_dh_N	Bacteria	Actinobacteriota	Acidimicrobiia	Acidimicrobiales	#N/A	#N/A	#N/A	#N/A
78	scaff_0000681873_1	Day8	10.5	2	Belongs to the glyceraldehyde-3-phosphate dehydrogenase family	gap	-	1.2.1.12	ko:K00134	Gp_dh_C,Gp_dh_N	Bacteria	Acidobacteriota	Acidobacteriae	Bryobacterales	Bryobacteraceae	#N/A	#N/A	#N/A
78	scaff_0000734216_1	Day8	10.5	2	Belongs to the glyceraldehyde-3-phosphate dehydrogenase family	gap	-	1.2.1.12	ko:K00134	Gp_dh_C,Gp_dh_N	#N/A	#N/A	#N/A	#N/A	#N/A	#N/A	#N/A	#N/A
78	scaff_0000762222_3	Day8	10.5	2	Belongs to the glyceraldehyde-3-phosphate dehydrogenase family	gap	GO:0000166,GO:0003674,GO:0003824,GO:0004365,GO:0005488,GO:0008150,GO:0008152,GO:0016491,GO:0016620,GO:0016903,GO:0036094,GO:0043891,GO:0048037,GO:0050662,GO:0051287,GO:0055114,GO:0097159,GO:1901265,GO:1901363	1.2.1.12	ko:K00134	Gp_dh_C,Gp_dh_N	Bacteria	Actinobacteriota	Actinomycetia	Streptosporangiales	Streptosporangiaceae	#N/A	#N/A	#N/A
78	scaff_0000800874_1	Day8	10.5	2	Belongs to the glyceraldehyde-3-phosphate dehydrogenase family	gap	GO:0000166,GO:0003674,GO:0003824,GO:0004365,GO:0005488,GO:0008150,GO:0008152,GO:0016491,GO:0016620,GO:0016903,GO:0036094,GO:0043891,GO:0048037,GO:0050662,GO:0051287,GO:0055114,GO:0097159,GO:1901265,GO:1901363	1.2.1.12	ko:K00134	Gp_dh_C,Gp_dh_N	Bacteria	Actinobacteriota	Actinomycetia	Mycobacteriales	#N/A	#N/A	#N/A	#N/A
78	scaff_0000809217_1	Day8	10.5	2	Belongs to the glyceraldehyde-3-phosphate dehydrogenase family	gapA	GO:0000166,GO:0003674,GO:0003824,GO:0004365,GO:0005488,GO:0005575,GO:0005622,GO:0005623,GO:0005737,GO:0005829,GO:0005975,GO:0006082,GO:0006090,GO:0006091,GO:0006096,GO:0006139,GO:0006163,GO:0006164,GO:0006165,GO:0006725,GO:0006732,GO:0006733,GO:0006753,GO:0006754,GO:0006757,GO:0006793,GO:0006796,GO:0006807,GO:0008150,GO:0008152,GO:0009056,GO:0009058,GO:0009108,GO:0009117,GO:0009123,GO:0009124,GO:…	1.2.1.12	ko:K00134	Gp_dh_C,Gp_dh_N	Bacteria	Proteobacteria	Gammaproteobacteria	#N/A	#N/A	#N/A	#N/A	#N/A
78	scaff_0000811808_2	Day8	10.5	2	Belongs to the glyceraldehyde-3-phosphate dehydrogenase family	gap	-	1.2.1.12	ko:K00134	Gp_dh_C,Gp_dh_N	Bacteria	Acidobacteriota	Vicinamibacteria	Vicinamibacterales	#N/A	#N/A	#N/A	#N/A
78	scaff_0000900077_2	Day8	10.5	2	Glyceraldehyde 3-phosphate dehydrogenase, NAD binding domain	gapA	GO:0000166,GO:0003674,GO:0003824,GO:0004365,GO:0005488,GO:0008150,GO:0008152,GO:0016491,GO:0016620,GO:0016903,GO:0036094,GO:0043891,GO:0048037,GO:0050662,GO:0051287,GO:0055114,GO:0097159,GO:1901265,GO:1901363	1.2.1.12	ko:K00134	Gp_dh_C,Gp_dh_N	Bacteria	Actinobacteriota	Acidimicrobiia	Acidimicrobiales	Ilumatobacteraceae	#N/A	#N/A	#N/A
78	scaff_0000973740_2	Day8	10.5	2	Belongs to the glyceraldehyde-3-phosphate dehydrogenase family	gap	GO:0000166,GO:0003674,GO:0003824,GO:0004365,GO:0005488,GO:0008150,GO:0008152,GO:0016491,GO:0016620,GO:0016903,GO:0036094,GO:0043891,GO:0048037,GO:0050662,GO:0051287,GO:0055114,GO:0097159,GO:1901265,GO:1901363	1.2.1.12	ko:K00134	Gp_dh_C,Gp_dh_N	#N/A	#N/A	#N/A	#N/A	#N/A	#N/A	#N/A	#N/A
78	scaff_0001033031_1	Day8	10.5	2	Belongs to the glyceraldehyde-3-phosphate dehydrogenase family	gap	GO:0000166,GO:0003674,GO:0003824,GO:0004365,GO:0005488,GO:0008150,GO:0008152,GO:0016491,GO:0016620,GO:0016903,GO:0036094,GO:0043891,GO:0048037,GO:0050662,GO:0051287,GO:0055114,GO:0097159,GO:1901265,GO:1901363	1.2.1.12	ko:K00134	Gp_dh_C,Gp_dh_N	Bacteria	Actinobacteriota	Actinomycetia	#N/A	#N/A	#N/A	#N/A	#N/A
78	scaff_0001086358_1	Day8	10.5	2	Glyceraldehyde-3-phosphate dehydrogenase, type I	gap	GO:0000166,GO:0000226,GO:0001817,GO:0001819,GO:0001871,GO:0001906,GO:0001907,GO:0002020,GO:0002376,GO:0002791,GO:0002793,GO:0003674,GO:0003824,GO:0004365,GO:0004857,GO:0004866,GO:0005488,GO:0005515,GO:0005575,GO:0005622,GO:0005623,GO:0005634,GO:0005635,GO:0005737,GO:0005811,GO:0005829,GO:0005856,GO:0005886,GO:0005975,GO:0005996,GO:0006006,GO:0006007,GO:0006081,GO:0006082,GO:0006090,GO:0006091,GO:…	1.2.1.12,1.2.1.59,1.2.1.72,4.1.1.32	ko:K00134,ko:K00150,ko:K01596,ko:K03472	Gp_dh_C,Gp_dh_N	Bacteria	Actinobacteriota	Thermoleophilia	Solirubrobacterales	#N/A	#N/A	#N/A	#N/A
78	scaff_0001261248_3	Day8	10.5	2	Belongs to the glyceraldehyde-3-phosphate dehydrogenase family	gap3	GO:0000166,GO:0003674,GO:0003824,GO:0004365,GO:0005488,GO:0008150,GO:0008152,GO:0016491,GO:0016620,GO:0016903,GO:0036094,GO:0043891,GO:0048037,GO:0050662,GO:0051287,GO:0055114,GO:0097159,GO:1901265,GO:1901363	1.2.1.12,1.2.1.59	ko:K00134,ko:K00150	Gp_dh_C,Gp_dh_N	Bacteria	#N/A	#N/A	#N/A	#N/A	#N/A	#N/A	#N/A
78	scaff_0001331639_4	Day8	10.5	2	Belongs to the glyceraldehyde-3-phosphate dehydrogenase family	gap	GO:0000166,GO:0003674,GO:0003824,GO:0004365,GO:0005488,GO:0008150,GO:0008152,GO:0016491,GO:0016620,GO:0016903,GO:0036094,GO:0043891,GO:0048037,GO:0050662,GO:0051287,GO:0055114,GO:0097159,GO:1901265,GO:1901363	1.2.1.12	ko:K00134	Gp_dh_C,Gp_dh_N	Bacteria	Actinobacteriota	Thermoleophilia	Gaiellales	Gaiellaceae	#N/A	#N/A	#N/A
78	scaff_0001337096_3	Day8	10.5	2	Glyceraldehyde-3-phosphate dehydrogenase, type I	gap	GO:0000166,GO:0000226,GO:0001817,GO:0001819,GO:0001871,GO:0001906,GO:0001907,GO:0002020,GO:0002376,GO:0002791,GO:0002793,GO:0003674,GO:0003824,GO:0004365,GO:0004857,GO:0004866,GO:0005488,GO:0005515,GO:0005575,GO:0005622,GO:0005623,GO:0005634,GO:0005635,GO:0005737,GO:0005811,GO:0005829,GO:0005856,GO:0005886,GO:0005975,GO:0005996,GO:0006006,GO:0006007,GO:0006081,GO:0006082,GO:0006090,GO:0006091,GO:…	1.2.1.12,1.2.1.59,1.2.1.72,4.1.1.32	ko:K00134,ko:K00150,ko:K01596,ko:K03472	Gp_dh_C,Gp_dh_N	Bacteria	Actinobacteriota	Thermoleophilia	Solirubrobacterales	#N/A	#N/A	#N/A	#N/A
78	scaff_0001371435_3	Day8	10.5	2	Belongs to the glyceraldehyde-3-phosphate dehydrogenase family	gap	GO:0000166,GO:0003674,GO:0003824,GO:0004365,GO:0005488,GO:0008150,GO:0008152,GO:0016491,GO:0016620,GO:0016903,GO:0036094,GO:0043891,GO:0048037,GO:0050662,GO:0051287,GO:0055114,GO:0097159,GO:1901265,GO:1901363	1.2.1.12	ko:K00134	Gp_dh_C,Gp_dh_N	Bacteria	Actinobacteriota	Actinomycetia	#N/A	#N/A	#N/A	#N/A	#N/A
78	scaff_0001413344_2	Day8	10.5	2	Belongs to the glyceraldehyde-3-phosphate dehydrogenase family	gap	-	1.2.1.12	ko:K00134	Gp_dh_C,Gp_dh_N	Bacteria	Acidobacteriota	Acidobacteriae	Bryobacterales	Bryobacteraceae	#N/A	#N/A	#N/A
78	scaff_0001445402_1	Day8	10.5	2	Belongs to the glyceraldehyde-3-phosphate dehydrogenase family	gap	GO:0000166,GO:0003674,GO:0003824,GO:0004365,GO:0005488,GO:0008150,GO:0008152,GO:0016491,GO:0016620,GO:0016903,GO:0036094,GO:0043891,GO:0048037,GO:0050662,GO:0051287,GO:0055114,GO:0097159,GO:1901265,GO:1901363	1.2.1.12	ko:K00134	Gp_dh_C,Gp_dh_N	Bacteria	#N/A	#N/A	#N/A	#N/A	#N/A	#N/A	#N/A
78	scaff_0001476255_4	Day8	10.5	2	Belongs to the glyceraldehyde-3-phosphate dehydrogenase family	gap	GO:0000166,GO:0003674,GO:0003824,GO:0004365,GO:0005488,GO:0008150,GO:0008152,GO:0016491,GO:0016620,GO:0016903,GO:0036094,GO:0043891,GO:0048037,GO:0050662,GO:0051287,GO:0055114,GO:0097159,GO:1901265,GO:1901363	1.2.1.12	ko:K00134	Gp_dh_C,Gp_dh_N	#N/A	#N/A	#N/A	#N/A	#N/A	#N/A	#N/A	#N/A
78	scaff_0001506282_3	Day8	10.5	2	Belongs to the glyceraldehyde-3-phosphate dehydrogenase family	gap	-	1.2.1.12	ko:K00134	Gp_dh_C,Gp_dh_N	Bacteria	Acidobacteriota	Acidobacteriae	Bryobacterales	Bryobacteraceae	#N/A	#N/A	#N/A
78	scaff_0001539902_2	Day8	10.5	2	Belongs to the glyceraldehyde-3-phosphate dehydrogenase family	gapA	GO:0000166,GO:0003674,GO:0003824,GO:0004365,GO:0005488,GO:0005975,GO:0006082,GO:0006090,GO:0006091,GO:0006096,GO:0006139,GO:0006163,GO:0006164,GO:0006165,GO:0006725,GO:0006732,GO:0006733,GO:0006753,GO:0006754,GO:0006757,GO:0006793,GO:0006796,GO:0006807,GO:0008150,GO:0008152,GO:0009056,GO:0009058,GO:0009108,GO:0009117,GO:0009123,GO:0009124,GO:0009126,GO:0009127,GO:0009132,GO:0009135,GO:0009141,GO:…	1.2.1.12	ko:K00134	Gp_dh_C,Gp_dh_N	Bacteria	Acidobacteriota	Vicinamibacteria	Vicinamibacterales	#N/A	#N/A	#N/A	#N/A
78	scaff_0001550515_1	Day8	10.5	2	Belongs to the glyceraldehyde-3-phosphate dehydrogenase family	gap	GO:0000166,GO:0003674,GO:0003824,GO:0004365,GO:0005488,GO:0008150,GO:0008152,GO:0016491,GO:0016620,GO:0016903,GO:0036094,GO:0043891,GO:0048037,GO:0050662,GO:0051287,GO:0055114,GO:0097159,GO:1901265,GO:1901363	1.2.1.12	ko:K00134	Gp_dh_C,Gp_dh_N	Bacteria	Actinobacteriota	Actinomycetia	#N/A	#N/A	#N/A	#N/A	#N/A
78	scaff_0001567527_3	Day8	10.5	2	Belongs to the glyceraldehyde-3-phosphate dehydrogenase family	gap	-	1.2.1.12	ko:K00134	Gp_dh_C,Gp_dh_N	Bacteria	Acidobacteriota	Acidobacteriae	Acidobacteriales	Acidobacteriaceae	#N/A	#N/A	#N/A
78	scaff_0001568884_1	Day8	10.5	2	Belongs to the glyceraldehyde-3-phosphate dehydrogenase family	gapA	GO:0000166,GO:0003674,GO:0003824,GO:0004365,GO:0005488,GO:0008150,GO:0008152,GO:0016491,GO:0016620,GO:0016903,GO:0036094,GO:0043891,GO:0048037,GO:0050662,GO:0051287,GO:0055114,GO:0097159,GO:1901265,GO:1901363	1.2.1.12	ko:K00134	Gp_dh_C,Gp_dh_N	Bacteria	Actinobacteriota	#N/A	#N/A	#N/A	#N/A	#N/A	#N/A
78	scaff_0001607965_2	Day8	10.5	2	Glyceraldehyde-3-phosphate dehydrogenase, type I	gap	GO:0000166,GO:0000226,GO:0001817,GO:0001819,GO:0001871,GO:0001906,GO:0001907,GO:0002020,GO:0002376,GO:0002791,GO:0002793,GO:0003674,GO:0003824,GO:0004365,GO:0004857,GO:0004866,GO:0005488,GO:0005515,GO:0005575,GO:0005622,GO:0005623,GO:0005634,GO:0005635,GO:0005737,GO:0005811,GO:0005829,GO:0005856,GO:0005886,GO:0005975,GO:0005996,GO:0006006,GO:0006007,GO:0006081,GO:0006082,GO:0006090,GO:0006091,GO:…	1.2.1.12,1.2.1.59,1.2.1.72,4.1.1.32	ko:K00134,ko:K00150,ko:K01596,ko:K03472	Gp_dh_C,Gp_dh_N	Bacteria	Actinobacteriota	Thermoleophilia	Solirubrobacterales	70-9	#N/A	#N/A	#N/A
78	scaff_0001625849_1	Day8	10.5	2	Belongs to the glyceraldehyde-3-phosphate dehydrogenase family	gap	GO:0000166,GO:0003674,GO:0003824,GO:0004365,GO:0005488,GO:0008150,GO:0008152,GO:0016491,GO:0016620,GO:0016903,GO:0036094,GO:0043891,GO:0048037,GO:0050662,GO:0051287,GO:0055114,GO:0097159,GO:1901265,GO:1901363	1.2.1.12	ko:K00134	Gp_dh_C,Gp_dh_N	Bacteria	Actinobacteriota	Actinomycetia	#N/A	#N/A	#N/A	#N/A	#N/A
78	scaff_0001741257_2	Day8	10.5	2	Belongs to the glyceraldehyde-3-phosphate dehydrogenase family	gap	-	1.2.1.12	ko:K00134	Gp_dh_C,Gp_dh_N	Bacteria	Acidobacteriota	Acidobacteriae	Bryobacterales	Bryobacteraceae	#N/A	#N/A	#N/A
78	scaff_0001769018_2	Day8	10.5	2	glyceraldehyde-3-phosphate dehydrogenase (NAD(P)+) (phosphorylating) activity	gap	-	1.2.1.12	ko:K00134	Gp_dh_C,Gp_dh_N	Bacteria	Chloroflexota	UBA6077	UBA6077	CF-72	CF-72	CF-72 sp005883405	Chloroflexi bacterium CF_72
78	scaff_0001785852_2	Day8	10.5	2	Belongs to the glyceraldehyde-3-phosphate dehydrogenase family	gap	-	1.2.1.12	ko:K00134	Gp_dh_C,Gp_dh_N	Bacteria	Chloroflexota	#N/A	#N/A	#N/A	#N/A	#N/A	#N/A
78	scaff_0001858842_2	Day8	10.5	2	Belongs to the glyceraldehyde-3-phosphate dehydrogenase family	gap	GO:0000166,GO:0003674,GO:0003824,GO:0004365,GO:0005488,GO:0008150,GO:0008152,GO:0016491,GO:0016620,GO:0016903,GO:0036094,GO:0043891,GO:0048037,GO:0050662,GO:0051287,GO:0055114,GO:0097159,GO:1901265,GO:1901363	1.2.1.12	ko:K00134	Gp_dh_C,Gp_dh_N	Bacteria	Actinobacteriota	Actinomycetia	#N/A	#N/A	#N/A	#N/A	#N/A
78	scaff_0001868964_2	Day8	10.5	2	Belongs to the glyceraldehyde-3-phosphate dehydrogenase family	gap	GO:0000166,GO:0003674,GO:0003824,GO:0004365,GO:0005488,GO:0008150,GO:0008152,GO:0016491,GO:0016620,GO:0016903,GO:0036094,GO:0043891,GO:0048037,GO:0050662,GO:0051287,GO:0055114,GO:0097159,GO:1901265,GO:1901363	1.2.1.12	ko:K00134	Gp_dh_C,Gp_dh_N	Bacteria	Actinobacteriota	Thermoleophilia	Gaiellales	Gaiellaceae	#N/A	#N/A	#N/A
78	scaff_0001881415_2	Day8	10.5	2	Belongs to the glyceraldehyde-3-phosphate dehydrogenase family	gap	GO:0000166,GO:0003674,GO:0003824,GO:0004365,GO:0005488,GO:0008150,GO:0008152,GO:0016491,GO:0016620,GO:0016903,GO:0036094,GO:0043891,GO:0048037,GO:0050662,GO:0051287,GO:0055114,GO:0097159,GO:1901265,GO:1901363	1.2.1.12	ko:K00134	Gp_dh_C,Gp_dh_N	#N/A	#N/A	#N/A	#N/A	#N/A	#N/A	#N/A	#N/A
78	scaff_0001893738_2	Day8	10.5	2	Belongs to the glyceraldehyde-3-phosphate dehydrogenase family	gap	-	1.2.1.12	ko:K00134	Gp_dh_C,Gp_dh_N	#N/A	#N/A	#N/A	#N/A	#N/A	#N/A	#N/A	#N/A
78	scaff_0001910416_1	Day8	10.5	2	Belongs to the glyceraldehyde-3-phosphate dehydrogenase family	gap	GO:0000166,GO:0003674,GO:0003824,GO:0004365,GO:0005488,GO:0008150,GO:0008152,GO:0016491,GO:0016620,GO:0016903,GO:0036094,GO:0043891,GO:0048037,GO:0050662,GO:0051287,GO:0055114,GO:0097159,GO:1901265,GO:1901363	1.2.1.12	ko:K00134	Gp_dh_C,Gp_dh_N	#N/A	#N/A	#N/A	#N/A	#N/A	#N/A	#N/A	#N/A
78	scaff_0001935990_1	Day8	10.5	2	Belongs to the glyceraldehyde-3-phosphate dehydrogenase family	gap	-	1.2.1.12	ko:K00134	Gp_dh_C,Gp_dh_N	Bacteria	Acidobacteriota	Acidobacteriae	Acidobacteriales	#N/A	#N/A	#N/A	#N/A
78	scaff_0001941621_2	Day8	10.5	2	Glyceraldehyde 3-phosphate dehydrogenase, NAD binding domain	gap	GO:0000166,GO:0003674,GO:0003824,GO:0004365,GO:0005488,GO:0008150,GO:0008152,GO:0016491,GO:0016620,GO:0016903,GO:0036094,GO:0043891,GO:0048037,GO:0050662,GO:0051287,GO:0055114,GO:0097159,GO:1901265,GO:1901363	1.2.1.12	ko:K00134	Gp_dh_C,Gp_dh_N	Bacteria	Gemmatimonadota	Gemmatimonadetes	Gemmatimonadales	GWC2-71-9	#N/A	#N/A	#N/A
78	scaff_0002013718_2	Day8	10.5	2	Belongs to the glyceraldehyde-3-phosphate dehydrogenase family	gapA	GO:0000166,GO:0003674,GO:0003824,GO:0004365,GO:0005488,GO:0008150,GO:0008152,GO:0016491,GO:0016620,GO:0016903,GO:0036094,GO:0043891,GO:0048037,GO:0050662,GO:0051287,GO:0055114,GO:0097159,GO:1901265,GO:1901363	1.2.1.12	ko:K00134	Gp_dh_C,Gp_dh_N	Bacteria	Actinobacteriota	Acidimicrobiia	Acidimicrobiales	#N/A	#N/A	#N/A	#N/A
78	scaff_0002162739_2	Day8	10.5	2	Belongs to the glyceraldehyde-3-phosphate dehydrogenase family	gap	-	1.2.1.12	ko:K00134	Gp_dh_C,Gp_dh_N	Bacteria	Acidobacteriota	Acidobacteriae	Bryobacterales	Bryobacteraceae	#N/A	#N/A	#N/A
78	scaff_0002266738_1	Day8	10.5	2	Belongs to the glyceraldehyde-3-phosphate dehydrogenase family	gap	GO:0000166,GO:0003674,GO:0003824,GO:0004365,GO:0005488,GO:0008150,GO:0008152,GO:0016491,GO:0016620,GO:0016903,GO:0036094,GO:0043891,GO:0048037,GO:0050662,GO:0051287,GO:0055114,GO:0097159,GO:1901265,GO:1901363	1.2.1.12	ko:K00134	Gp_dh_C,Gp_dh_N	Bacteria	Actinobacteriota	Actinomycetia	#N/A	#N/A	#N/A	#N/A	#N/A
78	scaff_0002268148_2	Day8	10.5	2	Belongs to the glyceraldehyde-3-phosphate dehydrogenase family	gap	GO:0000166,GO:0003674,GO:0003824,GO:0004365,GO:0005488,GO:0008150,GO:0008152,GO:0016491,GO:0016620,GO:0016903,GO:0036094,GO:0043891,GO:0048037,GO:0050662,GO:0051287,GO:0055114,GO:0097159,GO:1901265,GO:1901363	1.2.1.12	ko:K00134	Gp_dh_C,Gp_dh_N	Bacteria	Actinobacteriota	Actinomycetia	#N/A	#N/A	#N/A	#N/A	#N/A
78	scaff_0002321949_1	Day8	10.5	2	Belongs to the glyceraldehyde-3-phosphate dehydrogenase family	gap	-	1.2.1.12	ko:K00134	Gp_dh_C,Gp_dh_N	Bacteria	Acidobacteriota	Acidobacteriae	Acidobacteriales	Acidobacteriaceae	#N/A	#N/A	#N/A
78	scaff_0002541563_1	Day8	10.5	2	Belongs to the glyceraldehyde-3-phosphate dehydrogenase family	gap	-	1.2.1.12	ko:K00134	Gp_dh_C,Gp_dh_N	Bacteria	Acidobacteriota	Acidobacteriae	Bryobacterales	Bryobacteraceae	#N/A	#N/A	#N/A
79	scaff_0000013597_2	Day3	5	1	ABC transporter substrate-binding protein	-	-	-	ko:K02029,ko:K02030,ko:K02424,ko:K17073	BPD_transp_1,SBP_bac_3	Bacteria	Actinobacteriota	Actinomycetia	#N/A	#N/A	#N/A	#N/A	#N/A
79	scaff_0001781686_2	Day3	5	1	ABC transporter substrate-binding protein	-	-	-	ko:K02029,ko:K02030,ko:K02424,ko:K17073	BPD_transp_1,SBP_bac_3	Bacteria	Actinobacteriota	Actinomycetia	#N/A	#N/A	#N/A	#N/A	#N/A
80	scaff_0000022543_17	Day8	6	1	A domain in the BMP inhibitor chordin and in microbial proteins.	-	-	-	ko:K03286	CHRD,Fasciclin	Bacteria	Proteobacteria	Alphaproteobacteria	Rhizobiales	Xanthobacteraceae	Bradyrhizobium	#N/A	#N/A
80	scaff_0000081808_3	Day8	6	1	A domain in the BMP inhibitor chordin and in microbial proteins.	-	-	-	ko:K03286	CHRD,Fasciclin	Bacteria	Proteobacteria	Alphaproteobacteria	Rhizobiales	Xanthobacteraceae	Bradyrhizobium	#N/A	#N/A
80	scaff_0000264373_6	Day8	6	1	A domain in the BMP inhibitor chordin and in microbial proteins.	-	-	-	ko:K03286	CHRD,Fasciclin	Bacteria	Proteobacteria	Alphaproteobacteria	Rhizobiales	Xanthobacteraceae	Bradyrhizobium	#N/A	#N/A
81	scaff_0000813508_1	Day8	86	1	Forms passive diffusion pores that allow small molecular weight hydrophilic materials across the outer membrane	ropAch1	-	-	-	Porin_2	Bacteria	Proteobacteria	Alphaproteobacteria	Rhizobiales	Xanthobacteraceae	#N/A	#N/A	#N/A
82	scaff_0000049244_4	Day8	5	1	Periplasmic binding proteins and sugar binding domain of LacI family	MA20_37380	-	-	ko:K10439,ko:K17205,ko:K17213	Peripla_BP_4	Bacteria	Proteobacteria	Alphaproteobacteria	Rhizobiales	Xanthobacteraceae	Bradyrhizobium	#N/A	#N/A
83	scaff_0000000906_51	Day8	7	1	#N/A	#N/A	#N/A	#N/A	#N/A	#N/A	Bacteria	Proteobacteria	#N/A	#N/A	#N/A	#N/A	#N/A	#N/A
83	scaff_0000033098_5	Day8	7	1	NIPSNAP	-	-	-	-	NIPSNAP	Bacteria	Proteobacteria	#N/A	#N/A	#N/A	#N/A	#N/A	#N/A
83	scaff_0001514743_2	Day8	7	1	NIPSNAP	-	-	-	-	NIPSNAP	Bacteria	Proteobacteria	#N/A	#N/A	#N/A	#N/A	#N/A	#N/A
84	scaff_0000273038_3	Day8	6	2	Carrier of the growing fatty acid chain in fatty acid biosynthesis	acpP	GO:0000035,GO:0000036,GO:0003674,GO:0005488,GO:0005575,GO:0005622,GO:0005623,GO:0005737,GO:0005829,GO:0005975,GO:0006082,GO:0006629,GO:0006631,GO:0006633,GO:0006643,GO:0006644,GO:0006664,GO:0006793,GO:0006796,GO:0008150,GO:0008152,GO:0008610,GO:0008654,GO:0009058,GO:0009245,GO:0009247,GO:0009311,GO:0009312,GO:0009987,GO:0016051,GO:0016053,GO:0019637,GO:0019752,GO:0019842,GO:0031177,GO:0032787,GO:…	-	ko:K02078	PP-binding	Bacteria	Chloroflexota	Ellin6529	#N/A	#N/A	#N/A	#N/A	#N/A
84	scaff_0000347087_1	Day8	6	2	Carrier of the growing fatty acid chain in fatty acid biosynthesis	acpP	GO:0000035,GO:0000036,GO:0003674,GO:0005488,GO:0005575,GO:0005622,GO:0005623,GO:0005737,GO:0005829,GO:0005975,GO:0006082,GO:0006629,GO:0006631,GO:0006633,GO:0006643,GO:0006644,GO:0006664,GO:0006793,GO:0006796,GO:0008150,GO:0008152,GO:0008289,GO:0008610,GO:0008654,GO:0009058,GO:0009245,GO:0009247,GO:0009311,GO:0009312,GO:0009987,GO:0016051,GO:0016053,GO:0019637,GO:0019752,GO:0019842,GO:0031177,GO:…	-	ko:K02078	PP-binding	Bacteria	Chloroflexota	Ellin6529	#N/A	#N/A	#N/A	#N/A	#N/A
84	scaff_0000554188_4	Day8	6	2	Carrier of the growing fatty acid chain in fatty acid biosynthesis	acpP	GO:0000035,GO:0000036,GO:0003674,GO:0005488,GO:0005575,GO:0005622,GO:0005623,GO:0005737,GO:0005829,GO:0005975,GO:0006082,GO:0006629,GO:0006631,GO:0006633,GO:0006643,GO:0006644,GO:0006664,GO:0006793,GO:0006796,GO:0008150,GO:0008152,GO:0008289,GO:0008610,GO:0008654,GO:0009058,GO:0009245,GO:0009247,GO:0009311,GO:0009312,GO:0009987,GO:0016051,GO:0016053,GO:0019637,GO:0019752,GO:0019842,GO:0031177,GO:…	-	ko:K02078	PP-binding	Bacteria	Chloroflexota	Ellin6529	#N/A	#N/A	#N/A	#N/A	#N/A
84	scaff_0000576103_1	Day8	6	2	Carrier of the growing fatty acid chain in fatty acid biosynthesis	acpP	GO:0000035,GO:0000036,GO:0003674,GO:0005488,GO:0005575,GO:0005622,GO:0005623,GO:0005737,GO:0005829,GO:0005975,GO:0006082,GO:0006629,GO:0006631,GO:0006633,GO:0006643,GO:0006644,GO:0006664,GO:0006793,GO:0006796,GO:0008150,GO:0008152,GO:0008289,GO:0008610,GO:0008654,GO:0009058,GO:0009245,GO:0009247,GO:0009311,GO:0009312,GO:0009987,GO:0016051,GO:0016053,GO:0019637,GO:0019752,GO:0019842,GO:0031177,GO:…	-	ko:K02078	PP-binding	#N/A	#N/A	#N/A	#N/A	#N/A	#N/A	#N/A	#N/A
84	scaff_0001080948_3	Day8	6	2	Carrier of the growing fatty acid chain in fatty acid biosynthesis	acpP	GO:0000035,GO:0000036,GO:0003674,GO:0005488,GO:0005575,GO:0005622,GO:0005623,GO:0005737,GO:0005829,GO:0005975,GO:0006082,GO:0006629,GO:0006631,GO:0006633,GO:0006643,GO:0006644,GO:0006664,GO:0006793,GO:0006796,GO:0008150,GO:0008152,GO:0008610,GO:0008654,GO:0009058,GO:0009245,GO:0009247,GO:0009311,GO:0009312,GO:0009987,GO:0016051,GO:0016053,GO:0019637,GO:0019752,GO:0019842,GO:0031177,GO:0032787,GO:…	-	ko:K02078	PP-binding	#N/A	#N/A	#N/A	#N/A	#N/A	#N/A	#N/A	#N/A
84	scaff_0002043801_3	Day8	6	2	Carrier of the growing fatty acid chain in fatty acid biosynthesis	acpP	GO:0000035,GO:0000036,GO:0003674,GO:0005488,GO:0005575,GO:0005622,GO:0005623,GO:0005737,GO:0005829,GO:0005975,GO:0006082,GO:0006629,GO:0006631,GO:0006633,GO:0006643,GO:0006644,GO:0006664,GO:0006793,GO:0006796,GO:0008150,GO:0008152,GO:0008289,GO:0008610,GO:0008654,GO:0009058,GO:0009245,GO:0009247,GO:0009311,GO:0009312,GO:0009987,GO:0016051,GO:0016053,GO:0019637,GO:0019752,GO:0019842,GO:0031177,GO:…	-	ko:K02078	PP-binding	#N/A	#N/A	#N/A	#N/A	#N/A	#N/A	#N/A	#N/A
85	scaff_0000375591_1	Day3	6	1	PFAM extracellular solute-binding protein, family 5	-	-	-	ko:K02035,ko:K15580	Pkinase,SBP_bac_5	Bacteria	Actinobacteriota	Thermoleophilia	Gaiellales	Gaiellaceae	#N/A	#N/A	#N/A
85	scaff_0001661447_1	Day3	6	1	Bacterial extracellular solute-binding proteins, family 5 Middle	-	-	-	ko:K02035,ko:K15580	SBP_bac_5	Bacteria	Actinobacteriota	Thermoleophilia	Gaiellales	Gaiellaceae	PALSA-612	PALSA-612 sp003134505	Actinobacteria bacterium palsa_612
85	scaff_0002065550_1	Day3	6	1	COG0747 ABC-type dipeptide transport system, periplasmic component	dppA	-	-	ko:K02035	SBP_bac_5	Bacteria	Actinobacteriota	Thermoleophilia	Gaiellales	Gaiellaceae	PALSA-612	PALSA-612 sp003134505	Actinobacteria bacterium palsa_612
86	scaff_0000026839_6	Day3	5	1	Periplasmic binding proteins and sugar binding domain of LacI family	MA20_37380	-	-	ko:K10439,ko:K17205,ko:K17213	Peripla_BP_4	Bacteria	Proteobacteria	Alphaproteobacteria	Rhizobiales	Xanthobacteraceae	Bradyrhizobium	#N/A	#N/A
86	scaff_0000204961_3	Day3	5	1	Periplasmic binding proteins and sugar binding domain of LacI family	MA20_37380	-	-	ko:K10439,ko:K17205,ko:K17213	Peripla_BP_4	Bacteria	Proteobacteria	Alphaproteobacteria	#N/A	#N/A	#N/A	#N/A	#N/A
86	scaff_0001338296_1	Day3	5	1	Periplasmic binding proteins and sugar binding domain of LacI family	MA20_37380	-	-	ko:K10439,ko:K17205,ko:K17213	Peripla_BP_4	Bacteria	Proteobacteria	Alphaproteobacteria	Rhizobiales	#N/A	#N/A	#N/A	#N/A
86	scaff_0000026839_6	Day8	5	1	Periplasmic binding proteins and sugar binding domain of LacI family	MA20_37380	-	-	ko:K10439,ko:K17205,ko:K17213	Peripla_BP_4	Bacteria	Proteobacteria	Alphaproteobacteria	Rhizobiales	Xanthobacteraceae	Bradyrhizobium	#N/A	#N/A
86	scaff_0000204961_3	Day8	5	1	Periplasmic binding proteins and sugar binding domain of LacI family	MA20_37380	-	-	ko:K10439,ko:K17205,ko:K17213	Peripla_BP_4	Bacteria	Proteobacteria	Alphaproteobacteria	#N/A	#N/A	#N/A	#N/A	#N/A
86	scaff_0001338296_1	Day8	5	1	Periplasmic binding proteins and sugar binding domain of LacI family	MA20_37380	-	-	ko:K10439,ko:K17205,ko:K17213	Peripla_BP_4	Bacteria	Proteobacteria	Alphaproteobacteria	Rhizobiales	#N/A	#N/A	#N/A	#N/A
87	scaffI3_0000182894_1	Day8	5	3	-	MA20_08580	-	-	-	Endostatin	Bacteria	Proteobacteria	Gammaproteobacteria	Burkholderiales	#N/A	#N/A	#N/A	#N/A
87	scaff_0000002541_7	Day8	5	3	-	MA20_08580	-	-	-	Endostatin	Bacteria	Proteobacteria	Alphaproteobacteria	Rhizobiales	Xanthobacteraceae	Bradyrhizobium	#N/A	#N/A
87	scaff_0000003165_2	Day8	5	3	-	MA20_08580	-	-	-	Endostatin	Bacteria	Proteobacteria	Alphaproteobacteria	Rhizobiales	Xanthobacteraceae	Z2-YC6860	Z2-YC6860 sp001579845	Rhodoplanes sp. Z2-YC6860
87	scaff_0000014005_5	Day8	5	3	-	MA20_08580	-	-	-	Endostatin	Bacteria	Proteobacteria	Alphaproteobacteria	#N/A	#N/A	#N/A	#N/A	#N/A
87	scaff_0000034200_7	Day8	5	3	-	MA20_08580	-	-	-	Endostatin	Bacteria	#N/A	#N/A	#N/A	#N/A	#N/A	#N/A	#N/A
87	scaff_0000063514_3	Day8	5	3	-	MA20_08580	-	-	-	Endostatin	Bacteria	Proteobacteria	#N/A	#N/A	#N/A	#N/A	#N/A	#N/A
87	scaff_0000093664_9	Day8	5	3	-	MA20_08580	-	-	-	Endostatin	Bacteria	Proteobacteria	Alphaproteobacteria	Rhizobiales	Xanthobacteraceae	Pseudolabrys	Pseudolabrys sp003133345	Rhizobiales bacterium palsa_910
87	scaff_0000099761_4	Day8	5	3	-	MA20_08580	-	-	-	Endostatin	Bacteria	Proteobacteria	Alphaproteobacteria	Rhizobiales	Xanthobacteraceae	Pseudolabrys	Pseudolabrys sp003133345	Rhizobiales bacterium palsa_910
87	scaff_0000121805_6	Day8	5	3	-	MA20_08580	-	-	-	Endostatin	Bacteria	#N/A	#N/A	#N/A	#N/A	#N/A	#N/A	#N/A
87	scaff_0000201357_4	Day8	5	3	-	MA20_08580	-	-	-	Endostatin	Bacteria	#N/A	#N/A	#N/A	#N/A	#N/A	#N/A	#N/A
87	scaff_0000223716_5	Day8	5	3	-	MA20_08580	-	-	-	Endostatin	Bacteria	Proteobacteria	Alphaproteobacteria	Rhizobiales	Xanthobacteraceae	#N/A	#N/A	#N/A
87	scaff_0000534133_2	Day8	5	3	-	MA20_08580	-	-	-	Endostatin	Bacteria	#N/A	#N/A	#N/A	#N/A	#N/A	#N/A	#N/A
87	scaff_0000692650_2	Day8	5	3	-	MA20_08580	-	-	-	Endostatin	Bacteria	Proteobacteria	Alphaproteobacteria	Rhizobiales	Xanthobacteraceae	#N/A	#N/A	#N/A
87	scaff_0000889809_1	Day8	5	3	-	MA20_08580	-	-	-	Endostatin	Bacteria	Proteobacteria	Alphaproteobacteria	Rhizobiales	Xanthobacteraceae	#N/A	#N/A	#N/A
87	scaff_0001036086_1	Day8	5	3	-	MA20_08580	-	-	-	Endostatin	Bacteria	#N/A	#N/A	#N/A	#N/A	#N/A	#N/A	#N/A
87	scaff_0001441449_2	Day8	5	3	-	MA20_08580	-	-	-	Endostatin	Bacteria	#N/A	#N/A	#N/A	#N/A	#N/A	#N/A	#N/A
87	scaff_0001503144_1	Day8	5	3	-	MA20_08580	-	-	-	Endostatin	Bacteria	#N/A	#N/A	#N/A	#N/A	#N/A	#N/A	#N/A
87	scaff_0001597894_2	Day8	5	3	-	MA20_08580	-	-	-	Endostatin	Bacteria	Proteobacteria	Gammaproteobacteria	Burkholderiales	#N/A	#N/A	#N/A	#N/A
87	scaff_0002129403_2	Day8	5	3	-	MA20_08580	-	-	-	Endostatin	Bacteria	Proteobacteria	Alphaproteobacteria	Rhizobiales	Xanthobacteraceae	#N/A	#N/A	#N/A
87	scaff_0002599550_1	Day8	5	3	-	MA20_08580	-	-	-	Endostatin	Bacteria	#N/A	#N/A	#N/A	#N/A	#N/A	#N/A	#N/A
88	scaff_0000200800_2	Day8	5	1	Metallo-beta-lactamase superfamily	attM	-	3.1.1.81	ko:K13075	Lactamase_B	Bacteria	Proteobacteria	Alphaproteobacteria	Rhizobiales	Xanthobacteraceae	Bradyrhizobium	#N/A	#N/A
89	scaff_0001022571_1	Day8	5.66667	3	PFAM Extracellular ligand-binding receptor	-	-	-	ko:K01999	Peripla_BP_6	#N/A	#N/A	#N/A	#N/A	#N/A	#N/A	#N/A	#N/A
89	scaff_0002414920_1	Day8	5.66667	3	PFAM Extracellular ligand-binding receptor	-	-	-	ko:K01999	Peripla_BP_6	#N/A	#N/A	#N/A	#N/A	#N/A	#N/A	#N/A	#N/A
90	scaff_0000631919_1	Day8	5.75	4	amidohydrolase	-	-	-	ko:K07045	Amidohydro_2	Bacteria	Actinobacteriota	Actinomycetia	#N/A	#N/A	#N/A	#N/A	#N/A
90	scaff_0000735120_1	Day8	5.75	4	amidohydrolase	-	-	-	ko:K07045	Amidohydro_2	Bacteria	Actinobacteriota	Actinomycetia	#N/A	#N/A	#N/A	#N/A	#N/A
91	scaff_0000400856_2	Day8	5	1	Periplasmic binding protein domain	xylF	-	-	ko:K02058,ko:K10543	Peripla_BP_4	Bacteria	Actinobacteriota	Actinomycetia	Propionibacteriales	Nocardioidaceae	#N/A	#N/A	#N/A
92	scaff_0000035010_9	Day3	52.875	8	Bacterial extracellular solute-binding protein	-	-	-	ko:K02027	SBP_bac_1,SBP_bac_8	Bacteria	Chloroflexota	UBA5177	UBA5177	UBA5177	#N/A	#N/A	#N/A
92	scaff_0000035010_9	Day8	55.8	5	Bacterial extracellular solute-binding protein	-	-	-	ko:K02027	SBP_bac_1,SBP_bac_8	Bacteria	Chloroflexota	UBA5177	UBA5177	UBA5177	#N/A	#N/A	#N/A
93	scaff_0000000472_48	Day8	6	1	Nickel-containing superoxide dismutase	sodN	GO:0005575,GO:0005622,GO:0005623,GO:0005737,GO:0044424,GO:0044464	1.15.1.1	ko:K00518	Sod_Ni	Bacteria	Actinobacteriota	Actinomycetia	Propionibacteriales	Nocardioidaceae	#N/A	#N/A	#N/A
93	scaff_0000139455_3	Day8	6	1	Nickel-containing superoxide dismutase	sodN	GO:0005575,GO:0005622,GO:0005623,GO:0005737,GO:0044424,GO:0044464	1.15.1.1	ko:K00518	Sod_Ni	Bacteria	Actinobacteriota	Actinomycetia	Propionibacteriales	Nocardioidaceae	#N/A	#N/A	#N/A
94	scaff_0000093102_9	Day8	15	2	Bacterial extracellular solute-binding protein	MA20_03685	-	-	ko:K02027	SBP_bac_1,SBP_bac_8	Bacteria	Proteobacteria	Alphaproteobacteria	Rhizobiales	Xanthobacteraceae	Bradyrhizobium	#N/A	#N/A
94	scaff_0000254688_2	Day8	15	2	PFAM extracellular solute-binding protein family 1	MA20_03685	-	-	ko:K02027	SBP_bac_8	Bacteria	Proteobacteria	#N/A	#N/A	#N/A	#N/A	#N/A	#N/A
94	scaff_0000301025_1	Day8	15	2	Bacterial extracellular solute-binding protein	MA20_03685	-	-	ko:K02027	SBP_bac_1,SBP_bac_8	Bacteria	Proteobacteria	Alphaproteobacteria	Rhizobiales	Xanthobacteraceae	Bradyrhizobium	#N/A	#N/A
95	scaff_0000270149_4	Day3	5	1	Periplasmic binding protein domain	MA20_27930	-	-	ko:K01999	Peripla_BP_6	Bacteria	Proteobacteria	Alphaproteobacteria	Rhizobiales	Xanthobacteraceae	Bradyrhizobium	#N/A	#N/A
95	scaff_0000401720_2	Day3	5	1	Periplasmic binding protein domain	MA20_27930	-	-	ko:K01999	Peripla_BP_6	Bacteria	Proteobacteria	Alphaproteobacteria	Rhizobiales	Xanthobacteraceae	Bradyrhizobium	#N/A	#N/A
96	scaff_0000002668_26	Day3	6	1	Gram-negative porin	-	-	-	-	Porin_4	Bacteria	Proteobacteria	Gammaproteobacteria	Burkholderiales	Burkholderiaceae	Rhizobacter	Rhizobacter sp001425865	Rhizobacter sp. Root404
96	scaff_0000204615_3	Day3	6	1	PFAM porin Gram-negative type	-	-	-	-	Porin_4	Bacteria	Proteobacteria	Gammaproteobacteria	Burkholderiales	Burkholderiaceae	#N/A	#N/A	#N/A
96	scaff_0000254706_3	Day3	6	1	Gram-negative porin	-	-	-	-	Porin_4	Bacteria	Proteobacteria	Gammaproteobacteria	Burkholderiales	Burkholderiaceae	#N/A	#N/A	#N/A
96	scaff_0000349069_4	Day3	6	1	Gram-negative porin	-	-	-	-	Porin_4	Bacteria	Proteobacteria	Gammaproteobacteria	Burkholderiales	Burkholderiaceae	Rhizobacter	Rhizobacter sp001425865	Rhizobacter sp. Root404
96	scaff_0000395001_1	Day3	6	1	Gram-negative porin	-	-	-	-	Porin_4	Bacteria	Proteobacteria	Gammaproteobacteria	Burkholderiales	Burkholderiaceae	Rhizobacter	Rhizobacter sp001425865	Rhizobacter sp. Root404
96	scaff_0000990799_1	Day3	6	1	Gram-negative porin	-	-	-	-	Porin_4	Bacteria	Proteobacteria	Gammaproteobacteria	Burkholderiales	Burkholderiaceae	Rhizobacter	Rhizobacter sp001425865	Rhizobacter sp. Root404
96	scaff_0001197601_1	Day3	6	1	Gram-negative porin	-	-	-	-	Porin_4	Bacteria	Proteobacteria	Gammaproteobacteria	Burkholderiales	Burkholderiaceae	Rhizobacter	Rhizobacter sp001425865	Rhizobacter sp. Root404
96	scaff_0001336435_1	Day3	6	1	Gram-negative porin	-	-	-	-	Porin_4	Bacteria	Proteobacteria	Gammaproteobacteria	Burkholderiales	Burkholderiaceae	Rhizobacter	Rhizobacter sp001425865	Rhizobacter sp. Root404
96	scaff_0001386733_1	Day3	6	1	PFAM porin Gram-negative type	-	-	-	-	Porin_4	Bacteria	Proteobacteria	Gammaproteobacteria	Burkholderiales	Burkholderiaceae	Rhizobacter	Rhizobacter sp001425865	Rhizobacter sp. Root404
96	scaff_0002638692_1	Day3	6	1	Gram-negative porin	-	-	-	-	Porin_4	Bacteria	Proteobacteria	Gammaproteobacteria	Burkholderiales	Burkholderiaceae	#N/A	#N/A	#N/A
96	scaff_0000002668_26	Day8	5	3	Gram-negative porin	-	-	-	-	Porin_4	Bacteria	Proteobacteria	Gammaproteobacteria	Burkholderiales	Burkholderiaceae	Rhizobacter	Rhizobacter sp001425865	Rhizobacter sp. Root404
96	scaff_0000204615_3	Day8	5	3	PFAM porin Gram-negative type	-	-	-	-	Porin_4	Bacteria	Proteobacteria	Gammaproteobacteria	Burkholderiales	Burkholderiaceae	#N/A	#N/A	#N/A
96	scaff_0000254706_3	Day8	5	3	Gram-negative porin	-	-	-	-	Porin_4	Bacteria	Proteobacteria	Gammaproteobacteria	Burkholderiales	Burkholderiaceae	#N/A	#N/A	#N/A
96	scaff_0000349069_4	Day8	5	3	Gram-negative porin	-	-	-	-	Porin_4	Bacteria	Proteobacteria	Gammaproteobacteria	Burkholderiales	Burkholderiaceae	Rhizobacter	Rhizobacter sp001425865	Rhizobacter sp. Root404
96	scaff_0000395001_1	Day8	5	3	Gram-negative porin	-	-	-	-	Porin_4	Bacteria	Proteobacteria	Gammaproteobacteria	Burkholderiales	Burkholderiaceae	Rhizobacter	Rhizobacter sp001425865	Rhizobacter sp. Root404
96	scaff_0000990799_1	Day8	5	3	Gram-negative porin	-	-	-	-	Porin_4	Bacteria	Proteobacteria	Gammaproteobacteria	Burkholderiales	Burkholderiaceae	Rhizobacter	Rhizobacter sp001425865	Rhizobacter sp. Root404
96	scaff_0001197601_1	Day8	5	3	Gram-negative porin	-	-	-	-	Porin_4	Bacteria	Proteobacteria	Gammaproteobacteria	Burkholderiales	Burkholderiaceae	Rhizobacter	Rhizobacter sp001425865	Rhizobacter sp. Root404
96	scaff_0001336435_1	Day8	5	3	Gram-negative porin	-	-	-	-	Porin_4	Bacteria	Proteobacteria	Gammaproteobacteria	Burkholderiales	Burkholderiaceae	Rhizobacter	Rhizobacter sp001425865	Rhizobacter sp. Root404
96	scaff_0001386733_1	Day8	5	3	PFAM porin Gram-negative type	-	-	-	-	Porin_4	Bacteria	Proteobacteria	Gammaproteobacteria	Burkholderiales	Burkholderiaceae	Rhizobacter	Rhizobacter sp001425865	Rhizobacter sp. Root404
96	scaff_0002638692_1	Day8	5	3	Gram-negative porin	-	-	-	-	Porin_4	Bacteria	Proteobacteria	Gammaproteobacteria	Burkholderiales	Burkholderiaceae	#N/A	#N/A	#N/A
97	scaff_0000819164_1	Day8	7	1	Aerobic-type carbon monoxide dehydrogenase, small subunit CoxS	-	-	1.2.5.3,1.3.99.16	ko:K03518,ko:K07302	Fer2,Fer2_2	Bacteria	Actinobacteriota	Actinomycetia	Mycobacteriales	Pseudonocardiaceae	Pseudonocardia	#N/A	#N/A
98	scaff_0000003450_40	Day8	23.6667	3	COG1653 ABC-type sugar transport system, periplasmic component	MA20_44770	-	-	ko:K02027,ko:K17321	SBP_bac_1,SBP_bac_8	Bacteria	Proteobacteria	Alphaproteobacteria	Rhizobiales	Xanthobacteraceae	Bradyrhizobium	#N/A	#N/A
98	scaff_0000040489_12	Day8	23.6667	3	COG1653 ABC-type sugar transport system, periplasmic component	MA20_44770	-	-	ko:K02027,ko:K17321	SBP_bac_1,SBP_bac_8	Bacteria	Proteobacteria	Alphaproteobacteria	Rhizobiales	Xanthobacteraceae	#N/A	#N/A	#N/A
98	scaff_0000045541_8	Day8	23.6667	3	COG1653 ABC-type sugar transport system, periplasmic component	MA20_44770	-	-	ko:K02027,ko:K17321	SBP_bac_1,SBP_bac_8	Bacteria	Proteobacteria	Alphaproteobacteria	#N/A	#N/A	#N/A	#N/A	#N/A
98	scaff_0000065456_7	Day8	23.6667	3	COG1653 ABC-type sugar transport system, periplasmic component	MA20_44770	-	-	ko:K02027,ko:K17321	SBP_bac_1,SBP_bac_8	Bacteria	Proteobacteria	Alphaproteobacteria	#N/A	#N/A	#N/A	#N/A	#N/A
98	scaff_0000076175_1	Day8	23.6667	3	COG1653 ABC-type sugar transport system, periplasmic component	MA20_44770	-	-	ko:K02027,ko:K17321	SBP_bac_1,SBP_bac_8	Bacteria	Proteobacteria	Alphaproteobacteria	Rhizobiales	Xanthobacteraceae	#N/A	#N/A	#N/A
98	scaff_0000433181_2	Day8	23.6667	3	COG1653 ABC-type sugar transport system, periplasmic component	MA20_44770	-	-	ko:K02027,ko:K17321	SBP_bac_1,SBP_bac_8	Bacteria	Proteobacteria	Alphaproteobacteria	#N/A	#N/A	#N/A	#N/A	#N/A
98	scaff_0001102249_1	Day8	23.6667	3	COG1653 ABC-type sugar transport system, periplasmic component	MA20_44770	-	-	ko:K02027,ko:K17321	SBP_bac_1,SBP_bac_8	Bacteria	Proteobacteria	Alphaproteobacteria	Rhizobiales	Xanthobacteraceae	#N/A	#N/A	#N/A
98	scaff_0001767729_2	Day8	23.6667	3	COG1653 ABC-type sugar transport system, periplasmic component	MA20_44770	-	-	ko:K02027,ko:K17321	SBP_bac_1,SBP_bac_8	Bacteria	Proteobacteria	Alphaproteobacteria	#N/A	#N/A	#N/A	#N/A	#N/A
98	scaff_0001923994_1	Day8	23.6667	3	COG1653 ABC-type sugar transport system, periplasmic component	MA20_44770	-	-	ko:K02027,ko:K17321	SBP_bac_1,SBP_bac_8	Bacteria	Proteobacteria	Alphaproteobacteria	#N/A	#N/A	#N/A	#N/A	#N/A
98	scaff_0002008922_1	Day8	23.6667	3	Extracellular solute-binding protein	MA20_44770	-	-	ko:K02027,ko:K17321	SBP_bac_1,SBP_bac_8	Bacteria	Proteobacteria	Alphaproteobacteria	Rhizobiales	Rhizobiaceae	Mesorhizobium	#N/A	#N/A
98	scaff_0002105279_1	Day8	23.6667	3	COG1653 ABC-type sugar transport system, periplasmic component	MA20_44770	-	-	ko:K02027,ko:K17321	SBP_bac_1,SBP_bac_8	Bacteria	Proteobacteria	Alphaproteobacteria	Rhizobiales	Xanthobacteraceae	#N/A	#N/A	#N/A
98	scaff_0002299900_1	Day8	23.6667	3	COG1653 ABC-type sugar transport system, periplasmic component	MA20_44770	-	-	ko:K02027,ko:K17321	SBP_bac_1,SBP_bac_8	Bacteria	Proteobacteria	Alphaproteobacteria	Rhizobiales	Xanthobacteraceae	#N/A	#N/A	#N/A
98	scaff_0002601171_1	Day8	23.6667	3	COG1653 ABC-type sugar transport system, periplasmic component	MA20_44770	-	-	ko:K02027,ko:K17321	SBP_bac_1,SBP_bac_8	Bacteria	Proteobacteria	Alphaproteobacteria	Rhizobiales	Xanthobacteraceae	#N/A	#N/A	#N/A
99	scaff_0000073866_2	Day8	86	1	Produces ATP from ADP in the presence of a proton gradient across the membrane. The catalytic sites are hosted primarily by the beta subunits	atpD	GO:0003674,GO:0003824,GO:0005215,GO:0005575,GO:0005622,GO:0005623,GO:0005886,GO:0006139,GO:0006163,GO:0006164,GO:0006725,GO:0006753,GO:0006754,GO:0006793,GO:0006796,GO:0006807,GO:0006810,GO:0006811,GO:0006812,GO:0008150,GO:0008152,GO:0008324,GO:0009058,GO:0009117,GO:0009123,GO:0009124,GO:0009126,GO:0009127,GO:0009141,GO:0009142,GO:0009144,GO:0009145,GO:0009150,GO:0009152,GO:0009156,GO:0009161,GO:…	3.6.3.14	ko:K02112	ATP-synt_ab,ATP-synt_ab_N	Bacteria	Acidobacteriota	Acidobacteriae	#N/A	#N/A	#N/A	#N/A	#N/A
99	scaff_0001737091_1	Day8	86	1	Produces ATP from ADP in the presence of a proton gradient across the membrane. The catalytic sites are hosted primarily by the beta subunits	atpD	-	3.6.3.14	ko:K02112	ATP-synt_ab,ATP-synt_ab_N	Bacteria	Bacteroidota	Bacteroidia	#N/A	#N/A	#N/A	#N/A	#N/A
100	scaff_0000082651_1	Day3	19	2	Forms passive diffusion pores that allow small molecular weight hydrophilic materials across the outer membrane	ropAch1	-	-	-	Porin_2	Bacteria	Proteobacteria	Alphaproteobacteria	Rhizobiales	Xanthobacteraceae	Bradyrhizobium	#N/A	#N/A
100	scaff_0000082651_1	Day8	41.2	5	Forms passive diffusion pores that allow small molecular weight hydrophilic materials across the outer membrane	ropAch1	-	-	-	Porin_2	Bacteria	Proteobacteria	Alphaproteobacteria	Rhizobiales	Xanthobacteraceae	Bradyrhizobium	#N/A	#N/A
101	scaff_0000419807_3	Day8	5	1	PFAM LemA	lemA	-	-	ko:K03744	LemA	#N/A	#N/A	#N/A	#N/A	#N/A	#N/A	#N/A	#N/A
101	scaff_0001589112_2	Day8	5	1	LemA family	lemA	-	-	ko:K03744	LemA	Bacteria	Bacteroidota	Bacteroidia	Chitinophagales	Chitinophagaceae	#N/A	#N/A	#N/A
102	scaff_0000625862_1	Day3	5	1	PFAM blue (type 1) copper domain protein	amcY	GO:0005575,GO:0005623,GO:0042597,GO:0044464	1.7.2.1	ko:K00368	Copper-bind,Cupredoxin_1	Bacteria	Actinobacteriota	#N/A	#N/A	#N/A	#N/A	#N/A	#N/A
103	scaff_0001456021_1	Day8	19.6	5	Acetoacetate decarboxylase (ADC)	adc	-	4.1.1.4	ko:K01574	ADC	Bacteria	Actinobacteriota	Thermoleophilia	Ga0077560	Ga0077560	F1-20-MAGs101	F1-20-MAGs101 sp005792725	Actinobacteria bacterium F1-140-MAGs043
104	scaff_0000337325_1	Day3	6	1	Forms passive diffusion pores that allow small molecular weight hydrophilic materials across the outer membrane	ropAch1	-	-	-	Porin_2	Bacteria	Proteobacteria	Alphaproteobacteria	Rhizobiales	Xanthobacteraceae	Bradyrhizobium	#N/A	#N/A
104	scaff_0001431823_1	Day3	6	1	Forms passive diffusion pores that allow small molecular weight hydrophilic materials across the outer membrane	ropAch1	-	-	-	Porin_2	Bacteria	Proteobacteria	Alphaproteobacteria	Rhizobiales	Xanthobacteraceae	Bradyrhizobium	#N/A	#N/A
104	scaff_0000337325_1	Day8	18.3333	3	Forms passive diffusion pores that allow small molecular weight hydrophilic materials across the outer membrane	ropAch1	-	-	-	Porin_2	Bacteria	Proteobacteria	Alphaproteobacteria	Rhizobiales	Xanthobacteraceae	Bradyrhizobium	#N/A	#N/A
104	scaff_0001431823_1	Day8	18.3333	3	Forms passive diffusion pores that allow small molecular weight hydrophilic materials across the outer membrane	ropAch1	-	-	-	Porin_2	Bacteria	Proteobacteria	Alphaproteobacteria	Rhizobiales	Xanthobacteraceae	Bradyrhizobium	#N/A	#N/A
105	scaffI3_0000173698_1	Day3	5	1	Receptor family ligand binding region	braC	-	-	ko:K01999	Peripla_BP_6	Bacteria	Actinobacteriota	Actinomycetia	Propionibacteriales	Nocardioidaceae	#N/A	#N/A	#N/A
106	scaff_0000074921_4	Day8	21.5	2	Outer membrane protein beta-barrel domain	-	-	-	-	OMP_b-brl	Bacteria	Proteobacteria	Alphaproteobacteria	Rhizobiales	Xanthobacteraceae	Bradyrhizobium	#N/A	#N/A
106	scaff_0000755940_2	Day8	21.5	2	OmpA-like transmembrane domain	-	-	-	ko:K16079	OMP_b-brl,OmpA_membrane	Bacteria	Proteobacteria	Alphaproteobacteria	Rhizobiales	Xanthobacteraceae	#N/A	#N/A	#N/A
107	scaff_0000280873_3	Day3	28	1	Produces ATP from ADP in the presence of a proton gradient across the membrane. The catalytic sites are hosted primarily by the beta subunits	atpD	GO:0005575,GO:0005576,GO:0005618,GO:0005622,GO:0005623,GO:0005737,GO:0005829,GO:0005886,GO:0008150,GO:0016020,GO:0030312,GO:0040007,GO:0044424,GO:0044444,GO:0044464,GO:0071944	3.6.3.14	ko:K02112	ATP-synt_ab,ATP-synt_ab_N	#N/A	#N/A	#N/A	#N/A	#N/A	#N/A	#N/A	#N/A
107	scaff_0000280873_3	Day8	35.8571	7	Produces ATP from ADP in the presence of a proton gradient across the membrane. The catalytic sites are hosted primarily by the beta subunits	atpD	GO:0005575,GO:0005576,GO:0005618,GO:0005622,GO:0005623,GO:0005737,GO:0005829,GO:0005886,GO:0008150,GO:0016020,GO:0030312,GO:0040007,GO:0044424,GO:0044444,GO:0044464,GO:0071944	3.6.3.14	ko:K02112	ATP-synt_ab,ATP-synt_ab_N	#N/A	#N/A	#N/A	#N/A	#N/A	#N/A	#N/A	#N/A
108	scaff_0000235124_2	Day8	11	1	amidohydrolase	-	-	-	ko:K07045	Amidohydro_2	Bacteria	#N/A	#N/A	#N/A	#N/A	#N/A	#N/A	#N/A
108	scaff_0002187311_2	Day8	11	1	amidohydrolase 2	-	-	-	ko:K07045	Amidohydro_2	Bacteria	#N/A	#N/A	#N/A	#N/A	#N/A	#N/A	#N/A
109	scaff_0000606575_4	Day3	5	3	-	-	-	-	-	-	Bacteria	Acidobacteriota	Acidobacteriae	#N/A	#N/A	#N/A	#N/A	#N/A
109	scaff_0001573595_2	Day3	5	3	-	-	-	-	-	-	Bacteria	Acidobacteriota	Acidobacteriae	#N/A	#N/A	#N/A	#N/A	#N/A
109	scaff_0000606575_4	Day8	6	2	-	-	-	-	-	-	Bacteria	Acidobacteriota	Acidobacteriae	#N/A	#N/A	#N/A	#N/A	#N/A
109	scaff_0001573595_2	Day8	6	2	-	-	-	-	-	-	Bacteria	Acidobacteriota	Acidobacteriae	#N/A	#N/A	#N/A	#N/A	#N/A
110	scaff_0002068118_1	Day8	59.3333	3	Forms passive diffusion pores that allow small molecular weight hydrophilic materials across the outer membrane	ropAch1	-	-	-	Porin_2	Bacteria	Proteobacteria	Alphaproteobacteria	Rhizobiales	Xanthobacteraceae	Bradyrhizobium	#N/A	#N/A
111	scaff_0001264853_4	Day3	61	1	TIGRFAM PQQ-dependent dehydrogenase, methanol ethanol family	xoxF	-	1.1.2.8	ko:K00114	PQQ,PQQ_2	Bacteria	Proteobacteria	Alphaproteobacteria	#N/A	#N/A	#N/A	#N/A	#N/A
111	scaff_0001264853_4	Day8	79	2	TIGRFAM PQQ-dependent dehydrogenase, methanol ethanol family	xoxF	-	1.1.2.8	ko:K00114	PQQ,PQQ_2	Bacteria	Proteobacteria	Alphaproteobacteria	#N/A	#N/A	#N/A	#N/A	#N/A
112	scaff_0001412134_3	Day8	86.6667	3	PQQ-like domain	xoxF	-	1.1.2.8	ko:K00114	PQQ	Bacteria	Proteobacteria	Alphaproteobacteria	#N/A	#N/A	#N/A	#N/A	#N/A
113	scaff_0000549975_2	Day8	95.3333	3	This protein promotes the GTP-dependent binding of aminoacyl-tRNA to the A-site of ribosomes during protein biosynthesis	tuf	GO:0003674,GO:0003676,GO:0003723,GO:0003746,GO:0005488,GO:0005575,GO:0005622,GO:0005623,GO:0005737,GO:0005829,GO:0005886,GO:0006412,GO:0006414,GO:0006518,GO:0006807,GO:0008135,GO:0008150,GO:0008152,GO:0009058,GO:0009059,GO:0009987,GO:0010467,GO:0016020,GO:0019538,GO:0034641,GO:0034645,GO:0043043,GO:0043170,GO:0043603,GO:0043604,GO:0044237,GO:0044238,GO:0044249,GO:0044260,GO:0044267,GO:0044271,GO:…	-	ko:K02358	GTP_EFTU,GTP_EFTU_D2,GTP_EFTU_D3	Bacteria	Proteobacteria	Gammaproteobacteria	Burkholderiales	#N/A	#N/A	#N/A	#N/A
114	scaff_0000638549_3	Day3	9	1	Methane/Phenol/Toluene Hydroxylase	-	-	1.14.13.227,1.14.13.236	ko:K07402,ko:K15760,ko:K18223	Phenol_Hydrox,YHS	Bacteria	Actinobacteriota	Actinomycetia	#N/A	#N/A	#N/A	#N/A	#N/A
114	scaff_0000638549_3	Day8	6.57143	7	Methane/Phenol/Toluene Hydroxylase	-	-	1.14.13.227,1.14.13.236	ko:K07402,ko:K15760,ko:K18223	Phenol_Hydrox,YHS	Bacteria	Actinobacteriota	Actinomycetia	#N/A	#N/A	#N/A	#N/A	#N/A
115	scaff_0000054665_5	Day8	6	1	Key enzyme in the regulation of glycerol uptake and metabolism. Catalyzes the phosphorylation of glycerol to yield sn- glycerol 3-phosphate	glpK	GO:0003674,GO:0003824,GO:0004370,GO:0005975,GO:0006066,GO:0006071,GO:0006793,GO:0006796,GO:0008150,GO:0008152,GO:0009987,GO:0016301,GO:0016310,GO:0016740,GO:0016772,GO:0016773,GO:0019400,GO:0019751,GO:0044237,GO:0044238,GO:0044262,GO:0044281,GO:0071704,GO:1901615	2.7.1.30	ko:K00864	FGGY_C,FGGY_N	Bacteria	#N/A	#N/A	#N/A	#N/A	#N/A	#N/A	#N/A
115	scaff_0000097676_2	Day8	6	1	Key enzyme in the regulation of glycerol uptake and metabolism. Catalyzes the phosphorylation of glycerol to yield sn- glycerol 3-phosphate	glpK	GO:0003674,GO:0003824,GO:0004370,GO:0005975,GO:0006066,GO:0006071,GO:0006793,GO:0006796,GO:0008150,GO:0008152,GO:0009987,GO:0016301,GO:0016310,GO:0016740,GO:0016772,GO:0016773,GO:0019400,GO:0019751,GO:0044237,GO:0044238,GO:0044262,GO:0044281,GO:0071704,GO:1901615	2.7.1.30	ko:K00864	FGGY_C,FGGY_N	Bacteria	#N/A	#N/A	#N/A	#N/A	#N/A	#N/A	#N/A
116	scaff_0001064951_1	Day3	38.3333	3	PQQ enzyme repeat	xoxF	-	1.1.2.8	ko:K00114	PQQ,PQQ_2	Bacteria	Proteobacteria	Gammaproteobacteria	Burkholderiales	#N/A	#N/A	#N/A	#N/A
116	scaff_0001064951_1	Day8	39	11	PQQ enzyme repeat	xoxF	-	1.1.2.8	ko:K00114	PQQ,PQQ_2	Bacteria	Proteobacteria	Gammaproteobacteria	Burkholderiales	#N/A	#N/A	#N/A	#N/A
117	scaff_0000648124_1	Day3	5.8	5	Prevents misfolding and promotes the refolding and proper assembly of unfolded polypeptides generated under stress conditions	groL	GO:0003674,GO:0005488,GO:0005515,GO:0005575,GO:0005622,GO:0005623,GO:0005737,GO:0005829,GO:0006457,GO:0006458,GO:0008150,GO:0009987,GO:0016465,GO:0032991,GO:0044183,GO:0044424,GO:0044444,GO:0044445,GO:0044464,GO:0051082,GO:0061077,GO:0101031,GO:1990220	-	ko:K04077	Cpn60_TCP1	Bacteria	Actinobacteriota	Acidimicrobiia	Acidimicrobiales	#N/A	#N/A	#N/A	#N/A
117	scaff_0000648124_1	Day8	6	2	Prevents misfolding and promotes the refolding and proper assembly of unfolded polypeptides generated under stress conditions	groL	GO:0003674,GO:0005488,GO:0005515,GO:0005575,GO:0005622,GO:0005623,GO:0005737,GO:0005829,GO:0006457,GO:0006458,GO:0008150,GO:0009987,GO:0016465,GO:0032991,GO:0044183,GO:0044424,GO:0044444,GO:0044445,GO:0044464,GO:0051082,GO:0061077,GO:0101031,GO:1990220	-	ko:K04077	Cpn60_TCP1	Bacteria	Actinobacteriota	Acidimicrobiia	Acidimicrobiales	#N/A	#N/A	#N/A	#N/A
118	scaff_0000038913_1	Day3	5	1	PQQ-like domain	xoxF	-	1.1.2.8	ko:K00114	PQQ,PQQ_2	Bacteria	Proteobacteria	Alphaproteobacteria	Rhizobiales	Xanthobacteraceae	#N/A	#N/A	#N/A
118	scaff_0000038913_1	Day8	55.1818	11	PQQ-like domain	xoxF	-	1.1.2.8	ko:K00114	PQQ,PQQ_2	Bacteria	Proteobacteria	Alphaproteobacteria	Rhizobiales	Xanthobacteraceae	#N/A	#N/A	#N/A
119	scaff_0000115891_6	Day8	30.25	4	PQQ-like domain	xoxF	-	1.1.2.8	ko:K00114	PQQ,PQQ_2	Bacteria	Proteobacteria	Alphaproteobacteria	Rhizobiales	Xanthobacteraceae	Bradyrhizobium	#N/A	#N/A
120	scaff_0000031029_8	Day3	79.6667	6	PQQ-like domain	xoxF	-	1.1.2.8	ko:K00114	PQQ,PQQ_2	Bacteria	Proteobacteria	Alphaproteobacteria	Rhizobiales	#N/A	#N/A	#N/A	#N/A
120	scaff_0000031029_8	Day8	84.4545	22	PQQ-like domain	xoxF	-	1.1.2.8	ko:K00114	PQQ,PQQ_2	Bacteria	Proteobacteria	Alphaproteobacteria	Rhizobiales	#N/A	#N/A	#N/A	#N/A
121	scaffI3_0000000094_5	Day8	7	1	TonB-dependent Receptor Plug	-	-	-	-	CarbopepD_reg_2,Plug,TonB_dep_Rec	Bacteria	Bacteroidota	Bacteroidia	Cytophagales	Spirosomaceae	#N/A	#N/A	#N/A
121	scaffI3_0000022031_1	Day8	7	1	PFAM TonB-dependent Receptor Plug	-	-	-	-	CarbopepD_reg_2,Plug,TonB_dep_Rec	Bacteria	Bacteroidota	Bacteroidia	#N/A	#N/A	#N/A	#N/A	#N/A
121	scaffI3_0000078507_2	Day8	7	1	PFAM TonB-dependent Receptor Plug	-	-	-	-	CarbopepD_reg_2,Plug,TonB_dep_Rec	Bacteria	Bacteroidota	Bacteroidia	#N/A	#N/A	#N/A	#N/A	#N/A
121	scaff_0000003857_10	Day8	7	1	Carboxypeptidase regulatory-like domain	-	-	-	-	CarbopepD_reg_2,Plug,TonB_dep_Rec	Bacteria	Bacteroidota	Bacteroidia	Chitinophagales	Chitinophagaceae	#N/A	#N/A	#N/A
121	scaff_0000004160_12	Day8	7	1	TonB-dependent receptor	-	-	-	-	CarbopepD_reg_2,Plug,TonB_dep_Rec	Bacteria	Bacteroidota	Bacteroidia	Flavobacteriales	Flavobacteriaceae	Flavobacterium	#N/A	#N/A
121	scaff_0000004742_24	Day8	7	1	TonB-dependent receptor	-	-	-	-	CarbopepD_reg_2,Plug,TonB_dep_Rec	Bacteria	Bacteroidota	Bacteroidia	Flavobacteriales	Flavobacteriaceae	Flavobacterium	#N/A	#N/A
121	scaff_0000006419_15	Day8	7	1	TonB-dependent Receptor Plug	-	-	-	-	CarbopepD_reg_2,Plug,TonB_dep_Rec	Bacteria	Bacteroidota	Bacteroidia	Chitinophagales	Chitinophagaceae	VBAT01	VBAT01 sp005884665	Bacteroidetes bacterium BD_4
121	scaff_0000006957_13	Day8	7	1	PFAM TonB-dependent Receptor Plug	-	-	-	-	CarbopepD_reg_2,Plug,TonB_dep_Rec	Bacteria	Bacteroidota	Bacteroidia	Chitinophagales	#N/A	#N/A	#N/A	#N/A
121	scaff_0000008369_2	Day8	7	1	PFAM TonB-dependent Receptor Plug	-	-	-	-	CarbopepD_reg_2,Plug,TonB_dep_Rec	Bacteria	Bacteroidota	Bacteroidia	Chitinophagales	Chitinophagaceae	#N/A	#N/A	#N/A
121	scaff_0000009679_12	Day8	7	1	PFAM TonB-dependent Receptor Plug	-	-	-	-	CarbopepD_reg_2,Plug,TonB_dep_Rec	Bacteria	Bacteroidota	Bacteroidia	Chitinophagales	#N/A	#N/A	#N/A	#N/A
121	scaff_0000017500_7	Day8	7	1	TonB dependent receptor	-	-	-	-	CarbopepD_reg_2,Plug,TonB_dep_Rec	Bacteria	Gemmatimonadota	Gemmatimonadetes	Gemmatimonadales	Gemmatimonadaceae	#N/A	#N/A	#N/A
121	scaff_0000021364_12	Day8	7	1	Outer membrane receptor	-	-	-	-	CarbopepD_reg_2,Plug,TonB_dep_Rec	Bacteria	Bacteroidota	Bacteroidia	#N/A	#N/A	#N/A	#N/A	#N/A
121	scaff_0000024370_4	Day8	7	1	TonB-dependent Receptor Plug	-	-	-	-	CarbopepD_reg_2,Plug,TonB_dep_Rec	Bacteria	Bacteroidota	Bacteroidia	Cytophagales	Spirosomaceae	#N/A	#N/A	#N/A
121	scaff_0000026738_4	Day8	7	1	PFAM TonB-dependent Receptor Plug	-	-	-	-	CarbopepD_reg_2,Plug,TonB_dep_Rec	Bacteria	Bacteroidota	Bacteroidia	#N/A	#N/A	#N/A	#N/A	#N/A
121	scaff_0000044683_4	Day8	7	1	TonB dependent receptor	-	-	-	-	CarbopepD_reg_2,Plug,TonB_dep_Rec	Bacteria	Bacteroidota	Bacteroidia	#N/A	#N/A	#N/A	#N/A	#N/A
121	scaff_0000046490_1	Day8	7	1	Carboxypeptidase regulatory-like domain	-	-	-	-	CarbopepD_reg_2,Plug,TonB_dep_Rec	Bacteria	Bacteroidota	Bacteroidia	Chitinophagales	Chitinophagaceae	#N/A	#N/A	#N/A
121	scaff_0000048191_3	Day8	7	1	TonB dependent receptor	-	-	-	-	CarbopepD_reg_2,Plug,TonB_dep_Rec	Bacteria	Gemmatimonadota	Gemmatimonadetes	Gemmatimonadales	Gemmatimonadaceae	#N/A	#N/A	#N/A
121	scaff_0000048491_1	Day8	7	1	Carboxypeptidase regulatory-like domain	-	-	-	-	CarbopepD_reg_2,Plug,TonB_dep_Rec	Bacteria	Bacteroidota	Bacteroidia	Chitinophagales	Chitinophagaceae	#N/A	#N/A	#N/A
121	scaff_0000150441_3	Day8	7	1	TonB-linked outer membrane protein, SusC RagA family	-	-	-	-	CarbopepD_reg_2,Plug,STN,TonB_dep_Rec	Bacteria	Bacteroidota	Bacteroidia	Chitinophagales	Chitinophagaceae	#N/A	#N/A	#N/A
121	scaff_0000158717_3	Day8	7	1	Carboxypeptidase regulatory-like domain	-	-	-	-	CarbopepD_reg_2,Plug,TonB_dep_Rec	Bacteria	Bacteroidota	Bacteroidia	Chitinophagales	Chitinophagaceae	#N/A	#N/A	#N/A
121	scaff_0000230333_2	Day8	7	1	PFAM TonB-dependent Receptor Plug	-	-	-	-	CarbopepD_reg_2,Plug,TonB_dep_Rec	Bacteria	Bacteroidota	Bacteroidia	Chitinophagales	Chitinophagaceae	#N/A	#N/A	#N/A
121	scaff_0000339014_2	Day8	7	1	TonB-dependent receptor plug	-	-	-	-	CarbopepD_reg_2,Plug,TonB_dep_Rec	Bacteria	Bacteroidota	Bacteroidia	Chitinophagales	Chitinophagaceae	#N/A	#N/A	#N/A
121	scaff_0000342093_3	Day8	7	1	TonB-linked outer membrane protein, SusC RagA family	-	-	-	-	CarbopepD_reg_2,Plug,TonB_dep_Rec	Bacteria	Bacteroidota	Bacteroidia	Chitinophagales	Chitinophagaceae	Niastella	#N/A	#N/A
121	scaff_0000617232_1	Day8	7	1	TonB-linked outer membrane protein, SusC RagA family	-	-	-	-	CarbopepD_reg_2,Plug,TonB_dep_Rec	Bacteria	Bacteroidota	Bacteroidia	Chitinophagales	Chitinophagaceae	UBA7600	#N/A	#N/A
121	scaff_0001255865_1	Day8	7	1	TonB-dependent Receptor Plug	-	-	-	-	CarbopepD_reg_2,Plug,TonB_dep_Rec	Bacteria	Bacteroidota	Bacteroidia	Cytophagales	Spirosomaceae	#N/A	#N/A	#N/A
121	scaff_0001257204_3	Day8	7	1	TonB-dependent receptor	-	-	-	-	CarbopepD_reg_2,Plug,TonB_dep_Rec	Bacteria	Bacteroidota	Bacteroidia	Flavobacteriales	Flavobacteriaceae	Flavobacterium	#N/A	#N/A
121	scaff_0001268113_2	Day8	7	1	TonB-dependent receptor	-	-	-	-	CarbopepD_reg_2,Plug,TonB_dep_Rec	#N/A	#N/A	#N/A	#N/A	#N/A	#N/A	#N/A	#N/A
121	scaff_0001341838_1	Day8	7	1	TonB dependent receptor	-	-	-	-	CarbopepD_reg_2,Plug,TonB_dep_Rec	Bacteria	Bacteroidota	Bacteroidia	#N/A	#N/A	#N/A	#N/A	#N/A
121	scaff_0001408554_1	Day8	7	1	Carboxypeptidase regulatory-like domain	-	-	-	-	CarbopepD_reg_2,Plug,TonB_dep_Rec	Bacteria	Bacteroidota	Bacteroidia	Chitinophagales	Chitinophagaceae	Palsa-955	Palsa-955 sp003721595	Ferruginibacter sp. BO-59
121	scaff_0001416102_1	Day8	7	1	PFAM TonB-dependent Receptor Plug	-	-	-	-	CarbopepD_reg_2,Plug,TonB_dep_Rec	Bacteria	Bacteroidota	Bacteroidia	#N/A	#N/A	#N/A	#N/A	#N/A
121	scaff_0001438986_1	Day8	7	1	TonB-dependent receptor	-	-	-	-	CarbopepD_reg_2,Plug,TonB_dep_Rec	Bacteria	Bacteroidota	Bacteroidia	Flavobacteriales	Flavobacteriaceae	Flavobacterium	#N/A	#N/A
121	scaff_0001452841_1	Day8	7	1	PFAM TonB-dependent Receptor Plug	-	-	-	-	CarbopepD_reg_2,Plug,TonB_dep_Rec	Bacteria	Bacteroidota	Bacteroidia	Chitinophagales	Chitinophagaceae	#N/A	#N/A	#N/A
121	scaff_0001676492_1	Day8	7	1	Carboxypeptidase regulatory-like domain	-	-	-	-	CarbopepD_reg_2,Plug,TonB_dep_Rec	Bacteria	Bacteroidota	Bacteroidia	Chitinophagales	Chitinophagaceae	#N/A	#N/A	#N/A
121	scaff_0001818508_1	Day8	7	1	Carboxypeptidase regulatory-like domain	-	-	-	-	CarbopepD_reg_2,Plug,TonB_dep_Rec	Bacteria	Bacteroidota	Bacteroidia	Chitinophagales	Chitinophagaceae	#N/A	#N/A	#N/A
121	scaff_0001960214_2	Day8	7	1	TonB dependent receptor	-	-	-	-	CarbopepD_reg_2,Plug,TonB_dep_Rec	Bacteria	Bacteroidota	Bacteroidia	#N/A	#N/A	#N/A	#N/A	#N/A
121	scaff_0002079137_1	Day8	7	1	TonB dependent receptor	-	-	-	-	CarbopepD_reg_2,Plug,TonB_dep_Rec	Bacteria	Bacteroidota	Bacteroidia	#N/A	#N/A	#N/A	#N/A	#N/A
121	scaff_0002350285_1	Day8	7	1	TonB-linked outer membrane protein, SusC RagA family	-	-	-	-	CarbopepD_reg_2,Plug,TonB_dep_Rec	Bacteria	Bacteroidota	Bacteroidia	Sphingobacteriales	Sphingobacteriaceae	Mucilaginibacter	#N/A	#N/A
121	scaff_0002444133_1	Day8	7	1	Carboxypeptidase regulatory-like domain	-	-	-	-	CarbopepD_reg_2,Plug,TonB_dep_Rec	Bacteria	Bacteroidota	Bacteroidia	Chitinophagales	Chitinophagaceae	#N/A	#N/A	#N/A
122	scaff_0000294417_1	Day3	6	1	Key enzyme in the regulation of glycerol uptake and metabolism. Catalyzes the phosphorylation of glycerol to yield sn- glycerol 3-phosphate	glpK	GO:0003674,GO:0003824,GO:0004370,GO:0005975,GO:0006066,GO:0006071,GO:0006793,GO:0006796,GO:0008150,GO:0008152,GO:0009987,GO:0016301,GO:0016310,GO:0016740,GO:0016772,GO:0016773,GO:0019400,GO:0019751,GO:0044237,GO:0044238,GO:0044262,GO:0044281,GO:0071704,GO:1901615	2.7.1.30	ko:K00864	FGGY_C,FGGY_N	Bacteria	Actinobacteriota	Thermoleophilia	Solirubrobacterales	Solirubrobacteraceae	#N/A	#N/A	#N/A
122	scaff_0000294417_1	Day8	5.33333	3	Key enzyme in the regulation of glycerol uptake and metabolism. Catalyzes the phosphorylation of glycerol to yield sn- glycerol 3-phosphate	glpK	GO:0003674,GO:0003824,GO:0004370,GO:0005975,GO:0006066,GO:0006071,GO:0006793,GO:0006796,GO:0008150,GO:0008152,GO:0009987,GO:0016301,GO:0016310,GO:0016740,GO:0016772,GO:0016773,GO:0019400,GO:0019751,GO:0044237,GO:0044238,GO:0044262,GO:0044281,GO:0071704,GO:1901615	2.7.1.30	ko:K00864	FGGY_C,FGGY_N	Bacteria	Actinobacteriota	Thermoleophilia	Solirubrobacterales	Solirubrobacteraceae	#N/A	#N/A	#N/A
123	scaff_0000000034_98	Day3	6	1	Aldehyde oxidase and xanthine dehydrogenase, a/b hammerhead domain	iorB	-	1.3.99.16	ko:K07303	Ald_Xan_dh_C,Ald_Xan_dh_C2	Bacteria	Proteobacteria	Alphaproteobacteria	Rhizobiales	Xanthobacteraceae	Bradyrhizobium	#N/A	#N/A
123	scaff_0000000034_98	Day8	35.6	5	Aldehyde oxidase and xanthine dehydrogenase, a/b hammerhead domain	iorB	-	1.3.99.16	ko:K07303	Ald_Xan_dh_C,Ald_Xan_dh_C2	Bacteria	Proteobacteria	Alphaproteobacteria	Rhizobiales	Xanthobacteraceae	Bradyrhizobium	#N/A	#N/A
124	scaff_0000412768_2	Day8	6	2	amidohydrolase	-	-	-	ko:K07045	Amidohydro_2	Bacteria	Actinobacteriota	Actinomycetia	#N/A	#N/A	#N/A	#N/A	#N/A
124	scaff_0000485369_1	Day8	6	2	Amidohydrolase	-	-	-	ko:K07045	Amidohydro_2	Bacteria	Actinobacteriota	Actinomycetia	#N/A	#N/A	#N/A	#N/A	#N/A
125	scaff_0000039409_3	Day8	87.5	2	Catalyzes the reversible oxidation of malate to oxaloacetate	mdh	GO:0003674,GO:0003824,GO:0004470,GO:0006082,GO:0006091,GO:0006099,GO:0006101,GO:0008150,GO:0008152,GO:0009060,GO:0009987,GO:0015980,GO:0016491,GO:0016614,GO:0016615,GO:0016616,GO:0016999,GO:0017144,GO:0019752,GO:0030060,GO:0043436,GO:0044237,GO:0044238,GO:0044281,GO:0045333,GO:0055114,GO:0071704,GO:0072350	1.1.1.37	ko:K00024	Ldh_1_C,Ldh_1_N	Bacteria	Proteobacteria	Alphaproteobacteria	Rhizobiales	#N/A	#N/A	#N/A	#N/A
125	scaff_0000149181_7	Day8	87.5	2	Catalyzes the reversible oxidation of malate to oxaloacetate	mdh	GO:0003674,GO:0003824,GO:0004470,GO:0006082,GO:0006091,GO:0006099,GO:0006101,GO:0008150,GO:0008152,GO:0009060,GO:0009987,GO:0015980,GO:0016491,GO:0016614,GO:0016615,GO:0016616,GO:0016999,GO:0017144,GO:0019752,GO:0030060,GO:0043436,GO:0044237,GO:0044238,GO:0044281,GO:0045333,GO:0055114,GO:0071704,GO:0072350	1.1.1.37	ko:K00024	Ldh_1_C,Ldh_1_N	Bacteria	Proteobacteria	Alphaproteobacteria	#N/A	#N/A	#N/A	#N/A	#N/A
125	scaff_0000210512_3	Day8	87.5	2	Catalyzes the reversible oxidation of malate to oxaloacetate	mdh	GO:0003674,GO:0003824,GO:0004470,GO:0006082,GO:0006091,GO:0006099,GO:0006101,GO:0008150,GO:0008152,GO:0009060,GO:0009987,GO:0015980,GO:0016491,GO:0016614,GO:0016615,GO:0016616,GO:0016999,GO:0017144,GO:0019752,GO:0030060,GO:0043436,GO:0044237,GO:0044238,GO:0044281,GO:0045333,GO:0055114,GO:0071704,GO:0072350	1.1.1.37	ko:K00024	Ldh_1_C,Ldh_1_N	Bacteria	Proteobacteria	Alphaproteobacteria	Rhizobiales	#N/A	#N/A	#N/A	#N/A
125	scaff_0001567314_3	Day8	87.5	2	Catalyzes the reversible oxidation of malate to oxaloacetate	mdh	GO:0003674,GO:0003824,GO:0004470,GO:0006082,GO:0006091,GO:0006099,GO:0006101,GO:0008150,GO:0008152,GO:0009060,GO:0009987,GO:0015980,GO:0016491,GO:0016614,GO:0016615,GO:0016616,GO:0016999,GO:0017144,GO:0019752,GO:0030060,GO:0043436,GO:0044237,GO:0044238,GO:0044281,GO:0045333,GO:0055114,GO:0071704,GO:0072350	1.1.1.37	ko:K00024	Ldh_1_C,Ldh_1_N	Bacteria	Proteobacteria	Alphaproteobacteria	#N/A	#N/A	#N/A	#N/A	#N/A
125	scaff_0001580451_2	Day8	87.5	2	Catalyzes the reversible oxidation of malate to oxaloacetate	mdh	GO:0003674,GO:0003824,GO:0004470,GO:0006082,GO:0006091,GO:0006099,GO:0006101,GO:0008150,GO:0008152,GO:0009060,GO:0009987,GO:0015980,GO:0016491,GO:0016614,GO:0016615,GO:0016616,GO:0016999,GO:0017144,GO:0019752,GO:0030060,GO:0043436,GO:0044237,GO:0044238,GO:0044281,GO:0045333,GO:0055114,GO:0071704,GO:0072350	1.1.1.37	ko:K00024	Ldh_1_C,Ldh_1_N	Bacteria	Proteobacteria	Alphaproteobacteria	#N/A	#N/A	#N/A	#N/A	#N/A
125	scaff_0001903227_2	Day8	87.5	2	Catalyzes the reversible oxidation of malate to oxaloacetate	mdh	GO:0003674,GO:0003824,GO:0004470,GO:0006082,GO:0006091,GO:0006099,GO:0006101,GO:0008150,GO:0008152,GO:0009060,GO:0009987,GO:0015980,GO:0016491,GO:0016614,GO:0016615,GO:0016616,GO:0016999,GO:0017144,GO:0019752,GO:0030060,GO:0043436,GO:0044237,GO:0044238,GO:0044281,GO:0045333,GO:0055114,GO:0071704,GO:0072350	1.1.1.37	ko:K00024	Ldh_1_C,Ldh_1_N	Bacteria	Proteobacteria	Alphaproteobacteria	#N/A	#N/A	#N/A	#N/A	#N/A
125	scaff_0002428886_1	Day8	87.5	2	Catalyzes the reversible oxidation of malate to oxaloacetate	mdh	GO:0003674,GO:0003824,GO:0004470,GO:0006082,GO:0006091,GO:0006099,GO:0006101,GO:0008150,GO:0008152,GO:0009060,GO:0009987,GO:0015980,GO:0016491,GO:0016614,GO:0016615,GO:0016616,GO:0016999,GO:0017144,GO:0019752,GO:0030060,GO:0043436,GO:0044237,GO:0044238,GO:0044281,GO:0045333,GO:0055114,GO:0071704,GO:0072350	1.1.1.37	ko:K00024	Ldh_1_C,Ldh_1_N	Bacteria	Proteobacteria	Alphaproteobacteria	#N/A	#N/A	#N/A	#N/A	#N/A
126	scaff_0001795221_2	Day8	5.5	2	Bacterial extracellular solute-binding proteins, family 5 Middle	-	-	-	ko:K02035	SBP_bac_5	Bacteria	Actinobacteriota	Actinomycetia	Mycobacteriales	Micromonosporaceae	AC-43	AC-43 sp005885555	Actinobacteria bacterium AC_7
127	scaff_0001273121_1	Day8	58.6	5	Transaldolase is important for the balance of metabolites in the pentose-phosphate pathway	tal	-	1.1.1.343,1.1.1.44,2.2.1.2,3.1.26.12,5.3.1.9	ko:K00033,ko:K00616,ko:K01810,ko:K08300,ko:K13810	PGI,TAL_FSA	Bacteria	#N/A	#N/A	#N/A	#N/A	#N/A	#N/A	#N/A
128	scaff_0000000034_103	Day3	48.9333	15	PQQ-like domain	xoxF	-	1.1.2.8	ko:K00114	PQQ,PQQ_2	Bacteria	Proteobacteria	Alphaproteobacteria	Rhizobiales	Xanthobacteraceae	Bradyrhizobium	#N/A	#N/A
128	scaff_0000000034_103	Day8	47.7333	15	PQQ-like domain	xoxF	-	1.1.2.8	ko:K00114	PQQ,PQQ_2	Bacteria	Proteobacteria	Alphaproteobacteria	Rhizobiales	Xanthobacteraceae	Bradyrhizobium	#N/A	#N/A
129	scaff_0000444174_1	Day8	58.6667	3	Catalyzes the reversible oxidation of malate to oxaloacetate	mdh	GO:0003674,GO:0003824,GO:0004470,GO:0006082,GO:0006091,GO:0006099,GO:0006101,GO:0008150,GO:0008152,GO:0009060,GO:0009987,GO:0015980,GO:0016491,GO:0016614,GO:0016615,GO:0016616,GO:0016999,GO:0017144,GO:0019752,GO:0030060,GO:0043436,GO:0044237,GO:0044238,GO:0044281,GO:0045333,GO:0055114,GO:0071704,GO:0072350	1.1.1.37	ko:K00024	Ldh_1_C,Ldh_1_N	Bacteria	Proteobacteria	Alphaproteobacteria	Rhizobiales	Xanthobacteraceae	Bradyrhizobium	#N/A	#N/A
130	scaff_0000779226_1	Day8	60.8571	7	Forms passive diffusion pores that allow small molecular weight hydrophilic materials across the outer membrane	ropAch1	-	-	-	Porin_2	Bacteria	Proteobacteria	Alphaproteobacteria	Rhizobiales	Xanthobacteraceae	Bradyrhizobium	#N/A	#N/A
131	scaff_0000008613_4	Day3	6	1	Periplasmic binding protein domain	-	-	-	ko:K02058,ko:K10559	Peripla_BP_4	Bacteria	Proteobacteria	Alphaproteobacteria	Rhizobiales	#N/A	#N/A	#N/A	#N/A
131	scaff_0000025600_6	Day3	6	1	Periplasmic binding protein domain	-	-	-	ko:K02058,ko:K10559	Peripla_BP_4	Bacteria	Proteobacteria	Alphaproteobacteria	Rhizobiales	Xanthobacteraceae	Bradyrhizobium	#N/A	#N/A
131	scaff_0000051916_3	Day3	6	1	Periplasmic binding protein domain	-	-	-	ko:K02058,ko:K10559	Peripla_BP_4	Bacteria	Proteobacteria	Alphaproteobacteria	Rhizobiales	Xanthobacteraceae	Bradyrhizobium	#N/A	#N/A
131	scaff_0000112506_1	Day3	6	1	Periplasmic binding protein domain	-	-	-	ko:K02058,ko:K10559	Peripla_BP_4	Bacteria	Proteobacteria	Alphaproteobacteria	#N/A	#N/A	#N/A	#N/A	#N/A
131	scaff_0000222423_2	Day3	6	1	Periplasmic binding protein domain	-	-	-	ko:K02058,ko:K10559	Peripla_BP_4	Bacteria	Proteobacteria	Alphaproteobacteria	Rhizobiales	#N/A	#N/A	#N/A	#N/A
131	scaff_0000328458_2	Day3	6	1	Periplasmic binding protein domain	-	-	-	ko:K02058,ko:K10559	Peripla_BP_4	Bacteria	Proteobacteria	Alphaproteobacteria	Rhizobiales	Xanthobacteraceae	Bradyrhizobium	#N/A	#N/A
131	scaff_0000807425_1	Day3	6	1	Periplasmic binding protein domain	-	-	-	ko:K02058,ko:K10559	Peripla_BP_4	Bacteria	Proteobacteria	Alphaproteobacteria	Rhizobiales	Xanthobacteraceae	Bradyrhizobium	#N/A	#N/A
131	scaff_0001374130_4	Day3	6	1	Periplasmic binding protein domain	-	-	-	ko:K02058,ko:K10559	Peripla_BP_4	Bacteria	Proteobacteria	Alphaproteobacteria	Rhizobiales	#N/A	#N/A	#N/A	#N/A
131	scaff_0000008613_4	Day8	45	3	Periplasmic binding protein domain	-	-	-	ko:K02058,ko:K10559	Peripla_BP_4	Bacteria	Proteobacteria	Alphaproteobacteria	Rhizobiales	#N/A	#N/A	#N/A	#N/A
131	scaff_0000025600_6	Day8	45	3	Periplasmic binding protein domain	-	-	-	ko:K02058,ko:K10559	Peripla_BP_4	Bacteria	Proteobacteria	Alphaproteobacteria	Rhizobiales	Xanthobacteraceae	Bradyrhizobium	#N/A	#N/A
131	scaff_0000051916_3	Day8	45	3	Periplasmic binding protein domain	-	-	-	ko:K02058,ko:K10559	Peripla_BP_4	Bacteria	Proteobacteria	Alphaproteobacteria	Rhizobiales	Xanthobacteraceae	Bradyrhizobium	#N/A	#N/A
131	scaff_0000112506_1	Day8	45	3	Periplasmic binding protein domain	-	-	-	ko:K02058,ko:K10559	Peripla_BP_4	Bacteria	Proteobacteria	Alphaproteobacteria	#N/A	#N/A	#N/A	#N/A	#N/A
131	scaff_0000222423_2	Day8	45	3	Periplasmic binding protein domain	-	-	-	ko:K02058,ko:K10559	Peripla_BP_4	Bacteria	Proteobacteria	Alphaproteobacteria	Rhizobiales	#N/A	#N/A	#N/A	#N/A
131	scaff_0000328458_2	Day8	45	3	Periplasmic binding protein domain	-	-	-	ko:K02058,ko:K10559	Peripla_BP_4	Bacteria	Proteobacteria	Alphaproteobacteria	Rhizobiales	Xanthobacteraceae	Bradyrhizobium	#N/A	#N/A
131	scaff_0000807425_1	Day8	45	3	Periplasmic binding protein domain	-	-	-	ko:K02058,ko:K10559	Peripla_BP_4	Bacteria	Proteobacteria	Alphaproteobacteria	Rhizobiales	Xanthobacteraceae	Bradyrhizobium	#N/A	#N/A
131	scaff_0001374130_4	Day8	45	3	Periplasmic binding protein domain	-	-	-	ko:K02058,ko:K10559	Peripla_BP_4	Bacteria	Proteobacteria	Alphaproteobacteria	Rhizobiales	#N/A	#N/A	#N/A	#N/A
132	scaff_0001370942_4	Day3	5	1	Belongs to the aldehyde dehydrogenase family	aldA	GO:0003674,GO:0003824,GO:0004029,GO:0008150,GO:0008152,GO:0009987,GO:0016043,GO:0016491,GO:0016620,GO:0016903,GO:0022607,GO:0033723,GO:0043933,GO:0044085,GO:0051259,GO:0051260,GO:0051262,GO:0051289,GO:0055114,GO:0065003,GO:0071840	-	ko:K00138,ko:K18370	Aldedh	Bacteria	Actinobacteriota	Actinomycetia	#N/A	#N/A	#N/A	#N/A	#N/A
132	scaff_0002347112_1	Day3	5	1	Belongs to the aldehyde dehydrogenase family	aldA	-	-	ko:K00138,ko:K18370	Aldedh	Bacteria	Actinobacteriota	Actinomycetia	Mycobacteriales	Mycobacteriaceae	Mycobacterium	#N/A	#N/A
132	scaff_0001370942_4	Day8	5.75	4	Belongs to the aldehyde dehydrogenase family	aldA	GO:0003674,GO:0003824,GO:0004029,GO:0008150,GO:0008152,GO:0009987,GO:0016043,GO:0016491,GO:0016620,GO:0016903,GO:0022607,GO:0033723,GO:0043933,GO:0044085,GO:0051259,GO:0051260,GO:0051262,GO:0051289,GO:0055114,GO:0065003,GO:0071840	-	ko:K00138,ko:K18370	Aldedh	Bacteria	Actinobacteriota	Actinomycetia	#N/A	#N/A	#N/A	#N/A	#N/A
132	scaff_0002347112_1	Day8	5.75	4	Belongs to the aldehyde dehydrogenase family	aldA	-	-	ko:K00138,ko:K18370	Aldedh	Bacteria	Actinobacteriota	Actinomycetia	Mycobacteriales	Mycobacteriaceae	Mycobacterium	#N/A	#N/A
133	scaff_0000656718_1	Day3	50.5	20	PQQ-like domain	xoxF	-	1.1.2.8	ko:K00114	PQQ,PQQ_2	Bacteria	Proteobacteria	Alphaproteobacteria	Rhizobiales	Xanthobacteraceae	Bradyrhizobium	#N/A	#N/A
133	scaff_0000656718_1	Day8	57.8824	17	PQQ-like domain	xoxF	-	1.1.2.8	ko:K00114	PQQ,PQQ_2	Bacteria	Proteobacteria	Alphaproteobacteria	Rhizobiales	Xanthobacteraceae	Bradyrhizobium	#N/A	#N/A
134	scaff_0000175403_3	Day8	88	1	Aconitate hydratase 1	acnA	GO:0003674,GO:0003676,GO:0003723,GO:0003729,GO:0003730,GO:0003824,GO:0003994,GO:0005488,GO:0005506,GO:0005575,GO:0005576,GO:0005618,GO:0005622,GO:0005623,GO:0005737,GO:0005739,GO:0005829,GO:0005886,GO:0006082,GO:0006091,GO:0006099,GO:0006101,GO:0006629,GO:0006631,GO:0008150,GO:0008152,GO:0008198,GO:0009060,GO:0009987,GO:0010035,GO:0010038,GO:0010039,GO:0015980,GO:0016020,GO:0016829,GO:0016835,GO:…	4.2.1.3	ko:K01681	Aconitase,Aconitase_C	Bacteria	Actinobacteriota	Actinomycetia	Mycobacteriales	Nakamurellaceae	Nakamurella	#N/A	#N/A
135	scaff_0000812177_1	Day8	87	3	PQQ-like domain	xoxF	-	1.1.2.8	ko:K00114	PQQ,PQQ_2	Bacteria	Proteobacteria	Alphaproteobacteria	Rhizobiales	#N/A	#N/A	#N/A	#N/A
136	scaff_0002103303_2	Day8	85	4	PQQ-like domain	xoxF	-	1.1.2.8	ko:K00114	PQQ,PQQ_2	Bacteria	Proteobacteria	Alphaproteobacteria	#N/A	#N/A	#N/A	#N/A	#N/A
137	scaff_0000347689_3	Day8	96.3333	3	Produces ATP from ADP in the presence of a proton gradient across the membrane. The catalytic sites are hosted primarily by the beta subunits	atpD	GO:0005575,GO:0005576,GO:0005618,GO:0005622,GO:0005623,GO:0005737,GO:0005829,GO:0005886,GO:0008150,GO:0016020,GO:0030312,GO:0040007,GO:0044424,GO:0044444,GO:0044464,GO:0071944	3.6.3.14	ko:K02112	ATP-synt_ab,ATP-synt_ab_N	#N/A	#N/A	#N/A	#N/A	#N/A	#N/A	#N/A	#N/A
138	scaff_0000029252_4	Day8	78.2	5	Catalyzes the formation of S-adenosylmethionine (AdoMet) from methionine and ATP. The overall synthetic reaction is composed of two sequential steps, AdoMet formation and the subsequent tripolyphosphate hydrolysis which occurs prior to release of AdoMet from the enzyme	metK	GO:0000096,GO:0000166,GO:0000287,GO:0003674,GO:0003824,GO:0004478,GO:0005488,GO:0005515,GO:0005524,GO:0005575,GO:0005622,GO:0005623,GO:0005737,GO:0005829,GO:0006082,GO:0006139,GO:0006520,GO:0006534,GO:0006555,GO:0006556,GO:0006575,GO:0006725,GO:0006732,GO:0006790,GO:0006807,GO:0008144,GO:0008150,GO:0008152,GO:0009058,GO:0009066,GO:0009069,GO:0009108,GO:0009116,GO:0009119,GO:0009987,GO:0016740,GO:…	2.5.1.6	ko:K00789	S-AdoMet_synt_C,S-AdoMet_synt_M,S-AdoMet_synt_N	Bacteria	Proteobacteria	Gammaproteobacteria	Burkholderiales	#N/A	#N/A	#N/A	#N/A
139	scaff_0000437469_3	Day3	5.66667	3	Prevents misfolding and promotes the refolding and proper assembly of unfolded polypeptides generated under stress conditions	groL	GO:0003674,GO:0005488,GO:0005515,GO:0005575,GO:0005622,GO:0005623,GO:0005737,GO:0005829,GO:0006457,GO:0006458,GO:0008150,GO:0009987,GO:0016465,GO:0032991,GO:0044183,GO:0044424,GO:0044444,GO:0044445,GO:0044464,GO:0051082,GO:0061077,GO:0101031,GO:1990220	-	ko:K04077	Cpn60_TCP1	Bacteria	Actinobacteriota	Actinomycetia	Streptosporangiales	Streptosporangiaceae	#N/A	#N/A	#N/A
139	scaff_0000437469_3	Day8	5.66667	3	Prevents misfolding and promotes the refolding and proper assembly of unfolded polypeptides generated under stress conditions	groL	GO:0003674,GO:0005488,GO:0005515,GO:0005575,GO:0005622,GO:0005623,GO:0005737,GO:0005829,GO:0006457,GO:0006458,GO:0008150,GO:0009987,GO:0016465,GO:0032991,GO:0044183,GO:0044424,GO:0044444,GO:0044445,GO:0044464,GO:0051082,GO:0061077,GO:0101031,GO:1990220	-	ko:K04077	Cpn60_TCP1	Bacteria	Actinobacteriota	Actinomycetia	Streptosporangiales	Streptosporangiaceae	#N/A	#N/A	#N/A
140	scaff_0000021862_16	Day3	5	2	Periplasmic binding protein domain	xylF	-	-	ko:K02058,ko:K10543	Peripla_BP_4	Bacteria	Actinobacteriota	Actinomycetia	Propionibacteriales	Nocardioidaceae	#N/A	#N/A	#N/A
140	scaff_0000121975_2	Day3	5	2	Periplasmic binding protein domain	xylF	-	-	ko:K02058,ko:K10543	Peripla_BP_4	Bacteria	Actinobacteriota	Actinomycetia	Propionibacteriales	Nocardioidaceae	#N/A	#N/A	#N/A
140	scaff_0000122734_1	Day3	5	2	Periplasmic binding protein domain	xylF	-	-	ko:K02058,ko:K10543	Peripla_BP_4	Bacteria	Actinobacteriota	Actinomycetia	Propionibacteriales	Nocardioidaceae	Marmoricola	Marmoricola pocheonensis	Marmoricola pocheonensis Gsoil 818
140	scaff_0001812934_1	Day3	5	2	Periplasmic binding protein domain	xylF	-	-	ko:K02058,ko:K10543	Peripla_BP_4	Bacteria	Actinobacteriota	Actinomycetia	Propionibacteriales	Nocardioidaceae	Marmoricola	Marmoricola pocheonensis	Marmoricola pocheonensis Gsoil 818
140	scaff_0000021862_16	Day8	9	5	Periplasmic binding protein domain	xylF	-	-	ko:K02058,ko:K10543	Peripla_BP_4	Bacteria	Actinobacteriota	Actinomycetia	Propionibacteriales	Nocardioidaceae	#N/A	#N/A	#N/A
140	scaff_0000121975_2	Day8	9	5	Periplasmic binding protein domain	xylF	-	-	ko:K02058,ko:K10543	Peripla_BP_4	Bacteria	Actinobacteriota	Actinomycetia	Propionibacteriales	Nocardioidaceae	#N/A	#N/A	#N/A
140	scaff_0000122734_1	Day8	9	5	Periplasmic binding protein domain	xylF	-	-	ko:K02058,ko:K10543	Peripla_BP_4	Bacteria	Actinobacteriota	Actinomycetia	Propionibacteriales	Nocardioidaceae	Marmoricola	Marmoricola pocheonensis	Marmoricola pocheonensis Gsoil 818
140	scaff_0001812934_1	Day8	9	5	Periplasmic binding protein domain	xylF	-	-	ko:K02058,ko:K10543	Peripla_BP_4	Bacteria	Actinobacteriota	Actinomycetia	Propionibacteriales	Nocardioidaceae	Marmoricola	Marmoricola pocheonensis	Marmoricola pocheonensis Gsoil 818
141	scaff_0002353393_1	Day3	95.625	8	Dehydrogenase	xoxF	-	1.1.2.8	ko:K00114	PQQ,PQQ_2	Bacteria	Proteobacteria	Alphaproteobacteria	Rhizobiales	Hyphomicrobiaceae	Hyphomicrobium_A	#N/A	#N/A
141	scaff_0002353393_1	Day8	95.9	10	Dehydrogenase	xoxF	-	1.1.2.8	ko:K00114	PQQ,PQQ_2	Bacteria	Proteobacteria	Alphaproteobacteria	Rhizobiales	Hyphomicrobiaceae	Hyphomicrobium_A	#N/A	#N/A
142	scaff_0000020255_12	Day8	15.5	4	PQQ-like domain	-	-	1.1.5.2	ko:K00117	Cytochrome_CBB3,PQQ,PQQ_2	Bacteria	Proteobacteria	Alphaproteobacteria	Rhizobiales	Xanthobacteraceae	Bradyrhizobium	#N/A	#N/A
142	scaff_0000023837_11	Day8	15.5	4	PQQ-like domain	-	-	1.1.5.2	ko:K00117	Cytochrome_CBB3,PQQ,PQQ_2	Bacteria	Proteobacteria	Alphaproteobacteria	Rhizobiales	Xanthobacteraceae	Bradyrhizobium	#N/A	#N/A
142	scaff_0000030299_4	Day8	15.5	4	PQQ-like domain	-	-	1.1.5.2	ko:K00117	Cytochrome_CBB3,PQQ,PQQ_2	Bacteria	Proteobacteria	Alphaproteobacteria	Rhizobiales	Xanthobacteraceae	#N/A	#N/A	#N/A
143	scaff_0001862785_2	Day8	81.5	2	PFAM Formaldehyde-activating enzyme (Fae)	fae	-	4.2.1.147	ko:K10713	Fae	Bacteria	Proteobacteria	Alphaproteobacteria	Rhizobiales	#N/A	#N/A	#N/A	#N/A
144	scaff_0001984678_1	Day3	79	3	Dehydrogenase	mxaF	-	1.1.2.7,1.1.2.8,1.1.9.1	ko:K00114,ko:K14028,ko:K17760	PQQ,PQQ_2	Bacteria	Proteobacteria	Alphaproteobacteria	Rhizobiales	Hyphomicrobiaceae	Hyphomicrobium	#N/A	#N/A
144	scaff_0001984678_1	Day8	86.1739	23	Dehydrogenase	mxaF	-	1.1.2.7,1.1.2.8,1.1.9.1	ko:K00114,ko:K14028,ko:K17760	PQQ,PQQ_2	Bacteria	Proteobacteria	Alphaproteobacteria	Rhizobiales	Hyphomicrobiaceae	Hyphomicrobium	#N/A	#N/A
145	scaff_0000068234_5	Day3	71	3	PQQ-like domain	xoxF	-	1.1.2.8	ko:K00114	PQQ,PQQ_2	Bacteria	Proteobacteria	Alphaproteobacteria	Rhizobiales	Xanthobacteraceae	#N/A	#N/A	#N/A
145	scaff_0000068234_5	Day8	59.2	5	PQQ-like domain	xoxF	-	1.1.2.8	ko:K00114	PQQ,PQQ_2	Bacteria	Proteobacteria	Alphaproteobacteria	Rhizobiales	Xanthobacteraceae	#N/A	#N/A	#N/A
146	scaff_0000217212_4	Day8	7	1	PQQ-like domain	xoxF	-	1.1.2.8	ko:K00114	PQQ,PQQ_2	Bacteria	Proteobacteria	Alphaproteobacteria	Rhizobiales	Xanthobacteraceae	#N/A	#N/A	#N/A
147	scaff_0002460642_1	Day3	43.625	8	PQQ-like domain	xoxF	-	1.1.2.8	ko:K00114	PQQ,PQQ_2	Bacteria	Proteobacteria	Alphaproteobacteria	Rhizobiales	Xanthobacteraceae	#N/A	#N/A	#N/A
147	scaff_0002460642_1	Day8	45.1429	7	PQQ-like domain	xoxF	-	1.1.2.8	ko:K00114	PQQ,PQQ_2	Bacteria	Proteobacteria	Alphaproteobacteria	Rhizobiales	Xanthobacteraceae	#N/A	#N/A	#N/A
148	scaff_0000662218_1	Day3	31	1	PQQ-like domain	xoxF	-	1.1.2.8	ko:K00114	PQQ,PQQ_2	Bacteria	Proteobacteria	Alphaproteobacteria	Rhizobiales	Xanthobacteraceae	Bradyrhizobium	#N/A	#N/A
148	scaff_0002579799_1	Day3	31	1	PQQ-like domain	xoxF	-	1.1.2.8	ko:K00114	PQQ,PQQ_2	Bacteria	Proteobacteria	Alphaproteobacteria	Rhizobiales	Xanthobacteraceae	Bradyrhizobium	#N/A	#N/A
148	scaff_0000662218_1	Day8	53	2	PQQ-like domain	xoxF	-	1.1.2.8	ko:K00114	PQQ,PQQ_2	Bacteria	Proteobacteria	Alphaproteobacteria	Rhizobiales	Xanthobacteraceae	Bradyrhizobium	#N/A	#N/A
148	scaff_0002579799_1	Day8	53	2	PQQ-like domain	xoxF	-	1.1.2.8	ko:K00114	PQQ,PQQ_2	Bacteria	Proteobacteria	Alphaproteobacteria	Rhizobiales	Xanthobacteraceae	Bradyrhizobium	#N/A	#N/A
149	scaff_0000589506_1	Day3	6	2	-	-	-	-	-	-	Bacteria	Actinobacteriota	Thermoleophilia	Solirubrobacterales	Solirubrobacteraceae	Patulibacter	#N/A	#N/A
149	scaff_0000589506_1	Day8	7	1	-	-	-	-	-	-	Bacteria	Actinobacteriota	Thermoleophilia	Solirubrobacterales	Solirubrobacteraceae	Patulibacter	#N/A	#N/A
150	scaff_0002684323_1	Day3	44	12	PQQ-like domain	xoxF	-	1.1.2.8	ko:K00114	PQQ,PQQ_2	Bacteria	Proteobacteria	Alphaproteobacteria	Rhizobiales	Xanthobacteraceae	Bradyrhizobium	#N/A	#N/A
150	scaff_0002684323_1	Day8	59.8824	17	PQQ-like domain	xoxF	-	1.1.2.8	ko:K00114	PQQ,PQQ_2	Bacteria	Proteobacteria	Alphaproteobacteria	Rhizobiales	Xanthobacteraceae	Bradyrhizobium	#N/A	#N/A
151	scaff_0001262724_2	Day3	43.3571	28	ATPase domain of DNA mismatch repair MUTS family	mutS	-	-	ko:K03555	MutS_I,MutS_III,MutS_V	Bacteria	#N/A	#N/A	#N/A	#N/A	#N/A	#N/A	#N/A
151	scaff_0001262724_2	Day8	46.3704	27	ATPase domain of DNA mismatch repair MUTS family	mutS	-	-	ko:K03555	MutS_I,MutS_III,MutS_V	Bacteria	#N/A	#N/A	#N/A	#N/A	#N/A	#N/A	#N/A
152	scaff_0000604465_1	Day3	84	1	Dehydrogenase	xoxF	-	1.1.2.8	ko:K00114	PQQ,PQQ_2	Bacteria	Proteobacteria	Alphaproteobacteria	Rhizobiales	Hyphomicrobiaceae	Hyphomicrobium	#N/A	#N/A
152	scaff_0000604465_1	Day8	84.9231	13	Dehydrogenase	xoxF	-	1.1.2.8	ko:K00114	PQQ,PQQ_2	Bacteria	Proteobacteria	Alphaproteobacteria	Rhizobiales	Hyphomicrobiaceae	Hyphomicrobium	#N/A	#N/A
153	scaff_0000180443_3	Day3	46	5	Catalyzes the reversible oxidation of malate to oxaloacetate	mdh	GO:0003674,GO:0003824,GO:0006082,GO:0006091,GO:0006099,GO:0006101,GO:0008150,GO:0008152,GO:0009060,GO:0009987,GO:0015980,GO:0016491,GO:0016614,GO:0016615,GO:0016616,GO:0016999,GO:0017144,GO:0019752,GO:0030060,GO:0043436,GO:0044237,GO:0044238,GO:0044281,GO:0045333,GO:0055114,GO:0071704,GO:0072350	1.1.1.27,1.1.1.37	ko:K00016,ko:K00024	Ldh_1_C,Ldh_1_N	Bacteria	#N/A	#N/A	#N/A	#N/A	#N/A	#N/A	#N/A
153	scaff_0000238521_5	Day3	46	5	Catalyzes the reversible oxidation of malate to oxaloacetate	mdh	GO:0003674,GO:0003824,GO:0006082,GO:0006091,GO:0006099,GO:0006101,GO:0008150,GO:0008152,GO:0009060,GO:0009987,GO:0015980,GO:0016491,GO:0016614,GO:0016615,GO:0016616,GO:0016999,GO:0017144,GO:0019752,GO:0030060,GO:0043436,GO:0044237,GO:0044238,GO:0044281,GO:0045333,GO:0055114,GO:0071704,GO:0072350	1.1.1.27,1.1.1.37	ko:K00016,ko:K00024	Ldh_1_C,Ldh_1_N	Bacteria	#N/A	#N/A	#N/A	#N/A	#N/A	#N/A	#N/A
153	scaff_0000266111_4	Day3	46	5	Catalyzes the reversible oxidation of malate to oxaloacetate	mdh	GO:0003674,GO:0003824,GO:0006082,GO:0006091,GO:0006099,GO:0006101,GO:0008150,GO:0008152,GO:0009060,GO:0009987,GO:0015980,GO:0016491,GO:0016614,GO:0016615,GO:0016616,GO:0016999,GO:0017144,GO:0019752,GO:0030060,GO:0043436,GO:0044237,GO:0044238,GO:0044281,GO:0045333,GO:0055114,GO:0071704,GO:0072350	1.1.1.27,1.1.1.37	ko:K00016,ko:K00024	Ldh_1_C,Ldh_1_N	Bacteria	#N/A	#N/A	#N/A	#N/A	#N/A	#N/A	#N/A
153	scaff_0000328241_2	Day3	46	5	Catalyzes the reversible oxidation of malate to oxaloacetate	mdh	GO:0003674,GO:0003824,GO:0006082,GO:0006091,GO:0006099,GO:0006101,GO:0008150,GO:0008152,GO:0009060,GO:0009987,GO:0015980,GO:0016491,GO:0016614,GO:0016615,GO:0016616,GO:0016999,GO:0017144,GO:0019752,GO:0030060,GO:0043436,GO:0044237,GO:0044238,GO:0044281,GO:0045333,GO:0055114,GO:0071704,GO:0072350	1.1.1.27,1.1.1.37	ko:K00016,ko:K00024	Ldh_1_C,Ldh_1_N	Bacteria	#N/A	#N/A	#N/A	#N/A	#N/A	#N/A	#N/A
153	scaff_0000433855_3	Day3	46	5	Catalyzes the reversible oxidation of malate to oxaloacetate	mdh	GO:0003674,GO:0003824,GO:0004470,GO:0006082,GO:0006091,GO:0006099,GO:0006101,GO:0008150,GO:0008152,GO:0009060,GO:0009987,GO:0015980,GO:0016491,GO:0016614,GO:0016615,GO:0016616,GO:0016999,GO:0017144,GO:0019752,GO:0030060,GO:0043436,GO:0044237,GO:0044238,GO:0044281,GO:0045333,GO:0055114,GO:0071704,GO:0072350	1.1.1.37	ko:K00024	Ldh_1_C,Ldh_1_N	Bacteria	Proteobacteria	Alphaproteobacteria	Rhizobiales	#N/A	#N/A	#N/A	#N/A
153	scaff_0000180443_3	Day8	49.875	8	Catalyzes the reversible oxidation of malate to oxaloacetate	mdh	GO:0003674,GO:0003824,GO:0006082,GO:0006091,GO:0006099,GO:0006101,GO:0008150,GO:0008152,GO:0009060,GO:0009987,GO:0015980,GO:0016491,GO:0016614,GO:0016615,GO:0016616,GO:0016999,GO:0017144,GO:0019752,GO:0030060,GO:0043436,GO:0044237,GO:0044238,GO:0044281,GO:0045333,GO:0055114,GO:0071704,GO:0072350	1.1.1.27,1.1.1.37	ko:K00016,ko:K00024	Ldh_1_C,Ldh_1_N	Bacteria	#N/A	#N/A	#N/A	#N/A	#N/A	#N/A	#N/A
153	scaff_0000238521_5	Day8	49.875	8	Catalyzes the reversible oxidation of malate to oxaloacetate	mdh	GO:0003674,GO:0003824,GO:0006082,GO:0006091,GO:0006099,GO:0006101,GO:0008150,GO:0008152,GO:0009060,GO:0009987,GO:0015980,GO:0016491,GO:0016614,GO:0016615,GO:0016616,GO:0016999,GO:0017144,GO:0019752,GO:0030060,GO:0043436,GO:0044237,GO:0044238,GO:0044281,GO:0045333,GO:0055114,GO:0071704,GO:0072350	1.1.1.27,1.1.1.37	ko:K00016,ko:K00024	Ldh_1_C,Ldh_1_N	Bacteria	#N/A	#N/A	#N/A	#N/A	#N/A	#N/A	#N/A
153	scaff_0000266111_4	Day8	49.875	8	Catalyzes the reversible oxidation of malate to oxaloacetate	mdh	GO:0003674,GO:0003824,GO:0006082,GO:0006091,GO:0006099,GO:0006101,GO:0008150,GO:0008152,GO:0009060,GO:0009987,GO:0015980,GO:0016491,GO:0016614,GO:0016615,GO:0016616,GO:0016999,GO:0017144,GO:0019752,GO:0030060,GO:0043436,GO:0044237,GO:0044238,GO:0044281,GO:0045333,GO:0055114,GO:0071704,GO:0072350	1.1.1.27,1.1.1.37	ko:K00016,ko:K00024	Ldh_1_C,Ldh_1_N	Bacteria	#N/A	#N/A	#N/A	#N/A	#N/A	#N/A	#N/A
153	scaff_0000328241_2	Day8	49.875	8	Catalyzes the reversible oxidation of malate to oxaloacetate	mdh	GO:0003674,GO:0003824,GO:0006082,GO:0006091,GO:0006099,GO:0006101,GO:0008150,GO:0008152,GO:0009060,GO:0009987,GO:0015980,GO:0016491,GO:0016614,GO:0016615,GO:0016616,GO:0016999,GO:0017144,GO:0019752,GO:0030060,GO:0043436,GO:0044237,GO:0044238,GO:0044281,GO:0045333,GO:0055114,GO:0071704,GO:0072350	1.1.1.27,1.1.1.37	ko:K00016,ko:K00024	Ldh_1_C,Ldh_1_N	Bacteria	#N/A	#N/A	#N/A	#N/A	#N/A	#N/A	#N/A
153	scaff_0000433855_3	Day8	49.875	8	Catalyzes the reversible oxidation of malate to oxaloacetate	mdh	GO:0003674,GO:0003824,GO:0004470,GO:0006082,GO:0006091,GO:0006099,GO:0006101,GO:0008150,GO:0008152,GO:0009060,GO:0009987,GO:0015980,GO:0016491,GO:0016614,GO:0016615,GO:0016616,GO:0016999,GO:0017144,GO:0019752,GO:0030060,GO:0043436,GO:0044237,GO:0044238,GO:0044281,GO:0045333,GO:0055114,GO:0071704,GO:0072350	1.1.1.37	ko:K00024	Ldh_1_C,Ldh_1_N	Bacteria	Proteobacteria	Alphaproteobacteria	Rhizobiales	#N/A	#N/A	#N/A	#N/A

## Sheet: 13CO2 SIP
Supplementary table S8: Labeled protein identfications from 13CO2 SIP
ProteinGroupID	Proteins	Plant	13C atom%	PSM counts	Description	Preferred_name	GOs	EC	KEGG_ko	PFAMs	Kingdom	Phylum	Class	Order	Family	Genus	Species	Strain
1	scaff_0000007745_16	Arabidopsis	5	1	PQQ-like domain	xoxF	-	1.1.2.8	ko:K00114	PQQ,PQQ_2	Bacteria	Proteobacteria	Alphaproteobacteria	Acetobacterales	Acetobacteraceae	Palsa-883	Palsa-883 sp003151425	Acetobacteraceae bacterium palsa_925
1	scaff_0000012188_9	Arabidopsis	5	1	PQQ-like domain	xoxF	-	1.1.2.8	ko:K00114	PQQ,PQQ_2	Bacteria	Proteobacteria	Alphaproteobacteria	Rhizobiales	Xanthobacteraceae	#N/A	#N/A	#N/A
1	scaff_0000031235_2	Arabidopsis	5	1	PQQ-like domain	xoxF	-	1.1.2.8	ko:K00114	PQQ,PQQ_2	Bacteria	Proteobacteria	Alphaproteobacteria	Rhizobiales	Xanthobacteraceae	#N/A	#N/A	#N/A
1	scaff_0000038913_1	Arabidopsis	5	1	PQQ-like domain	xoxF	-	1.1.2.8	ko:K00114	PQQ,PQQ_2	Bacteria	Proteobacteria	Alphaproteobacteria	Rhizobiales	Xanthobacteraceae	#N/A	#N/A	#N/A
1	scaff_0000052267_2	Arabidopsis	5	1	PQQ enzyme repeat	xoxF	-	1.1.2.8,1.1.5.2	ko:K00114,ko:K00117	PQQ,PQQ_2	Bacteria	Proteobacteria	Gammaproteobacteria	Burkholderiales	#N/A	#N/A	#N/A	#N/A
1	scaff_0000068234_5	Arabidopsis	5	1	PQQ-like domain	xoxF	-	1.1.2.8	ko:K00114	PQQ,PQQ_2	Bacteria	Proteobacteria	Alphaproteobacteria	Rhizobiales	Xanthobacteraceae	#N/A	#N/A	#N/A
1	scaff_0000104653_3	Arabidopsis	5	1	PQQ-like domain	xoxF	-	1.1.2.8	ko:K00114	PQQ,PQQ_2	Bacteria	Proteobacteria	Alphaproteobacteria	Rhizobiales	Xanthobacteraceae	#N/A	#N/A	#N/A
1	scaff_0000119635_5	Arabidopsis	5	1	PQQ-like domain	xoxF	-	1.1.2.8	ko:K00114	PQQ,PQQ_2	Bacteria	Proteobacteria	Alphaproteobacteria	Rhizobiales	Xanthobacteraceae	#N/A	#N/A	#N/A
1	scaff_0000120077_4	Arabidopsis	5	1	PQQ-like domain	xoxF	-	1.1.2.8	ko:K00114	PQQ,PQQ_2	Bacteria	Proteobacteria	Alphaproteobacteria	Rhizobiales	Xanthobacteraceae	Bradyrhizobium	#N/A	#N/A
1	scaff_0000120363_3	Arabidopsis	5	1	PQQ-like domain	xoxF	-	1.1.2.8	ko:K00114	PQQ,PQQ_2	Bacteria	Proteobacteria	Alphaproteobacteria	Rhizobiales	Xanthobacteraceae	#N/A	#N/A	#N/A
1	scaff_0000127167_4	Arabidopsis	5	1	PQQ-like domain	xoxF	-	1.1.2.8	ko:K00114	PQQ,PQQ_2	Bacteria	Proteobacteria	Alphaproteobacteria	Rhizobiales	Xanthobacteraceae	Bradyrhizobium	#N/A	#N/A
1	scaff_0000143976_3	Arabidopsis	5	1	PQQ-like domain	xoxF	-	1.1.2.8	ko:K00114	PQQ,PQQ_2	Bacteria	Proteobacteria	Alphaproteobacteria	Rhizobiales	Xanthobacteraceae	#N/A	#N/A	#N/A
1	scaff_0000148873_1	Arabidopsis	5	1	PQQ-like domain	xoxF	-	1.1.2.8	ko:K00114	PQQ,PQQ_2	Bacteria	Proteobacteria	Alphaproteobacteria	Rhizobiales	Xanthobacteraceae	#N/A	#N/A	#N/A
1	scaff_0000249930_3	Arabidopsis	5	1	PQQ-like domain	xoxF	-	1.1.2.8	ko:K00114	PQQ,PQQ_2	Bacteria	Proteobacteria	Alphaproteobacteria	Rhizobiales	Xanthobacteraceae	#N/A	#N/A	#N/A
1	scaff_0000305680_2	Arabidopsis	5	1	PQQ-like domain	xoxF	-	1.1.2.8	ko:K00114	PQQ,PQQ_2	Bacteria	Proteobacteria	#N/A	#N/A	#N/A	#N/A	#N/A	#N/A
1	scaff_0000312382_3	Arabidopsis	5	1	PQQ-like domain	xoxF	-	1.1.2.8	ko:K00114	PQQ,PQQ_2	Bacteria	Proteobacteria	Alphaproteobacteria	Rhizobiales	#N/A	#N/A	#N/A	#N/A
1	scaff_0000353879_1	Arabidopsis	5	1	PQQ-like domain	xoxF	-	1.1.2.8	ko:K00114	PQQ,PQQ_2	Bacteria	Proteobacteria	Alphaproteobacteria	#N/A	#N/A	#N/A	#N/A	#N/A
1	scaff_0000656718_1	Arabidopsis	5	1	PQQ-like domain	xoxF	-	1.1.2.8	ko:K00114	PQQ,PQQ_2	Bacteria	Proteobacteria	Alphaproteobacteria	Rhizobiales	Xanthobacteraceae	Bradyrhizobium	#N/A	#N/A
1	scaff_0000662218_1	Arabidopsis	5	1	PQQ-like domain	xoxF	-	1.1.2.8	ko:K00114	PQQ,PQQ_2	Bacteria	Proteobacteria	Alphaproteobacteria	Rhizobiales	Xanthobacteraceae	Bradyrhizobium	#N/A	#N/A
1	scaff_0000764874_1	Arabidopsis	5	1	PQQ-like domain	xoxF	-	1.1.2.8	ko:K00114	PQQ,PQQ_2	Bacteria	Proteobacteria	Alphaproteobacteria	Rhizobiales	#N/A	#N/A	#N/A	#N/A
1	scaff_0000811425_1	Arabidopsis	5	1	PQQ-like domain	xoxF	-	1.1.2.8	ko:K00114	PQQ,PQQ_2	Bacteria	Proteobacteria	Alphaproteobacteria	Rhizobiales	Xanthobacteraceae	#N/A	#N/A	#N/A
1	scaff_0000935854_1	Arabidopsis	5	1	PQQ-like domain	xoxF	-	1.1.2.8	ko:K00114	PQQ,PQQ_2	Bacteria	Proteobacteria	Alphaproteobacteria	Rhizobiales	Xanthobacteraceae	#N/A	#N/A	#N/A
1	scaff_0000935870_1	Arabidopsis	5	1	PQQ-like domain	xoxF	-	1.1.2.8	ko:K00114	PQQ,PQQ_2	Bacteria	Proteobacteria	Alphaproteobacteria	Rhizobiales	Xanthobacteraceae	Bradyrhizobium	#N/A	#N/A
1	scaff_0001039825_1	Arabidopsis	5	1	PQQ-like domain	xoxF	-	1.1.2.8	ko:K00114	PQQ,PQQ_2	Bacteria	Proteobacteria	Alphaproteobacteria	Rhizobiales	Xanthobacteraceae	#N/A	#N/A	#N/A
1	scaff_0001121044_1	Arabidopsis	5	1	PQQ-like domain	xoxF	-	1.1.2.8	ko:K00114	PQQ,PQQ_2	Bacteria	Proteobacteria	Alphaproteobacteria	Rhizobiales	Xanthobacteraceae	Bradyrhizobium	#N/A	#N/A
1	scaff_0001222492_1	Arabidopsis	5	1	PQQ-like domain	xoxF	-	1.1.2.8	ko:K00114	PQQ,PQQ_2	Bacteria	Proteobacteria	Alphaproteobacteria	Rhizobiales	Xanthobacteraceae	#N/A	#N/A	#N/A
1	scaff_0001264853_4	Arabidopsis	5	1	TIGRFAM PQQ-dependent dehydrogenase, methanol ethanol family	xoxF	-	1.1.2.8	ko:K00114	PQQ,PQQ_2	Bacteria	Proteobacteria	Alphaproteobacteria	#N/A	#N/A	#N/A	#N/A	#N/A
1	scaff_0001412134_3	Arabidopsis	5	1	PQQ-like domain	xoxF	-	1.1.2.8	ko:K00114	PQQ	Bacteria	Proteobacteria	Alphaproteobacteria	#N/A	#N/A	#N/A	#N/A	#N/A
1	scaff_0001412444_1	Arabidopsis	5	1	PQQ enzyme repeat	xoxF	-	1.1.2.8,1.1.5.2	ko:K00114,ko:K00117	PQQ,PQQ_2	Bacteria	Proteobacteria	Gammaproteobacteria	Burkholderiales	#N/A	#N/A	#N/A	#N/A
1	scaff_0001515966_2	Arabidopsis	5	1	PQQ enzyme repeat	xoxF	-	1.1.2.8,1.1.5.2	ko:K00114,ko:K00117	PQQ,PQQ_2	Bacteria	Proteobacteria	Gammaproteobacteria	Burkholderiales	#N/A	#N/A	#N/A	#N/A
1	scaff_0001742203_1	Arabidopsis	5	1	PQQ-like domain	xoxF	-	1.1.2.8	ko:K00114	PQQ	Bacteria	Proteobacteria	Alphaproteobacteria	#N/A	#N/A	#N/A	#N/A	#N/A
1	scaff_0001849750_2	Arabidopsis	5	1	PQQ enzyme repeat	xoxF	-	1.1.2.8	ko:K00114	PQQ,PQQ_2	Bacteria	Proteobacteria	Gammaproteobacteria	Burkholderiales	#N/A	#N/A	#N/A	#N/A
1	scaff_0001858856_1	Arabidopsis	5	1	PQQ enzyme repeat	xoxF	-	1.1.2.8	ko:K00114	PQQ,PQQ_2	Bacteria	Proteobacteria	Gammaproteobacteria	Burkholderiales	#N/A	#N/A	#N/A	#N/A
1	scaff_0002116174_1	Arabidopsis	5	1	PQQ-like domain	xoxF	-	1.1.2.7,1.1.2.8,1.1.9.1	ko:K00114,ko:K14028,ko:K17760	PQQ,PQQ_2	Bacteria	Proteobacteria	Alphaproteobacteria	Rhizobiales	#N/A	#N/A	#N/A	#N/A
1	scaff_0002174873_1	Arabidopsis	5	1	PQQ-like domain	xoxF	-	1.1.2.8	ko:K00114	PQQ,PQQ_2	Bacteria	Proteobacteria	Alphaproteobacteria	Rhizobiales	Xanthobacteraceae	#N/A	#N/A	#N/A
1	scaff_0002228731_1	Arabidopsis	5	1	PQQ-like domain	xoxF	-	1.1.2.8	ko:K00114	PQQ,PQQ_2	Bacteria	Proteobacteria	Alphaproteobacteria	Rhizobiales	Xanthobacteraceae	Bradyrhizobium	#N/A	#N/A
1	scaff_0002296778_1	Arabidopsis	5	1	PQQ-like domain	xoxF	-	1.1.2.8	ko:K00114	PQQ,PQQ_2	Bacteria	Proteobacteria	Alphaproteobacteria	Rhizobiales	Xanthobacteraceae	Bradyrhizobium	#N/A	#N/A
1	scaff_0002340613_1	Arabidopsis	5	1	PQQ-like domain	xoxF	-	1.1.2.8	ko:K00114	PQQ,PQQ_2	Bacteria	Proteobacteria	Alphaproteobacteria	Rhizobiales	Xanthobacteraceae	#N/A	#N/A	#N/A
1	scaff_0002364163_1	Arabidopsis	5	1	PQQ-like domain	xoxF	-	1.1.2.8	ko:K00114	PQQ,PQQ_2	Bacteria	Proteobacteria	Alphaproteobacteria	Rhizobiales	Xanthobacteraceae	Bradyrhizobium	#N/A	#N/A
1	scaff_0002396952_1	Arabidopsis	5	1	PQQ-like domain	xoxF	-	1.1.2.8	ko:K00114	PQQ,PQQ_2	Bacteria	Proteobacteria	Gammaproteobacteria	Burkholderiales	#N/A	#N/A	#N/A	#N/A
1	scaff_0002579799_1	Arabidopsis	5	1	PQQ-like domain	xoxF	-	1.1.2.8	ko:K00114	PQQ,PQQ_2	Bacteria	Proteobacteria	Alphaproteobacteria	Rhizobiales	Xanthobacteraceae	Bradyrhizobium	#N/A	#N/A
1	scaff_0002684323_1	Arabidopsis	5	1	PQQ-like domain	xoxF	-	1.1.2.8	ko:K00114	PQQ,PQQ_2	Bacteria	Proteobacteria	Alphaproteobacteria	Rhizobiales	Xanthobacteraceae	Bradyrhizobium	#N/A	#N/A
2	scaff_0000036028_2	Maize	31	1	This family consists of several bacterial proteins of	hcp	-	-	ko:K06887,ko:K11903	T6SS_HCP	Bacteria	Proteobacteria	Gammaproteobacteria	Burkholderiales	#N/A	#N/A	#N/A	#N/A
2	scaff_0001380779_4	Maize	31	1	This family consists of several bacterial proteins of	hcp	-	-	ko:K06887,ko:K11903	T6SS_HCP	Bacteria	Proteobacteria	Gammaproteobacteria	Burkholderiales	#N/A	#N/A	#N/A	#N/A
3	scaff_0000015394_10	Wheat	50	1	Cold shock protein	-	-	-	ko:K03704	CSD	Bacteria	Actinobacteriota	Actinomycetia	Mycobacteriales	#N/A	#N/A	#N/A	#N/A
3	scaff_0000035898_7	Wheat	50	1	cold-shock protein	cspA_1	GO:0005575,GO:0005618,GO:0005623,GO:0008150,GO:0030312,GO:0040007,GO:0044464,GO:0071944	-	ko:K03704	CSD	Bacteria	Actinobacteriota	Actinomycetia	Mycobacteriales	Mycobacteriaceae	Mycobacterium	#N/A	#N/A
3	scaff_0000039961_1	Wheat	50	1	cold-shock protein	cspA_1	GO:0005575,GO:0005618,GO:0005623,GO:0008150,GO:0030312,GO:0040007,GO:0044464,GO:0071944	-	ko:K03704	CSD	Bacteria	Actinobacteriota	Actinomycetia	Mycobacteriales	Mycobacteriaceae	Mycobacterium	#N/A	#N/A
3	scaff_0000047904_6	Wheat	50	1	Cold-shock protein	cspA	-	-	ko:K03704	CSD	Bacteria	Actinobacteriota	Actinomycetia	Actinomycetales	Dermatophilaceae	#N/A	#N/A	#N/A
3	scaff_0000055310_3	Wheat	50	1	cold-shock protein	cspA_1	GO:0005575,GO:0005618,GO:0005623,GO:0008150,GO:0030312,GO:0040007,GO:0044464,GO:0071944	-	ko:K03704	CSD	Bacteria	Actinobacteriota	Actinomycetia	Mycobacteriales	Mycobacteriaceae	Mycobacterium	#N/A	#N/A
3	scaff_0000082887_2	Wheat	50	1	Cold shock protein domain	-	-	-	ko:K03704	CSD	Bacteria	Actinobacteriota	Actinomycetia	Actinomycetales	Dermatophilaceae	#N/A	#N/A	#N/A
3	scaff_0000090240_7	Wheat	50	1	Cold-shock protein	cspA	-	-	ko:K03704	CSD	Bacteria	Actinobacteriota	Actinomycetia	Actinomycetales	Dermatophilaceae	#N/A	#N/A	#N/A
3	scaff_0000125291_5	Wheat	50	1	Cold-shock protein	cspA	-	-	ko:K03704	CSD	Bacteria	Actinobacteriota	Actinomycetia	Actinomycetales	#N/A	#N/A	#N/A	#N/A
3	scaff_0000321570_2	Wheat	50	1	Cold shock protein domain	cspA	-	-	ko:K03704	CSD	Bacteria	Actinobacteriota	Actinomycetia	Propionibacteriales	Nocardioidaceae	#N/A	#N/A	#N/A
3	scaff_0000358740_2	Wheat	50	1	Cold shock	-	-	-	ko:K03704	CSD	Bacteria	Firmicutes	Bacilli	Bacillales	#N/A	#N/A	#N/A	#N/A
3	scaff_0000404135_2	Wheat	50	1	Cold shock protein	cspA	-	-	ko:K03704	CSD	Bacteria	Actinobacteriota	Actinomycetia	#N/A	#N/A	#N/A	#N/A	#N/A
3	scaff_0000933967_2	Wheat	50	1	COG1278 Cold shock proteins	cspE	-	-	ko:K03704	CSD	Bacteria	#N/A	#N/A	#N/A	#N/A	#N/A	#N/A	#N/A
3	scaff_0001256819_2	Wheat	50	1	Cold shock protein	cspA	-	-	ko:K03704	CSD	Bacteria	Actinobacteriota	Actinomycetia	Propionibacteriales	Propionibacteriaceae	#N/A	#N/A	#N/A
3	scaff_0001362423_3	Wheat	50	1	Cold-shock protein	cspA	-	-	ko:K03704	CSD	Bacteria	Actinobacteriota	Actinomycetia	#N/A	#N/A	#N/A	#N/A	#N/A
3	scaff_0001383600_1	Wheat	50	1	cold-shock protein	cspA_1	GO:0005575,GO:0005618,GO:0005623,GO:0008150,GO:0030312,GO:0040007,GO:0044464,GO:0071944	-	ko:K03704	CSD	Bacteria	Actinobacteriota	Actinomycetia	Mycobacteriales	Mycobacteriaceae	Mycobacterium	#N/A	#N/A
3	scaff_0001484919_3	Wheat	50	1	Cold shock protein	cspD	-	-	ko:K03704	CSD	Bacteria	Actinobacteriota	Acidimicrobiia	#N/A	#N/A	#N/A	#N/A	#N/A
3	scaff_0001559747_1	Wheat	50	1	Cold shock	-	-	-	ko:K03704	CSD	Bacteria	Firmicutes	Bacilli	Bacillales	#N/A	#N/A	#N/A	#N/A
3	scaff_0001726556_3	Wheat	50	1	Cold shock protein	cspA	-	-	ko:K03704	CSD	Bacteria	Actinobacteriota	Actinomycetia	#N/A	#N/A	#N/A	#N/A	#N/A
3	scaff_0002078351_2	Wheat	50	1	Cold shock	-	-	-	ko:K03704	CSD	Bacteria	Firmicutes	Bacilli	#N/A	#N/A	#N/A	#N/A	#N/A
4	scaff_0000002189_16	Arabidopsis	5	1	Methane/Phenol/Toluene Hydroxylase	-	-	1.14.13.227	ko:K18223	Phenol_Hydrox,YHS	Bacteria	Actinobacteriota	Actinomycetia	#N/A	#N/A	#N/A	#N/A	#N/A
4	scaff_0000138301_1	Arabidopsis	5	1	Methane/Phenol/Toluene Hydroxylase	-	-	1.14.13.227,1.14.13.236	ko:K07402,ko:K15760,ko:K18223	Phenol_Hydrox,YHS	Bacteria	Actinobacteriota	Actinomycetia	#N/A	#N/A	#N/A	#N/A	#N/A
4	scaff_0000199497_4	Arabidopsis	5	1	PFAM Methane phenol toluene hydroxylase	-	-	1.14.13.227	ko:K18223	Phenol_Hydrox,YHS	Bacteria	Actinobacteriota	Actinomycetia	#N/A	#N/A	#N/A	#N/A	#N/A
4	scaff_0000211530_7	Arabidopsis	5	1	Methane/Phenol/Toluene Hydroxylase	-	-	1.14.13.227	ko:K18223	Phenol_Hydrox,YHS	Bacteria	Actinobacteriota	Actinomycetia	#N/A	#N/A	#N/A	#N/A	#N/A
4	scaff_0000334135_3	Arabidopsis	5	1	PFAM Methane phenol toluene hydroxylase	-	-	1.14.13.227	ko:K18223	Phenol_Hydrox,YHS	Bacteria	Actinobacteriota	Actinomycetia	#N/A	#N/A	#N/A	#N/A	#N/A
4	scaff_0000566406_2	Arabidopsis	5	1	Methane/Phenol/Toluene Hydroxylase	-	-	1.14.13.227	ko:K18223	Phenol_Hydrox,YHS	Bacteria	Actinobacteriota	Actinomycetia	#N/A	#N/A	#N/A	#N/A	#N/A
4	scaff_0000638549_3	Arabidopsis	5	1	Methane/Phenol/Toluene Hydroxylase	-	-	1.14.13.227,1.14.13.236	ko:K07402,ko:K15760,ko:K18223	Phenol_Hydrox,YHS	Bacteria	Actinobacteriota	Actinomycetia	#N/A	#N/A	#N/A	#N/A	#N/A
4	scaff_0001344036_2	Arabidopsis	5	1	Methane/Phenol/Toluene Hydroxylase	-	-	1.14.13.227	ko:K18223	Phenol_Hydrox,YHS	Bacteria	Actinobacteriota	Actinomycetia	#N/A	#N/A	#N/A	#N/A	#N/A
4	scaff_0001486019_2	Arabidopsis	5	1	Methane/Phenol/Toluene Hydroxylase	-	-	1.14.13.227	ko:K18223	Phenol_Hydrox,YHS	Bacteria	Actinobacteriota	Actinomycetia	#N/A	#N/A	#N/A	#N/A	#N/A
4	scaff_0001608873_2	Arabidopsis	5	1	Methane/Phenol/Toluene Hydroxylase	-	-	1.14.13.227,1.14.13.236	ko:K07402,ko:K15760,ko:K16242,ko:K18223	Phenol_Hydrox,YHS	Bacteria	Actinobacteriota	Actinomycetia	#N/A	#N/A	#N/A	#N/A	#N/A
4	scaff_0002502701_1	Arabidopsis	5	1	PFAM Methane phenol toluene hydroxylase	-	-	1.14.13.227	ko:K18223	Phenol_Hydrox,YHS	Bacteria	Actinobacteriota	Actinomycetia	#N/A	#N/A	#N/A	#N/A	#N/A
4	scaff_0002614373_2	Arabidopsis	5	1	Methane/Phenol/Toluene Hydroxylase	-	-	1.14.13.227,1.14.13.236	ko:K07402,ko:K15760,ko:K16242,ko:K18223	Phenol_Hydrox,YHS	Bacteria	Actinobacteriota	Actinomycetia	Mycobacteriales	#N/A	#N/A	#N/A	#N/A
4	scaff_0002692165_2	Arabidopsis	5	1	Methane/Phenol/Toluene Hydroxylase	-	-	1.14.13.227	ko:K18223	Phenol_Hydrox,YHS	Bacteria	Actinobacteriota	Actinomycetia	#N/A	#N/A	#N/A	#N/A	#N/A
5	scaff_0000435726_2	Wheat	37	1	Periplasmic binding protein domain	-	-	-	ko:K10439	Peripla_BP_4	Bacteria	Proteobacteria	Alphaproteobacteria	#N/A	#N/A	#N/A	#N/A	#N/A
6	scaff_0000002475_6	Maize	7	1	synthase	ino1	GO:0003674,GO:0003824,GO:0004512,GO:0005488,GO:0005575,GO:0005622,GO:0005623,GO:0005737,GO:0005829,GO:0006790,GO:0008150,GO:0008152,GO:0008270,GO:0009058,GO:0009405,GO:0009987,GO:0010125,GO:0010126,GO:0016137,GO:0016138,GO:0016853,GO:0016872,GO:0043167,GO:0043169,GO:0044237,GO:0044249,GO:0044272,GO:0044419,GO:0044424,GO:0044444,GO:0044464,GO:0046872,GO:0046914,GO:0051186,GO:0051188,GO:0051704,GO:…	5.5.1.4	ko:K01858	Inos-1-P_synth	Bacteria	Actinobacteriota	Actinomycetia	#N/A	#N/A	#N/A	#N/A	#N/A
7	scaff_0000054523_3	Maize	17	1	extracellular solute-binding protein	sugB	-	-	ko:K02027	SBP_bac_1,SBP_bac_8	Bacteria	Actinobacteriota	Actinomycetia	Actinomycetales	Dermatophilaceae	Pedococcus	#N/A	#N/A
7	scaff_0000119385_10	Maize	17	1	extracellular solute-binding protein	sugB	-	-	ko:K02027	SBP_bac_1,SBP_bac_8	Bacteria	Actinobacteriota	Actinomycetia	Actinomycetales	Micrococcaceae	Arthrobacter_I	#N/A	#N/A
7	scaff_0000227724_5	Maize	17	1	extracellular solute-binding protein	sugB	-	-	ko:K02027	SBP_bac_1,SBP_bac_8	Bacteria	Actinobacteriota	Actinomycetia	Actinomycetales	#N/A	#N/A	#N/A	#N/A
7	scaff_0001330677_1	Maize	17	1	Bacterial extracellular solute-binding protein	sugB	-	-	ko:K02027	SBP_bac_1,SBP_bac_8	Bacteria	Actinobacteriota	Actinomycetia	Actinomycetales	#N/A	#N/A	#N/A	#N/A
8	scaff_0000026066_15	Arabidopsis	6	1	Receptor family ligand binding region	-	-	-	ko:K01999,ko:K11954	Peripla_BP_6	Bacteria	Actinobacteriota	Acidimicrobiia	Acidimicrobiales	Ilumatobacteraceae	Desertimonas	Desertimonas flava	Desertimonas flava SYSU D60003
8	scaff_0000135021_2	Arabidopsis	6	1	Receptor family ligand binding region	-	-	-	ko:K01999,ko:K11954	Peripla_BP_6	Bacteria	Actinobacteriota	Acidimicrobiia	Acidimicrobiales	Ilumatobacteraceae	Desertimonas	Desertimonas flava	Desertimonas flava SYSU D60003
8	scaff_0000410051_1	Arabidopsis	6	1	Receptor family ligand binding region	-	-	-	ko:K01999,ko:K11954	Peripla_BP_6	Bacteria	Actinobacteriota	Acidimicrobiia	Acidimicrobiales	Ilumatobacteraceae	Desertimonas	Desertimonas flava	Desertimonas flava SYSU D60003
8	scaff_0000414653_2	Arabidopsis	6	1	Receptor family ligand binding region	-	-	-	ko:K01999,ko:K11954	Peripla_BP_6	Bacteria	Actinobacteriota	Acidimicrobiia	Acidimicrobiales	Ilumatobacteraceae	Desertimonas	Desertimonas flava	Desertimonas flava SYSU D60003
8	scaff_0000424770_1	Arabidopsis	6	1	Receptor family ligand binding region	-	-	-	ko:K01999,ko:K11954	Peripla_BP_6	Bacteria	Actinobacteriota	Acidimicrobiia	Acidimicrobiales	Ilumatobacteraceae	Desertimonas	Desertimonas flava	Desertimonas flava SYSU D60003
8	scaff_0000534602_2	Arabidopsis	6	1	ABC-type branched-chain amino acid transport systems, periplasmic component	-	-	-	ko:K01999,ko:K11954	Peripla_BP_6	Bacteria	Actinobacteriota	Acidimicrobiia	Acidimicrobiales	Ilumatobacteraceae	Desertimonas	Desertimonas flava	Desertimonas flava SYSU D60003
8	scaff_0000680569_2	Arabidopsis	6	1	Receptor family ligand binding region	-	-	-	ko:K01999,ko:K11954	Peripla_BP_6	Bacteria	Actinobacteriota	Acidimicrobiia	Acidimicrobiales	Ilumatobacteraceae	Desertimonas	Desertimonas flava	Desertimonas flava SYSU D60003
8	scaff_0001301527_2	Arabidopsis	6	1	Receptor family ligand binding region	-	-	-	ko:K01999,ko:K11954	Peripla_BP_6	Bacteria	Actinobacteriota	Acidimicrobiia	Acidimicrobiales	Ilumatobacteraceae	Desertimonas	Desertimonas flava	Desertimonas flava SYSU D60003
8	scaff_0001304893_3	Arabidopsis	6	1	Receptor family ligand binding region	-	-	-	ko:K01999,ko:K11954	Peripla_BP_6	Bacteria	Actinobacteriota	Acidimicrobiia	Acidimicrobiales	Ilumatobacteraceae	Desertimonas	Desertimonas flava	Desertimonas flava SYSU D60003
8	scaff_0001512696_2	Arabidopsis	6	1	Receptor family ligand binding region	-	-	-	ko:K01999,ko:K11954	Peripla_BP_6	Bacteria	Actinobacteriota	Acidimicrobiia	Acidimicrobiales	Ilumatobacteraceae	Desertimonas	Desertimonas flava	Desertimonas flava SYSU D60003
8	scaff_0001783191_2	Arabidopsis	6	1	Receptor family ligand binding region	-	-	-	ko:K01999,ko:K11954	Peripla_BP_6	Bacteria	Actinobacteriota	Acidimicrobiia	Acidimicrobiales	Ilumatobacteraceae	Desertimonas	Desertimonas flava	Desertimonas flava SYSU D60003
9	scaff_0000014064_14	Arabidopsis	5	1	Domain of unknown function (DUF4142)	MA20_42090	-	-	ko:K08995	DUF4142	Bacteria	Proteobacteria	Alphaproteobacteria	Rhizobiales	Xanthobacteraceae	Bradyrhizobium	#N/A	#N/A
9	scaff_0000033840_10	Arabidopsis	5	1	Domain of unknown function (DUF4142)	MA20_42090	-	-	ko:K08995	DUF4142	Bacteria	Proteobacteria	Alphaproteobacteria	Rhizobiales	Xanthobacteraceae	Bradyrhizobium	#N/A	#N/A
9	scaff_0000068727_12	Arabidopsis	5	1	Domain of unknown function (DUF4142)	MA20_42090	-	-	ko:K08995	DUF4142	Bacteria	Proteobacteria	Alphaproteobacteria	Rhizobiales	#N/A	#N/A	#N/A	#N/A
9	scaff_0000116346_5	Arabidopsis	5	1	Domain of unknown function (DUF4142)	MA20_42090	-	-	ko:K08995	DUF4142	Bacteria	Proteobacteria	Alphaproteobacteria	Rhizobiales	Xanthobacteraceae	Bradyrhizobium	#N/A	#N/A
9	scaff_0000220452_3	Arabidopsis	5	1	Domain of unknown function (DUF4142)	MA20_42090	-	-	ko:K08995	DUF4142	Bacteria	Proteobacteria	Alphaproteobacteria	Rhizobiales	Xanthobacteraceae	Bradyrhizobium	#N/A	#N/A
9	scaff_0000246371_4	Arabidopsis	5	1	Domain of unknown function (DUF4142)	MA20_42090	-	-	ko:K08995	DUF4142	Bacteria	Proteobacteria	Alphaproteobacteria	Rhizobiales	Xanthobacteraceae	Bradyrhizobium	#N/A	#N/A
9	scaff_0000266447_5	Arabidopsis	5	1	Domain of unknown function (DUF4142)	MA20_42090	-	-	ko:K08995	DUF4142	Bacteria	Proteobacteria	Alphaproteobacteria	Rhizobiales	#N/A	#N/A	#N/A	#N/A
9	scaff_0000294018_4	Arabidopsis	5	1	Domain of unknown function (DUF4142)	MA20_42090	-	-	ko:K08995	DUF4142	Bacteria	Proteobacteria	Alphaproteobacteria	Rhizobiales	Xanthobacteraceae	Bradyrhizobium	#N/A	#N/A
9	scaff_0000389399_1	Arabidopsis	5	1	Domain of unknown function (DUF4142)	MA20_42090	-	-	ko:K08995	DUF4142	Bacteria	Proteobacteria	Alphaproteobacteria	Rhizobiales	#N/A	#N/A	#N/A	#N/A
9	scaff_0000530663_3	Arabidopsis	5	1	Domain of unknown function (DUF4142)	MA20_42090	-	-	ko:K08995	DUF4142	Bacteria	Proteobacteria	Alphaproteobacteria	Rhizobiales	Xanthobacteraceae	#N/A	#N/A	#N/A
9	scaff_0000611707_3	Arabidopsis	5	1	Domain of unknown function (DUF4142)	MA20_42090	-	-	ko:K08995	DUF4142	Bacteria	Proteobacteria	Alphaproteobacteria	Rhizobiales	Xanthobacteraceae	Bradyrhizobium	#N/A	#N/A
9	scaff_0001731305_1	Arabidopsis	5	1	Domain of unknown function (DUF4142)	MA20_42090	-	-	ko:K08995	DUF4142	Bacteria	Proteobacteria	Alphaproteobacteria	Rhizobiales	#N/A	#N/A	#N/A	#N/A
9	scaff_0001834175_1	Arabidopsis	5	1	Domain of unknown function (DUF4142)	MA20_42090	-	-	ko:K08995	DUF4142	Bacteria	Proteobacteria	Alphaproteobacteria	Rhizobiales	Xanthobacteraceae	Bradyrhizobium	#N/A	#N/A
9	scaff_0001901608_2	Arabidopsis	5	1	Domain of unknown function (DUF4142)	MA20_42090	-	-	ko:K08995	DUF4142	Bacteria	Proteobacteria	Alphaproteobacteria	Rhizobiales	Xanthobacteraceae	Bradyrhizobium	#N/A	#N/A
10	scaff_0001150299_1	Maize	9	2	Belongs to the ompA family	oprF	GO:0005575,GO:0005623,GO:0009279,GO:0016020,GO:0019867,GO:0030312,GO:0030313,GO:0031975,GO:0044462,GO:0044464,GO:0071944	-	ko:K03286,ko:K07275	OMP_b-brl,OmpA,OprF	Bacteria	Proteobacteria	Gammaproteobacteria	Pseudomonadales	Pseudomonadaceae	Pseudomonas_E	#N/A	#N/A
11	scaff_0000030529_2	Maize	18	1	Class-II DAHP synthetase family	aroF	GO:0003674,GO:0003824,GO:0003849,GO:0005575,GO:0005622,GO:0005623,GO:0005737,GO:0005739,GO:0006082,GO:0006520,GO:0006725,GO:0006807,GO:0006950,GO:0008150,GO:0008152,GO:0008652,GO:0009058,GO:0009072,GO:0009073,GO:0009423,GO:0009507,GO:0009536,GO:0009611,GO:0009987,GO:0016053,GO:0016740,GO:0016765,GO:0019438,GO:0019752,GO:0043226,GO:0043227,GO:0043229,GO:0043231,GO:0043436,GO:0043648,GO:0043650,GO:…	2.5.1.54	ko:K01626	DAHP_synth_2	Bacteria	Proteobacteria	Alphaproteobacteria	Reyranellales	Reyranellaceae	Reyranella	#N/A	#N/A
11	scaff_0000056748_6	Maize	18	1	Class-II DAHP synthetase family	aroF	GO:0003674,GO:0003824,GO:0003849,GO:0005575,GO:0005622,GO:0005623,GO:0005737,GO:0005739,GO:0006082,GO:0006520,GO:0006725,GO:0006807,GO:0006950,GO:0008150,GO:0008152,GO:0008652,GO:0009058,GO:0009072,GO:0009073,GO:0009423,GO:0009507,GO:0009536,GO:0009611,GO:0009987,GO:0016053,GO:0016740,GO:0016765,GO:0019438,GO:0019752,GO:0043226,GO:0043227,GO:0043229,GO:0043231,GO:0043436,GO:0043648,GO:0043650,GO:…	2.5.1.54	ko:K01626	DAHP_synth_2	Bacteria	Proteobacteria	Alphaproteobacteria	Reyranellales	Reyranellaceae	Reyranella	#N/A	#N/A
11	scaff_0000243528_3	Maize	18	1	Class-II DAHP synthetase family	aroF	GO:0003674,GO:0003824,GO:0003849,GO:0005575,GO:0005622,GO:0005623,GO:0005737,GO:0005739,GO:0006082,GO:0006520,GO:0006725,GO:0006807,GO:0006950,GO:0008150,GO:0008152,GO:0008652,GO:0009058,GO:0009072,GO:0009073,GO:0009423,GO:0009507,GO:0009536,GO:0009611,GO:0009987,GO:0016053,GO:0016740,GO:0016765,GO:0019438,GO:0019752,GO:0043226,GO:0043227,GO:0043229,GO:0043231,GO:0043436,GO:0043648,GO:0043650,GO:…	2.5.1.54	ko:K01626	DAHP_synth_2	Bacteria	Proteobacteria	Alphaproteobacteria	Reyranellales	Reyranellaceae	Reyranella	#N/A	#N/A
11	scaff_0001777267_2	Maize	18	1	Class-II DAHP synthetase family	aroF	GO:0003674,GO:0003824,GO:0003849,GO:0005575,GO:0005622,GO:0005623,GO:0005737,GO:0005739,GO:0006082,GO:0006520,GO:0006725,GO:0006807,GO:0006950,GO:0008150,GO:0008152,GO:0008652,GO:0009058,GO:0009072,GO:0009073,GO:0009423,GO:0009507,GO:0009536,GO:0009611,GO:0009987,GO:0016053,GO:0016740,GO:0016765,GO:0019438,GO:0019752,GO:0043226,GO:0043227,GO:0043229,GO:0043231,GO:0043436,GO:0043648,GO:0043650,GO:…	2.5.1.54	ko:K01626	DAHP_synth_2	Bacteria	Proteobacteria	Alphaproteobacteria	Reyranellales	Reyranellaceae	Reyranella	#N/A	#N/A
12	scaff_0000000794_71	Arabidopsis	10.6	5	This protein promotes the GTP-dependent binding of aminoacyl-tRNA to the A-site of ribosomes during protein biosynthesis	tuf	GO:0001666,GO:0003674,GO:0005488,GO:0005515,GO:0005575,GO:0005576,GO:0005618,GO:0005622,GO:0005623,GO:0005737,GO:0005829,GO:0005886,GO:0006950,GO:0008150,GO:0009628,GO:0010035,GO:0010038,GO:0010039,GO:0016020,GO:0019899,GO:0030312,GO:0035375,GO:0036293,GO:0040007,GO:0042221,GO:0044424,GO:0044444,GO:0044464,GO:0050896,GO:0070482,GO:0071944	-	ko:K02358	GTP_EFTU,GTP_EFTU_D2,GTP_EFTU_D3	Bacteria	Actinobacteriota	Actinomycetia	#N/A	#N/A	#N/A	#N/A	#N/A
12	scaff_0000000794_71	Maize	5	1	This protein promotes the GTP-dependent binding of aminoacyl-tRNA to the A-site of ribosomes during protein biosynthesis	tuf	GO:0001666,GO:0003674,GO:0005488,GO:0005515,GO:0005575,GO:0005576,GO:0005618,GO:0005622,GO:0005623,GO:0005737,GO:0005829,GO:0005886,GO:0006950,GO:0008150,GO:0009628,GO:0010035,GO:0010038,GO:0010039,GO:0016020,GO:0019899,GO:0030312,GO:0035375,GO:0036293,GO:0040007,GO:0042221,GO:0044424,GO:0044444,GO:0044464,GO:0050896,GO:0070482,GO:0071944	-	ko:K02358	GTP_EFTU,GTP_EFTU_D2,GTP_EFTU_D3	Bacteria	Actinobacteriota	Actinomycetia	#N/A	#N/A	#N/A	#N/A	#N/A
12	scaff_0000000794_71	Wheat	7.33333	3	This protein promotes the GTP-dependent binding of aminoacyl-tRNA to the A-site of ribosomes during protein biosynthesis	tuf	GO:0001666,GO:0003674,GO:0005488,GO:0005515,GO:0005575,GO:0005576,GO:0005618,GO:0005622,GO:0005623,GO:0005737,GO:0005829,GO:0005886,GO:0006950,GO:0008150,GO:0009628,GO:0010035,GO:0010038,GO:0010039,GO:0016020,GO:0019899,GO:0030312,GO:0035375,GO:0036293,GO:0040007,GO:0042221,GO:0044424,GO:0044444,GO:0044464,GO:0050896,GO:0070482,GO:0071944	-	ko:K02358	GTP_EFTU,GTP_EFTU_D2,GTP_EFTU_D3	Bacteria	Actinobacteriota	Actinomycetia	#N/A	#N/A	#N/A	#N/A	#N/A
13	scaff_0000384500_3	Maize	20	1	Phosphoglycerate kinase	pgk	GO:0003674,GO:0003824,GO:0004618,GO:0005575,GO:0005576,GO:0005622,GO:0005623,GO:0005737,GO:0005829,GO:0005886,GO:0005975,GO:0006082,GO:0006090,GO:0006091,GO:0006096,GO:0006139,GO:0006163,GO:0006164,GO:0006165,GO:0006725,GO:0006732,GO:0006733,GO:0006753,GO:0006754,GO:0006757,GO:0006793,GO:0006796,GO:0006807,GO:0008150,GO:0008152,GO:0009056,GO:0009058,GO:0009108,GO:0009117,GO:0009123,GO:0009124,GO:…	2.7.2.3,5.3.1.1	ko:K00927,ko:K01803	PGK	Bacteria	Actinobacteriota	Acidimicrobiia	Acidimicrobiales	#N/A	#N/A	#N/A	#N/A
14	scaff_0000403896_1	Maize	11	1	C-terminal domain of 1-Cys peroxiredoxin	ahpC	-	1.11.1.15	ko:K03386,ko:K20011	1-cysPrx_C,AhpC-TSA	Bacteria	Proteobacteria	Alphaproteobacteria	#N/A	#N/A	#N/A	#N/A	#N/A
15	scaff_0000289925_2	Arabidopsis	6	1	Periplasmic binding protein domain	-	-	-	ko:K02058,ko:K10439	Peripla_BP_4	Bacteria	Actinobacteriota	Actinomycetia	Streptosporangiales	Streptosporangiaceae	Palsa-504	Palsa-504 sp003168295	Actinobacteria bacterium palsa_504
15	scaff_0000408104_1	Arabidopsis	6	1	Periplasmic binding protein domain	-	-	-	ko:K02058,ko:K10439	Peripla_BP_4	Bacteria	Actinobacteriota	Actinomycetia	Streptosporangiales	Streptosporangiaceae	Palsa-504	Palsa-504 sp003168295	Actinobacteria bacterium palsa_504
15	scaff_0000468187_2	Arabidopsis	6	1	Periplasmic binding protein domain	-	-	-	ko:K02058,ko:K10439	Peripla_BP_4	Bacteria	Actinobacteriota	Actinomycetia	Streptosporangiales	Streptosporangiaceae	Palsa-504	Palsa-504 sp003168295	Actinobacteria bacterium palsa_504
15	scaff_0000507237_2	Arabidopsis	6	1	Periplasmic binding protein domain	-	-	-	ko:K02058,ko:K10439	Peripla_BP_4	Bacteria	Actinobacteriota	Actinomycetia	Streptosporangiales	Streptosporangiaceae	Palsa-504	Palsa-504 sp003168295	Actinobacteria bacterium palsa_504
15	scaff_0001067598_1	Arabidopsis	6	1	Periplasmic binding protein domain	-	-	-	ko:K02058,ko:K10439	Peripla_BP_4	Bacteria	Actinobacteriota	Actinomycetia	Streptosporangiales	Streptosporangiaceae	Palsa-504	Palsa-504 sp003168295	Actinobacteria bacterium palsa_504
15	scaff_0002404361_1	Arabidopsis	6	1	Periplasmic binding protein domain	-	-	-	ko:K02058,ko:K10439	Peripla_BP_4	Bacteria	Actinobacteriota	Actinomycetia	Streptosporangiales	Streptosporangiaceae	Palsa-504	Palsa-504 sp003168295	Actinobacteria bacterium palsa_504
16	scaff_0001868780_2	Arabidopsis	48	1	Antibiotic biosynthesis monooxygenase	MA20_05260	-	-	-	ABM	Bacteria	Proteobacteria	Alphaproteobacteria	Rhizobiales	Xanthobacteraceae	#N/A	#N/A	#N/A
17	scaff_0000054794_6	Wheat	7	1	-	-	-	-	-	-	Bacteria	Proteobacteria	Gammaproteobacteria	Burkholderiales	UKL13-2	GR16-43	GR16-43 sp001953215	Betaproteobacteria bacterium GR16-43
18	scaff_0000824413_2	Arabidopsis	67	1	Peptidase dimerisation domain	MA20_15735	-	-	ko:K01436	M20_dimer,Peptidase_M20	Bacteria	Proteobacteria	Alphaproteobacteria	Rhizobiales	Xanthobacteraceae	Bradyrhizobium	#N/A	#N/A
19	scaff_0000072260_7	Maize	8	1	Produces ATP from ADP in the presence of a proton gradient across the membrane. The alpha chain is a regulatory subunit	atpA	GO:0003674,GO:0003824,GO:0005215,GO:0005575,GO:0005618,GO:0005622,GO:0005623,GO:0005886,GO:0006139,GO:0006163,GO:0006164,GO:0006725,GO:0006753,GO:0006754,GO:0006793,GO:0006796,GO:0006807,GO:0006810,GO:0006811,GO:0006812,GO:0008150,GO:0008152,GO:0008324,GO:0009058,GO:0009117,GO:0009123,GO:0009124,GO:0009126,GO:0009127,GO:0009141,GO:0009142,GO:0009144,GO:0009145,GO:0009150,GO:0009152,GO:0009156,GO:…	3.6.3.14	ko:K02111	ATP-synt_ab,ATP-synt_ab_C,ATP-synt_ab_N	Bacteria	#N/A	#N/A	#N/A	#N/A	#N/A	#N/A	#N/A
19	scaff_0000556575_1	Maize	8	1	Produces ATP from ADP in the presence of a proton gradient across the membrane. The alpha chain is a regulatory subunit	atpA	GO:0003674,GO:0003824,GO:0005215,GO:0005575,GO:0005618,GO:0005622,GO:0005623,GO:0005886,GO:0006139,GO:0006163,GO:0006164,GO:0006725,GO:0006753,GO:0006754,GO:0006793,GO:0006796,GO:0006807,GO:0006810,GO:0006811,GO:0006812,GO:0008150,GO:0008152,GO:0008324,GO:0009058,GO:0009117,GO:0009123,GO:0009124,GO:0009126,GO:0009127,GO:0009141,GO:0009142,GO:0009144,GO:0009145,GO:0009150,GO:0009152,GO:0009156,GO:…	3.6.3.14	ko:K02111	ATP-synt_ab,ATP-synt_ab_C,ATP-synt_ab_N	Bacteria	Gemmatimonadota	Gemmatimonadetes	Gemmatimonadales	#N/A	#N/A	#N/A	#N/A
19	scaff_0001444228_1	Maize	8	1	Produces ATP from ADP in the presence of a proton gradient across the membrane. The alpha chain is a regulatory subunit	atpA	GO:0005575,GO:0005618,GO:0005622,GO:0005623,GO:0005886,GO:0008150,GO:0016020,GO:0016469,GO:0030312,GO:0032991,GO:0040007,GO:0044424,GO:0044425,GO:0044459,GO:0044464,GO:0045259,GO:0045260,GO:0071944,GO:0098796,GO:0098797	3.6.3.14	ko:K02111	ATP-synt_ab,ATP-synt_ab_C,ATP-synt_ab_N	Bacteria	Actinobacteriota	Thermoleophilia	Solirubrobacterales	#N/A	#N/A	#N/A	#N/A
20	scaff_0000144779_6	Arabidopsis	6	1	PQQ-like domain	exaA	-	1.1.2.8	ko:K00114	Cytochrom_C,Cytochrome_CBB3,PQQ,PQQ_2,PQQ_3	Bacteria	Actinobacteriota	#N/A	#N/A	#N/A	#N/A	#N/A	#N/A
20	scaff_0000158931_4	Arabidopsis	6	1	PQQ enzyme repeat	exaA	-	1.1.2.8	ko:K00114	Cytochrom_C,Cytochrome_CBB3,PQQ,PQQ_2,PQQ_3	Bacteria	Actinobacteriota	#N/A	#N/A	#N/A	#N/A	#N/A	#N/A
20	scaff_0000180287_1	Arabidopsis	6	1	PQQ enzyme repeat	exaA	-	1.1.2.8	ko:K00114	Cytochrom_C,Cytochrome_CBB3,PQQ,PQQ_2,PQQ_3	Bacteria	Actinobacteriota	Thermoleophilia	Solirubrobacterales	Solirubrobacteraceae	#N/A	#N/A	#N/A
20	scaff_0000263553_1	Arabidopsis	6	1	PQQ enzyme repeat	exaA	-	1.1.2.8	ko:K00114	Cytochrom_C,Cytochrome_CBB3,PQQ,PQQ_2,PQQ_3	Bacteria	Actinobacteriota	#N/A	#N/A	#N/A	#N/A	#N/A	#N/A
20	scaff_0000608567_1	Arabidopsis	6	1	PQQ enzyme repeat	exaA	-	1.1.2.8	ko:K00114	Cytochrom_C,Cytochrome_CBB3,PQQ,PQQ_2,PQQ_3	Bacteria	Actinobacteriota	#N/A	#N/A	#N/A	#N/A	#N/A	#N/A
20	scaff_0000636898_1	Arabidopsis	6	1	PQQ enzyme repeat	exaA	-	1.1.2.8	ko:K00114	Cytochrom_C,Cytochrome_CBB3,PQQ,PQQ_2,PQQ_3	Bacteria	Actinobacteriota	Thermoleophilia	Solirubrobacterales	Solirubrobacteraceae	#N/A	#N/A	#N/A
20	scaff_0000850549_1	Arabidopsis	6	1	PQQ-like domain	exaA	-	1.1.2.8	ko:K00114	Cytochrom_C,Cytochrome_CBB3,PQQ,PQQ_2,PQQ_3	Bacteria	Actinobacteriota	#N/A	#N/A	#N/A	#N/A	#N/A	#N/A
21	scaffI3_0000188308_1	Wheat	82	1	Gram-negative porin	-	-	-	-	Porin_4	#N/A	#N/A	#N/A	#N/A	#N/A	#N/A	#N/A	#N/A
22	scaff_0000473930_3	Wheat	40	1	Destroys radicals which are normally produced within the cells and which are toxic to biological systems	sodA	GO:0000302,GO:0000303,GO:0000305,GO:0003674,GO:0003824,GO:0004784,GO:0005488,GO:0005506,GO:0005575,GO:0005576,GO:0005622,GO:0005623,GO:0005737,GO:0005829,GO:0005886,GO:0006801,GO:0006950,GO:0006979,GO:0008150,GO:0008152,GO:0009405,GO:0009605,GO:0009607,GO:0009636,GO:0009987,GO:0010035,GO:0016020,GO:0016209,GO:0016491,GO:0016721,GO:0019430,GO:0020012,GO:0030682,GO:0033554,GO:0034599,GO:0034614,GO:…	1.15.1.1	ko:K04564	Sod_Fe_C,Sod_Fe_N	Bacteria	Actinobacteriota	Actinomycetia	Actinomycetales	Dermatophilaceae	#N/A	#N/A	#N/A
22	scaff_0001792777_1	Wheat	40	1	Destroys radicals which are normally produced within the cells and which are toxic to biological systems	sodA	GO:0000302,GO:0000303,GO:0000305,GO:0003674,GO:0003824,GO:0004784,GO:0005488,GO:0005506,GO:0005575,GO:0005576,GO:0005622,GO:0005623,GO:0005737,GO:0005829,GO:0005886,GO:0006801,GO:0006950,GO:0006979,GO:0008150,GO:0008152,GO:0009405,GO:0009605,GO:0009607,GO:0009636,GO:0009987,GO:0010035,GO:0016020,GO:0016209,GO:0016491,GO:0016721,GO:0019430,GO:0020012,GO:0030682,GO:0033554,GO:0034599,GO:0034614,GO:…	1.15.1.1	ko:K04564	Sod_Fe_C,Sod_Fe_N	Bacteria	Actinobacteriota	Actinomycetia	Actinomycetales	Dermatophilaceae	#N/A	#N/A	#N/A
22	scaff_0001934277_2	Wheat	40	1	Destroys radicals which are normally produced within the cells and which are toxic to biological systems	sodA	GO:0000302,GO:0000303,GO:0000305,GO:0003674,GO:0003824,GO:0004784,GO:0005488,GO:0005506,GO:0005575,GO:0005576,GO:0005622,GO:0005623,GO:0005737,GO:0005829,GO:0005886,GO:0006801,GO:0006950,GO:0006979,GO:0008150,GO:0008152,GO:0009405,GO:0009605,GO:0009607,GO:0009636,GO:0009987,GO:0010035,GO:0016020,GO:0016209,GO:0016491,GO:0016721,GO:0019430,GO:0020012,GO:0030682,GO:0033554,GO:0034599,GO:0034614,GO:…	1.15.1.1	ko:K04564	Sod_Fe_C,Sod_Fe_N	Bacteria	Actinobacteriota	Actinomycetia	Actinomycetales	Dermatophilaceae	#N/A	#N/A	#N/A
23	scaff_0000123063_6	Arabidopsis	10	1	Key enzyme in the regulation of glycerol uptake and metabolism. Catalyzes the phosphorylation of glycerol to yield sn- glycerol 3-phosphate	glpK	GO:0003674,GO:0003824,GO:0004370,GO:0005975,GO:0006066,GO:0006071,GO:0006793,GO:0006796,GO:0008150,GO:0008152,GO:0009987,GO:0016301,GO:0016310,GO:0016740,GO:0016772,GO:0016773,GO:0019400,GO:0019751,GO:0044237,GO:0044238,GO:0044262,GO:0044281,GO:0071704,GO:1901615	2.7.1.30	ko:K00864	FGGY_C,FGGY_N	Bacteria	Actinobacteriota	Thermoleophilia	Solirubrobacterales	Solirubrobacteraceae	#N/A	#N/A	#N/A
23	scaff_0000194967_5	Arabidopsis	10	1	Key enzyme in the regulation of glycerol uptake and metabolism. Catalyzes the phosphorylation of glycerol to yield sn- glycerol 3-phosphate	glpK	GO:0003674,GO:0003824,GO:0004370,GO:0005975,GO:0006066,GO:0006071,GO:0006793,GO:0006796,GO:0008150,GO:0008152,GO:0009987,GO:0016301,GO:0016310,GO:0016740,GO:0016772,GO:0016773,GO:0019400,GO:0019751,GO:0044237,GO:0044238,GO:0044262,GO:0044281,GO:0071704,GO:1901615	2.7.1.30	ko:K00864	FGGY_C,FGGY_N	Bacteria	Actinobacteriota	Thermoleophilia	Solirubrobacterales	Solirubrobacteraceae	#N/A	#N/A	#N/A
23	scaff_0000518179_3	Arabidopsis	10	1	Key enzyme in the regulation of glycerol uptake and metabolism. Catalyzes the phosphorylation of glycerol to yield sn- glycerol 3-phosphate	glpK	GO:0003674,GO:0003824,GO:0004370,GO:0005975,GO:0006066,GO:0006071,GO:0006793,GO:0006796,GO:0008150,GO:0008152,GO:0009987,GO:0016301,GO:0016310,GO:0016740,GO:0016772,GO:0016773,GO:0019400,GO:0019751,GO:0044237,GO:0044238,GO:0044262,GO:0044281,GO:0071704,GO:1901615	2.7.1.30	ko:K00864	FGGY_C,FGGY_N	Bacteria	Actinobacteriota	Thermoleophilia	#N/A	#N/A	#N/A	#N/A	#N/A
23	scaff_0000700024_1	Arabidopsis	10	1	Key enzyme in the regulation of glycerol uptake and metabolism. Catalyzes the phosphorylation of glycerol to yield sn- glycerol 3-phosphate	glpK	GO:0003674,GO:0003824,GO:0004370,GO:0005975,GO:0006066,GO:0006071,GO:0006793,GO:0006796,GO:0008150,GO:0008152,GO:0009987,GO:0016301,GO:0016310,GO:0016740,GO:0016772,GO:0016773,GO:0019400,GO:0019751,GO:0044237,GO:0044238,GO:0044262,GO:0044281,GO:0071704,GO:1901615	2.7.1.30	ko:K00864	FGGY_C,FGGY_N	Bacteria	Actinobacteriota	#N/A	#N/A	#N/A	#N/A	#N/A	#N/A
23	scaff_0001331217_3	Arabidopsis	10	1	Key enzyme in the regulation of glycerol uptake and metabolism. Catalyzes the phosphorylation of glycerol to yield sn- glycerol 3-phosphate	glpK	GO:0003674,GO:0003824,GO:0004370,GO:0005975,GO:0006066,GO:0006071,GO:0006793,GO:0006796,GO:0008150,GO:0008152,GO:0009987,GO:0016301,GO:0016310,GO:0016740,GO:0016772,GO:0016773,GO:0019400,GO:0019751,GO:0044237,GO:0044238,GO:0044262,GO:0044281,GO:0071704,GO:1901615	2.7.1.30	ko:K00864	FGGY_C,FGGY_N	Bacteria	Actinobacteriota	Thermoleophilia	Solirubrobacterales	Solirubrobacteraceae	#N/A	#N/A	#N/A
24	scaffI3_0000208807_1	Maize	5	1	Belongs to the aconitase IPM isomerase family	acnB	GO:0003674,GO:0003676,GO:0003723,GO:0003729,GO:0003730,GO:0003824,GO:0003994,GO:0005488,GO:0005575,GO:0005622,GO:0005623,GO:0005737,GO:0005829,GO:0005975,GO:0006081,GO:0006082,GO:0006091,GO:0006097,GO:0006099,GO:0006101,GO:0006417,GO:0006629,GO:0006631,GO:0008150,GO:0008152,GO:0009056,GO:0009060,GO:0009062,GO:0009889,GO:0009987,GO:0010468,GO:0010556,GO:0010608,GO:0015980,GO:0016042,GO:0016054,GO:…	4.2.1.3,4.2.1.99	ko:K01682	Aconitase,Aconitase_2_N,Aconitase_B_N	#N/A	#N/A	#N/A	#N/A	#N/A	#N/A	#N/A	#N/A
24	scaff_0000006918_21	Maize	5	1	Belongs to the aconitase IPM isomerase family	acnB	GO:0003674,GO:0003676,GO:0003723,GO:0003729,GO:0003730,GO:0003824,GO:0003994,GO:0005488,GO:0005575,GO:0005622,GO:0005623,GO:0005737,GO:0005829,GO:0005975,GO:0006081,GO:0006082,GO:0006091,GO:0006097,GO:0006099,GO:0006101,GO:0006417,GO:0006629,GO:0006631,GO:0008150,GO:0008152,GO:0009056,GO:0009060,GO:0009062,GO:0009889,GO:0009987,GO:0010468,GO:0010556,GO:0010608,GO:0015980,GO:0016042,GO:0016054,GO:…	4.2.1.3,4.2.1.99	ko:K01682	Aconitase,Aconitase_2_N,Aconitase_B_N	Bacteria	Proteobacteria	Gammaproteobacteria	Pseudomonadales	Pseudomonadaceae	Pseudomonas_E	#N/A	#N/A
24	scaff_0000563909_1	Maize	5	1	Belongs to the aconitase IPM isomerase family	acnB	GO:0003674,GO:0003676,GO:0003723,GO:0003729,GO:0003730,GO:0003824,GO:0003994,GO:0005488,GO:0005575,GO:0005622,GO:0005623,GO:0005737,GO:0005829,GO:0005975,GO:0006081,GO:0006082,GO:0006091,GO:0006097,GO:0006099,GO:0006101,GO:0006417,GO:0006629,GO:0006631,GO:0008150,GO:0008152,GO:0009056,GO:0009060,GO:0009062,GO:0009889,GO:0009987,GO:0010468,GO:0010556,GO:0010608,GO:0015980,GO:0016042,GO:0016054,GO:…	4.2.1.3,4.2.1.99	ko:K01682	Aconitase,Aconitase_2_N,Aconitase_B_N	Bacteria	Proteobacteria	Gammaproteobacteria	Pseudomonadales	Pseudomonadaceae	Pseudomonas_E	#N/A	#N/A
24	scaff_0001178658_1	Maize	5	1	Belongs to the aconitase IPM isomerase family	acnB	GO:0003674,GO:0003676,GO:0003723,GO:0003729,GO:0003730,GO:0003824,GO:0003994,GO:0005488,GO:0005575,GO:0005622,GO:0005623,GO:0005737,GO:0005829,GO:0005975,GO:0006081,GO:0006082,GO:0006091,GO:0006097,GO:0006099,GO:0006101,GO:0006417,GO:0006629,GO:0006631,GO:0008150,GO:0008152,GO:0009056,GO:0009060,GO:0009062,GO:0009889,GO:0009987,GO:0010468,GO:0010556,GO:0010608,GO:0015980,GO:0016042,GO:0016054,GO:…	4.2.1.3,4.2.1.99	ko:K01682	Aconitase,Aconitase_2_N,Aconitase_B_N	Bacteria	Proteobacteria	Gammaproteobacteria	Pseudomonadales	Pseudomonadaceae	Pseudomonas_E	#N/A	#N/A
25	scaff_0001123043_1	Arabidopsis	16	1	Belongs to the ompA family	oprF	GO:0005575,GO:0005623,GO:0009279,GO:0016020,GO:0019867,GO:0030312,GO:0030313,GO:0031975,GO:0044462,GO:0044464,GO:0071944	-	ko:K03286,ko:K07275	OMP_b-brl,OmpA,OprF,TSP_3	Bacteria	Proteobacteria	Gammaproteobacteria	Pseudomonadales	Pseudomonadaceae	Pseudomonas_E	#N/A	#N/A
26	scaffI3_0000170187_1	Wheat	5	1	S-adenosylmethionine synthetase, C-terminal domain	metK	-	2.5.1.6	ko:K00789	S-AdoMet_synt_C,S-AdoMet_synt_M,S-AdoMet_synt_N	#N/A	#N/A	#N/A	#N/A	#N/A	#N/A	#N/A	#N/A
26	scaffI3_0000175123_1	Wheat	5	1	Catalyzes the formation of S-adenosylmethionine (AdoMet) from methionine and ATP. The overall synthetic reaction is composed of two sequential steps, AdoMet formation and the subsequent tripolyphosphate hydrolysis which occurs prior to release of AdoMet from the enzyme	metK	GO:0000096,GO:0000166,GO:0000287,GO:0003674,GO:0003824,GO:0004478,GO:0005488,GO:0005515,GO:0005524,GO:0005575,GO:0005622,GO:0005623,GO:0005737,GO:0005829,GO:0006082,GO:0006139,GO:0006520,GO:0006534,GO:0006555,GO:0006556,GO:0006575,GO:0006725,GO:0006732,GO:0006790,GO:0006807,GO:0008144,GO:0008150,GO:0008152,GO:0009058,GO:0009066,GO:0009069,GO:0009108,GO:0009116,GO:0009119,GO:0009987,GO:0016740,GO:…	2.5.1.6	ko:K00789	S-AdoMet_synt_C,S-AdoMet_synt_M,S-AdoMet_synt_N	#N/A	#N/A	#N/A	#N/A	#N/A	#N/A	#N/A	#N/A
26	scaffI3_0000191350_2	Wheat	5	1	Catalyzes the formation of S-adenosylmethionine (AdoMet) from methionine and ATP. The overall synthetic reaction is composed of two sequential steps, AdoMet formation and the subsequent tripolyphosphate hydrolysis which occurs prior to release of AdoMet from the enzyme	metK	GO:0003674,GO:0003824,GO:0004478,GO:0005575,GO:0005622,GO:0005623,GO:0005737,GO:0005829,GO:0016740,GO:0016765,GO:0044424,GO:0044444,GO:0044464	2.5.1.6	ko:K00789	S-AdoMet_synt_C,S-AdoMet_synt_M,S-AdoMet_synt_N	#N/A	#N/A	#N/A	#N/A	#N/A	#N/A	#N/A	#N/A
26	scaff_0000000669_22	Wheat	5	1	Catalyzes the formation of S-adenosylmethionine (AdoMet) from methionine and ATP. The overall synthetic reaction is composed of two sequential steps, AdoMet formation and the subsequent tripolyphosphate hydrolysis which occurs prior to release of AdoMet from the enzyme	metK	GO:0003674,GO:0003824,GO:0004478,GO:0005575,GO:0005622,GO:0005623,GO:0005737,GO:0005829,GO:0016740,GO:0016765,GO:0044424,GO:0044444,GO:0044464	2.5.1.6	ko:K00789	S-AdoMet_synt_C,S-AdoMet_synt_M,S-AdoMet_synt_N	#N/A	#N/A	#N/A	#N/A	#N/A	#N/A	#N/A	#N/A
26	scaff_0000001609_1	Wheat	5	1	Catalyzes the formation of S-adenosylmethionine (AdoMet) from methionine and ATP. The overall synthetic reaction is composed of two sequential steps, AdoMet formation and the subsequent tripolyphosphate hydrolysis which occurs prior to release of AdoMet from the enzyme	metK	GO:0003674,GO:0003824,GO:0004478,GO:0005575,GO:0005622,GO:0005623,GO:0005737,GO:0005829,GO:0016740,GO:0016765,GO:0044424,GO:0044444,GO:0044464	2.5.1.6	ko:K00789	S-AdoMet_synt_C,S-AdoMet_synt_M,S-AdoMet_synt_N	Bacteria	Acidobacteriota	Acidobacteriae	Acidobacteriales	#N/A	#N/A	#N/A	#N/A
26	scaff_0000002202_22	Wheat	5	1	Catalyzes the formation of S-adenosylmethionine (AdoMet) from methionine and ATP. The overall synthetic reaction is composed of two sequential steps, AdoMet formation and the subsequent tripolyphosphate hydrolysis which occurs prior to release of AdoMet from the enzyme	metK	GO:0003674,GO:0003824,GO:0004478,GO:0005575,GO:0005622,GO:0005623,GO:0005737,GO:0005829,GO:0016740,GO:0016765,GO:0044424,GO:0044444,GO:0044464	2.5.1.6	ko:K00789	S-AdoMet_synt_C,S-AdoMet_synt_M,S-AdoMet_synt_N	Bacteria	Acidobacteriota	Acidobacteriae	Bryobacterales	Bryobacteraceae	#N/A	#N/A	#N/A
26	scaff_0000003222_23	Wheat	5	1	Catalyzes the formation of S-adenosylmethionine (AdoMet) from methionine and ATP. The overall synthetic reaction is composed of two sequential steps, AdoMet formation and the subsequent tripolyphosphate hydrolysis which occurs prior to release of AdoMet from the enzyme	metK	GO:0003674,GO:0003824,GO:0004478,GO:0005575,GO:0005622,GO:0005623,GO:0005737,GO:0005829,GO:0016740,GO:0016765,GO:0044424,GO:0044444,GO:0044464	2.5.1.6	ko:K00789	S-AdoMet_synt_C,S-AdoMet_synt_M,S-AdoMet_synt_N	Bacteria	Acidobacteriota	Acidobacteriae	Bryobacterales	Bryobacteraceae	#N/A	#N/A	#N/A
26	scaff_0000005495_7	Wheat	5	1	Catalyzes the formation of S-adenosylmethionine (AdoMet) from methionine and ATP. The overall synthetic reaction is composed of two sequential steps, AdoMet formation and the subsequent tripolyphosphate hydrolysis which occurs prior to release of AdoMet from the enzyme	metK	GO:0003674,GO:0003824,GO:0004478,GO:0005575,GO:0005622,GO:0005623,GO:0005737,GO:0005829,GO:0016740,GO:0016765,GO:0044424,GO:0044444,GO:0044464	2.5.1.6	ko:K00789	S-AdoMet_synt_C,S-AdoMet_synt_M,S-AdoMet_synt_N	Bacteria	#N/A	#N/A	#N/A	#N/A	#N/A	#N/A	#N/A
26	scaff_0000006110_4	Wheat	5	1	Catalyzes the formation of S-adenosylmethionine (AdoMet) from methionine and ATP. The overall synthetic reaction is composed of two sequential steps, AdoMet formation and the subsequent tripolyphosphate hydrolysis which occurs prior to release of AdoMet from the enzyme	metK	GO:0003674,GO:0003824,GO:0004478,GO:0005575,GO:0005622,GO:0005623,GO:0005737,GO:0005829,GO:0016740,GO:0016765,GO:0044424,GO:0044444,GO:0044464	2.5.1.6	ko:K00789	S-AdoMet_synt_C,S-AdoMet_synt_M,S-AdoMet_synt_N	Bacteria	Actinobacteriota	Thermoleophilia	Gaiellales	Gaiellaceae	#N/A	#N/A	#N/A
26	scaff_0000006691_11	Wheat	5	1	Catalyzes the formation of S-adenosylmethionine (AdoMet) from methionine and ATP. The overall synthetic reaction is composed of two sequential steps, AdoMet formation and the subsequent tripolyphosphate hydrolysis which occurs prior to release of AdoMet from the enzyme	metK	GO:0003674,GO:0003824,GO:0004478,GO:0005575,GO:0005622,GO:0005623,GO:0005737,GO:0005829,GO:0016740,GO:0016765,GO:0044424,GO:0044444,GO:0044464	2.5.1.6	ko:K00789	S-AdoMet_synt_C,S-AdoMet_synt_M,S-AdoMet_synt_N	Bacteria	Acidobacteriota	Acidobacteriae	Bryobacterales	Bryobacteraceae	#N/A	#N/A	#N/A
26	scaff_0000007154_7	Wheat	5	1	Catalyzes the formation of S-adenosylmethionine (AdoMet) from methionine and ATP. The overall synthetic reaction is composed of two sequential steps, AdoMet formation and the subsequent tripolyphosphate hydrolysis which occurs prior to release of AdoMet from the enzyme	metK	GO:0003674,GO:0003824,GO:0004478,GO:0005575,GO:0005622,GO:0005623,GO:0005737,GO:0005829,GO:0016740,GO:0016765,GO:0044424,GO:0044444,GO:0044464	2.5.1.6	ko:K00789	S-AdoMet_synt_C,S-AdoMet_synt_M,S-AdoMet_synt_N	Bacteria	#N/A	#N/A	#N/A	#N/A	#N/A	#N/A	#N/A
26	scaff_0000016113_4	Wheat	5	1	Catalyzes the formation of S-adenosylmethionine (AdoMet) from methionine and ATP. The overall synthetic reaction is composed of two sequential steps, AdoMet formation and the subsequent tripolyphosphate hydrolysis which occurs prior to release of AdoMet from the enzyme	metK	-	2.5.1.6	ko:K00789	S-AdoMet_synt_C,S-AdoMet_synt_M,S-AdoMet_synt_N	Bacteria	Actinobacteriota	Acidimicrobiia	IMCC26256	IMCC26256	IMCC26256	IMCC26256 sp001023575	Actinobacteria bacterium IMCC26256
26	scaff_0000016116_9	Wheat	5	1	S-adenosylmethionine synthetase, C-terminal domain	metK	GO:0003674,GO:0003824,GO:0004478,GO:0005575,GO:0005622,GO:0005623,GO:0005737,GO:0005829,GO:0016740,GO:0016765,GO:0044424,GO:0044444,GO:0044464	2.5.1.6	ko:K00789	S-AdoMet_synt_C,S-AdoMet_synt_M,S-AdoMet_synt_N	Bacteria	Actinobacteriota	Thermoleophilia	Gaiellales	Gaiellaceae	#N/A	#N/A	#N/A
26	scaff_0000016215_5	Wheat	5	1	Catalyzes the formation of S-adenosylmethionine (AdoMet) from methionine and ATP. The overall synthetic reaction is composed of two sequential steps, AdoMet formation and the subsequent tripolyphosphate hydrolysis which occurs prior to release of AdoMet from the enzyme	metK	GO:0003674,GO:0003824,GO:0004478,GO:0005575,GO:0005622,GO:0005623,GO:0005737,GO:0005829,GO:0016740,GO:0016765,GO:0044424,GO:0044444,GO:0044464	2.5.1.6	ko:K00789	S-AdoMet_synt_C,S-AdoMet_synt_M,S-AdoMet_synt_N	#N/A	#N/A	#N/A	#N/A	#N/A	#N/A	#N/A	#N/A
26	scaff_0000022965_17	Wheat	5	1	Catalyzes the formation of S-adenosylmethionine (AdoMet) from methionine and ATP. The overall synthetic reaction is composed of two sequential steps, AdoMet formation and the subsequent tripolyphosphate hydrolysis which occurs prior to release of AdoMet from the enzyme	metK	GO:0003674,GO:0003824,GO:0004478,GO:0005575,GO:0005622,GO:0005623,GO:0005737,GO:0005829,GO:0016740,GO:0016765,GO:0044424,GO:0044444,GO:0044464	2.5.1.6	ko:K00789	S-AdoMet_synt_C,S-AdoMet_synt_M,S-AdoMet_synt_N	Bacteria	#N/A	#N/A	#N/A	#N/A	#N/A	#N/A	#N/A
26	scaff_0000027736_13	Wheat	5	1	Catalyzes the formation of S-adenosylmethionine (AdoMet) from methionine and ATP. The overall synthetic reaction is composed of two sequential steps, AdoMet formation and the subsequent tripolyphosphate hydrolysis which occurs prior to release of AdoMet from the enzyme	metK	GO:0003674,GO:0003824,GO:0004478,GO:0005575,GO:0005622,GO:0005623,GO:0005737,GO:0005829,GO:0016740,GO:0016765,GO:0044424,GO:0044444,GO:0044464	2.5.1.6	ko:K00789	S-AdoMet_synt_C,S-AdoMet_synt_M,S-AdoMet_synt_N	Bacteria	#N/A	#N/A	#N/A	#N/A	#N/A	#N/A	#N/A
26	scaff_0000041755_6	Wheat	5	1	Catalyzes the formation of S-adenosylmethionine (AdoMet) from methionine and ATP. The overall synthetic reaction is composed of two sequential steps, AdoMet formation and the subsequent tripolyphosphate hydrolysis which occurs prior to release of AdoMet from the enzyme	metK	GO:0003674,GO:0003824,GO:0004478,GO:0005575,GO:0005622,GO:0005623,GO:0005737,GO:0005829,GO:0016740,GO:0016765,GO:0044424,GO:0044444,GO:0044464	2.5.1.6	ko:K00789	S-AdoMet_synt_C,S-AdoMet_synt_M,S-AdoMet_synt_N	Bacteria	Planctomycetota	Planctomycetes	Pirellulales	#N/A	#N/A	#N/A	#N/A
26	scaff_0000045274_4	Wheat	5	1	Catalyzes the formation of S-adenosylmethionine (AdoMet) from methionine and ATP. The overall synthetic reaction is composed of two sequential steps, AdoMet formation and the subsequent tripolyphosphate hydrolysis which occurs prior to release of AdoMet from the enzyme	metK	GO:0003674,GO:0003824,GO:0004478,GO:0005575,GO:0005622,GO:0005623,GO:0005737,GO:0005829,GO:0016740,GO:0016765,GO:0044424,GO:0044444,GO:0044464	2.5.1.6	ko:K00789	S-AdoMet_synt_C,S-AdoMet_synt_M,S-AdoMet_synt_N	#N/A	#N/A	#N/A	#N/A	#N/A	#N/A	#N/A	#N/A
26	scaff_0000059484_9	Wheat	5	1	Catalyzes the formation of S-adenosylmethionine (AdoMet) from methionine and ATP. The overall synthetic reaction is composed of two sequential steps, AdoMet formation and the subsequent tripolyphosphate hydrolysis which occurs prior to release of AdoMet from the enzyme	metK	-	2.5.1.6	ko:K00789	S-AdoMet_synt_C,S-AdoMet_synt_M,S-AdoMet_synt_N	Bacteria	Actinobacteriota	Acidimicrobiia	#N/A	#N/A	#N/A	#N/A	#N/A
26	scaff_0000068493_1	Wheat	5	1	Catalyzes the formation of S-adenosylmethionine (AdoMet) from methionine and ATP. The overall synthetic reaction is composed of two sequential steps, AdoMet formation and the subsequent tripolyphosphate hydrolysis which occurs prior to release of AdoMet from the enzyme	metK	GO:0003674,GO:0003824,GO:0004478,GO:0005575,GO:0005622,GO:0005623,GO:0005737,GO:0005829,GO:0016740,GO:0016765,GO:0044424,GO:0044444,GO:0044464	2.5.1.6	ko:K00789	S-AdoMet_synt_C,S-AdoMet_synt_M,S-AdoMet_synt_N	Bacteria	Actinobacteriota	Thermoleophilia	Gaiellales	Gaiellaceae	#N/A	#N/A	#N/A
26	scaff_0000073001_7	Wheat	5	1	Catalyzes the formation of S-adenosylmethionine (AdoMet) from methionine and ATP. The overall synthetic reaction is composed of two sequential steps, AdoMet formation and the subsequent tripolyphosphate hydrolysis which occurs prior to release of AdoMet from the enzyme	metK	GO:0003674,GO:0003824,GO:0004478,GO:0005575,GO:0005622,GO:0005623,GO:0005737,GO:0005829,GO:0016740,GO:0016765,GO:0044424,GO:0044444,GO:0044464	2.5.1.6	ko:K00789	S-AdoMet_synt_C,S-AdoMet_synt_M,S-AdoMet_synt_N	#N/A	#N/A	#N/A	#N/A	#N/A	#N/A	#N/A	#N/A
26	scaff_0000078511_6	Wheat	5	1	S-adenosylmethionine synthetase, C-terminal domain	metK	GO:0003674,GO:0003824,GO:0004478,GO:0005575,GO:0005622,GO:0005623,GO:0005737,GO:0005829,GO:0016740,GO:0016765,GO:0044424,GO:0044444,GO:0044464	2.5.1.6	ko:K00789	S-AdoMet_synt_C,S-AdoMet_synt_M,S-AdoMet_synt_N	Bacteria	Actinobacteriota	Thermoleophilia	Gaiellales	Gaiellaceae	#N/A	#N/A	#N/A
26	scaff_0000082564_4	Wheat	5	1	S-adenosylmethionine synthetase, C-terminal domain	metK	GO:0003674,GO:0003824,GO:0004478,GO:0005575,GO:0005622,GO:0005623,GO:0005737,GO:0005829,GO:0016740,GO:0016765,GO:0044424,GO:0044444,GO:0044464	2.5.1.6	ko:K00789	S-AdoMet_synt_C,S-AdoMet_synt_M,S-AdoMet_synt_N	Bacteria	Actinobacteriota	Thermoleophilia	Gaiellales	Gaiellaceae	#N/A	#N/A	#N/A
26	scaff_0000100958_7	Wheat	5	1	Catalyzes the formation of S-adenosylmethionine (AdoMet) from methionine and ATP. The overall synthetic reaction is composed of two sequential steps, AdoMet formation and the subsequent tripolyphosphate hydrolysis which occurs prior to release of AdoMet from the enzyme	metK	GO:0003674,GO:0003824,GO:0004478,GO:0005575,GO:0005622,GO:0005623,GO:0005737,GO:0005829,GO:0016740,GO:0016765,GO:0044424,GO:0044444,GO:0044464	2.5.1.6	ko:K00789	S-AdoMet_synt_C,S-AdoMet_synt_M,S-AdoMet_synt_N	#N/A	#N/A	#N/A	#N/A	#N/A	#N/A	#N/A	#N/A
26	scaff_0000141950_7	Wheat	5	1	Catalyzes the formation of S-adenosylmethionine (AdoMet) from methionine and ATP. The overall synthetic reaction is composed of two sequential steps, AdoMet formation and the subsequent tripolyphosphate hydrolysis which occurs prior to release of AdoMet from the enzyme	metK	GO:0003674,GO:0003824,GO:0004478,GO:0005575,GO:0005622,GO:0005623,GO:0005737,GO:0005829,GO:0016740,GO:0016765,GO:0044424,GO:0044444,GO:0044464	2.5.1.6	ko:K00789	S-AdoMet_synt_C,S-AdoMet_synt_M,S-AdoMet_synt_N	Bacteria	Acidobacteriota	Acidobacteriae	Bryobacterales	Bryobacteraceae	#N/A	#N/A	#N/A
26	scaff_0000179527_3	Wheat	5	1	Catalyzes the formation of S-adenosylmethionine (AdoMet) from methionine and ATP. The overall synthetic reaction is composed of two sequential steps, AdoMet formation and the subsequent tripolyphosphate hydrolysis which occurs prior to release of AdoMet from the enzyme	metK	GO:0003674,GO:0003824,GO:0004478,GO:0005575,GO:0005622,GO:0005623,GO:0005737,GO:0005829,GO:0016740,GO:0016765,GO:0044424,GO:0044444,GO:0044464	2.5.1.6	ko:K00789	S-AdoMet_synt_C,S-AdoMet_synt_M,S-AdoMet_synt_N	Bacteria	Actinobacteriota	Thermoleophilia	Gaiellales	Gaiellaceae	#N/A	#N/A	#N/A
26	scaff_0000182627_3	Wheat	5	1	Catalyzes the formation of S-adenosylmethionine (AdoMet) from methionine and ATP. The overall synthetic reaction is composed of two sequential steps, AdoMet formation and the subsequent tripolyphosphate hydrolysis which occurs prior to release of AdoMet from the enzyme	metK	GO:0003674,GO:0003824,GO:0004478,GO:0005575,GO:0005622,GO:0005623,GO:0005737,GO:0005829,GO:0016740,GO:0016765,GO:0044424,GO:0044444,GO:0044464	2.5.1.6	ko:K00789	S-AdoMet_synt_C,S-AdoMet_synt_M,S-AdoMet_synt_N	Bacteria	#N/A	#N/A	#N/A	#N/A	#N/A	#N/A	#N/A
26	scaff_0000184255_2	Wheat	5	1	Catalyzes the formation of S-adenosylmethionine (AdoMet) from methionine and ATP. The overall synthetic reaction is composed of two sequential steps, AdoMet formation and the subsequent tripolyphosphate hydrolysis which occurs prior to release of AdoMet from the enzyme	metK	GO:0003674,GO:0003824,GO:0004478,GO:0005575,GO:0005622,GO:0005623,GO:0005737,GO:0005829,GO:0016740,GO:0016765,GO:0044424,GO:0044444,GO:0044464	2.5.1.6	ko:K00789	S-AdoMet_synt_C,S-AdoMet_synt_M,S-AdoMet_synt_N	Bacteria	#N/A	#N/A	#N/A	#N/A	#N/A	#N/A	#N/A
26	scaff_0000184256_1	Wheat	5	1	Catalyzes the formation of S-adenosylmethionine (AdoMet) from methionine and ATP. The overall synthetic reaction is composed of two sequential steps, AdoMet formation and the subsequent tripolyphosphate hydrolysis which occurs prior to release of AdoMet from the enzyme	metK	GO:0003674,GO:0003824,GO:0004478,GO:0005575,GO:0005622,GO:0005623,GO:0005737,GO:0005829,GO:0016740,GO:0016765,GO:0044424,GO:0044444,GO:0044464	2.5.1.6	ko:K00789	S-AdoMet_synt_C,S-AdoMet_synt_M,S-AdoMet_synt_N	Bacteria	Acidobacteriota	Acidobacteriae	Bryobacterales	Bryobacteraceae	#N/A	#N/A	#N/A
26	scaff_0000219252_1	Wheat	5	1	Catalyzes the formation of S-adenosylmethionine (AdoMet) from methionine and ATP. The overall synthetic reaction is composed of two sequential steps, AdoMet formation and the subsequent tripolyphosphate hydrolysis which occurs prior to release of AdoMet from the enzyme	metK	GO:0003674,GO:0003824,GO:0004478,GO:0005575,GO:0005622,GO:0005623,GO:0005737,GO:0005829,GO:0016740,GO:0016765,GO:0044424,GO:0044444,GO:0044464	2.5.1.6	ko:K00789	S-AdoMet_synt_C,S-AdoMet_synt_M,S-AdoMet_synt_N	Bacteria	Acidobacteriota	Acidobacteriae	Acidobacteriales	Acidobacteriaceae	#N/A	#N/A	#N/A
26	scaff_0000241171_2	Wheat	5	1	Catalyzes the formation of S-adenosylmethionine (AdoMet) from methionine and ATP. The overall synthetic reaction is composed of two sequential steps, AdoMet formation and the subsequent tripolyphosphate hydrolysis which occurs prior to release of AdoMet from the enzyme	metK	GO:0003674,GO:0003824,GO:0004478,GO:0005575,GO:0005622,GO:0005623,GO:0005737,GO:0005829,GO:0016740,GO:0016765,GO:0044424,GO:0044444,GO:0044464	2.5.1.6	ko:K00789	S-AdoMet_synt_C,S-AdoMet_synt_M,S-AdoMet_synt_N	Bacteria	Firmicutes	Bacilli	Bacillales	Bacillaceae_A	#N/A	#N/A	#N/A
26	scaff_0000257693_4	Wheat	5	1	Catalyzes the formation of S-adenosylmethionine (AdoMet) from methionine and ATP. The overall synthetic reaction is composed of two sequential steps, AdoMet formation and the subsequent tripolyphosphate hydrolysis which occurs prior to release of AdoMet from the enzyme	metK	GO:0003674,GO:0003824,GO:0004478,GO:0005575,GO:0005622,GO:0005623,GO:0005737,GO:0005829,GO:0016740,GO:0016765,GO:0044424,GO:0044444,GO:0044464	2.5.1.6	ko:K00789	S-AdoMet_synt_C,S-AdoMet_synt_M,S-AdoMet_synt_N	Bacteria	Acidobacteriota	Acidobacteriae	Acidobacteriales	#N/A	#N/A	#N/A	#N/A
26	scaff_0000340866_2	Wheat	5	1	Catalyzes the formation of S-adenosylmethionine (AdoMet) from methionine and ATP. The overall synthetic reaction is composed of two sequential steps, AdoMet formation and the subsequent tripolyphosphate hydrolysis which occurs prior to release of AdoMet from the enzyme	metK	GO:0003674,GO:0003824,GO:0004478,GO:0005575,GO:0005622,GO:0005623,GO:0005737,GO:0005829,GO:0016740,GO:0016765,GO:0044424,GO:0044444,GO:0044464	2.5.1.6	ko:K00789	S-AdoMet_synt_C,S-AdoMet_synt_M,S-AdoMet_synt_N	#N/A	#N/A	#N/A	#N/A	#N/A	#N/A	#N/A	#N/A
26	scaff_0000349492_3	Wheat	5	1	Catalyzes the formation of S-adenosylmethionine (AdoMet) from methionine and ATP. The overall synthetic reaction is composed of two sequential steps, AdoMet formation and the subsequent tripolyphosphate hydrolysis which occurs prior to release of AdoMet from the enzyme	metK	GO:0003674,GO:0003824,GO:0004478,GO:0005575,GO:0005622,GO:0005623,GO:0005737,GO:0005829,GO:0016740,GO:0016765,GO:0044424,GO:0044444,GO:0044464	2.5.1.6	ko:K00789	S-AdoMet_synt_C,S-AdoMet_synt_M,S-AdoMet_synt_N	Bacteria	Acidobacteriota	Acidobacteriae	Bryobacterales	Bryobacteraceae	#N/A	#N/A	#N/A
26	scaff_0000354765_2	Wheat	5	1	Catalyzes the formation of S-adenosylmethionine (AdoMet) from methionine and ATP. The overall synthetic reaction is composed of two sequential steps, AdoMet formation and the subsequent tripolyphosphate hydrolysis which occurs prior to release of AdoMet from the enzyme	metK	GO:0003674,GO:0003824,GO:0004478,GO:0005575,GO:0005622,GO:0005623,GO:0005737,GO:0005829,GO:0016740,GO:0016765,GO:0044424,GO:0044444,GO:0044464	2.5.1.6	ko:K00789	S-AdoMet_synt_C,S-AdoMet_synt_M,S-AdoMet_synt_N	Bacteria	Planctomycetota	Planctomycetes	Pirellulales	#N/A	#N/A	#N/A	#N/A
26	scaff_0000368213_2	Wheat	5	1	Catalyzes the formation of S-adenosylmethionine (AdoMet) from methionine and ATP. The overall synthetic reaction is composed of two sequential steps, AdoMet formation and the subsequent tripolyphosphate hydrolysis which occurs prior to release of AdoMet from the enzyme	metK	-	2.5.1.6	ko:K00789	S-AdoMet_synt_C,S-AdoMet_synt_M,S-AdoMet_synt_N	#N/A	#N/A	#N/A	#N/A	#N/A	#N/A	#N/A	#N/A
26	scaff_0000427865_4	Wheat	5	1	Catalyzes the formation of S-adenosylmethionine (AdoMet) from methionine and ATP. The overall synthetic reaction is composed of two sequential steps, AdoMet formation and the subsequent tripolyphosphate hydrolysis which occurs prior to release of AdoMet from the enzyme	metK	GO:0003674,GO:0003824,GO:0004478,GO:0005575,GO:0005622,GO:0005623,GO:0005737,GO:0005829,GO:0016740,GO:0016765,GO:0044424,GO:0044444,GO:0044464	2.5.1.6	ko:K00789	S-AdoMet_synt_C,S-AdoMet_synt_M,S-AdoMet_synt_N	Bacteria	Actinobacteriota	Thermoleophilia	Gaiellales	Gaiellaceae	#N/A	#N/A	#N/A
26	scaff_0000445673_2	Wheat	5	1	Catalyzes the formation of S-adenosylmethionine (AdoMet) from methionine and ATP. The overall synthetic reaction is composed of two sequential steps, AdoMet formation and the subsequent tripolyphosphate hydrolysis which occurs prior to release of AdoMet from the enzyme	metK	GO:0003674,GO:0003824,GO:0004478,GO:0005575,GO:0005622,GO:0005623,GO:0005737,GO:0005829,GO:0016740,GO:0016765,GO:0044424,GO:0044444,GO:0044464	2.5.1.6	ko:K00789	S-AdoMet_synt_C,S-AdoMet_synt_M,S-AdoMet_synt_N	Bacteria	Acidobacteriota	Acidobacteriae	#N/A	#N/A	#N/A	#N/A	#N/A
26	scaff_0000450103_1	Wheat	5	1	S-adenosylmethionine synthetase, C-terminal domain	metK	GO:0003674,GO:0003824,GO:0004478,GO:0005575,GO:0005622,GO:0005623,GO:0005737,GO:0005829,GO:0016740,GO:0016765,GO:0044424,GO:0044444,GO:0044464	2.5.1.6	ko:K00789	S-AdoMet_synt_C,S-AdoMet_synt_M,S-AdoMet_synt_N	Bacteria	Actinobacteriota	Thermoleophilia	Gaiellales	Gaiellaceae	#N/A	#N/A	#N/A
26	scaff_0000492297_1	Wheat	5	1	Catalyzes the formation of S-adenosylmethionine (AdoMet) from methionine and ATP. The overall synthetic reaction is composed of two sequential steps, AdoMet formation and the subsequent tripolyphosphate hydrolysis which occurs prior to release of AdoMet from the enzyme	metK	GO:0003674,GO:0003824,GO:0004478,GO:0005575,GO:0005622,GO:0005623,GO:0005737,GO:0005829,GO:0016740,GO:0016765,GO:0044424,GO:0044444,GO:0044464	2.5.1.6	ko:K00789	S-AdoMet_synt_C,S-AdoMet_synt_M,S-AdoMet_synt_N	Bacteria	#N/A	#N/A	#N/A	#N/A	#N/A	#N/A	#N/A
26	scaff_0000556944_1	Wheat	5	1	Catalyzes the formation of S-adenosylmethionine (AdoMet) from methionine and ATP. The overall synthetic reaction is composed of two sequential steps, AdoMet formation and the subsequent tripolyphosphate hydrolysis which occurs prior to release of AdoMet from the enzyme	metK	GO:0003674,GO:0003824,GO:0004478,GO:0005575,GO:0005622,GO:0005623,GO:0005737,GO:0005829,GO:0016740,GO:0016765,GO:0044424,GO:0044444,GO:0044464	2.5.1.6	ko:K00789	S-AdoMet_synt_C,S-AdoMet_synt_M,S-AdoMet_synt_N	Bacteria	#N/A	#N/A	#N/A	#N/A	#N/A	#N/A	#N/A
26	scaff_0000576798_2	Wheat	5	1	Catalyzes the formation of S-adenosylmethionine (AdoMet) from methionine and ATP. The overall synthetic reaction is composed of two sequential steps, AdoMet formation and the subsequent tripolyphosphate hydrolysis which occurs prior to release of AdoMet from the enzyme	metK	-	2.5.1.6	ko:K00789	S-AdoMet_synt_C,S-AdoMet_synt_M,S-AdoMet_synt_N	#N/A	#N/A	#N/A	#N/A	#N/A	#N/A	#N/A	#N/A
26	scaff_0000615996_1	Wheat	5	1	Catalyzes the formation of S-adenosylmethionine (AdoMet) from methionine and ATP. The overall synthetic reaction is composed of two sequential steps, AdoMet formation and the subsequent tripolyphosphate hydrolysis which occurs prior to release of AdoMet from the enzyme	metK	-	2.5.1.6	ko:K00789	S-AdoMet_synt_C,S-AdoMet_synt_M,S-AdoMet_synt_N	#N/A	#N/A	#N/A	#N/A	#N/A	#N/A	#N/A	#N/A
26	scaff_0000639480_2	Wheat	5	1	Catalyzes the formation of S-adenosylmethionine (AdoMet) from methionine and ATP. The overall synthetic reaction is composed of two sequential steps, AdoMet formation and the subsequent tripolyphosphate hydrolysis which occurs prior to release of AdoMet from the enzyme	metK	GO:0003674,GO:0003824,GO:0004478,GO:0005575,GO:0005622,GO:0005623,GO:0005737,GO:0005829,GO:0016740,GO:0016765,GO:0044424,GO:0044444,GO:0044464	2.5.1.6	ko:K00789	S-AdoMet_synt_C,S-AdoMet_synt_M,S-AdoMet_synt_N	#N/A	#N/A	#N/A	#N/A	#N/A	#N/A	#N/A	#N/A
26	scaff_0000723825_2	Wheat	5	1	Catalyzes the formation of S-adenosylmethionine (AdoMet) from methionine and ATP. The overall synthetic reaction is composed of two sequential steps, AdoMet formation and the subsequent tripolyphosphate hydrolysis which occurs prior to release of AdoMet from the enzyme	metK	GO:0003674,GO:0003824,GO:0004478,GO:0005575,GO:0005622,GO:0005623,GO:0005737,GO:0005829,GO:0016740,GO:0016765,GO:0044424,GO:0044444,GO:0044464	2.5.1.6	ko:K00789	S-AdoMet_synt_C,S-AdoMet_synt_M,S-AdoMet_synt_N	#N/A	#N/A	#N/A	#N/A	#N/A	#N/A	#N/A	#N/A
26	scaff_0000765674_2	Wheat	5	1	S-adenosylmethionine synthetase	metK	-	2.5.1.6	ko:K00789	S-AdoMet_synt_C,S-AdoMet_synt_M,S-AdoMet_synt_N	Archaea	Thermoproteota	Nitrososphaeria	Nitrososphaerales	Nitrososphaeraceae	Nitrosocosmicus	#N/A	#N/A
26	scaff_0000766922_1	Wheat	5	1	Catalyzes the formation of S-adenosylmethionine (AdoMet) from methionine and ATP. The overall synthetic reaction is composed of two sequential steps, AdoMet formation and the subsequent tripolyphosphate hydrolysis which occurs prior to release of AdoMet from the enzyme	metK	GO:0003674,GO:0003824,GO:0004478,GO:0005575,GO:0005622,GO:0005623,GO:0005737,GO:0005829,GO:0016740,GO:0016765,GO:0044424,GO:0044444,GO:0044464	2.5.1.6	ko:K00789	S-AdoMet_synt_C,S-AdoMet_synt_M,S-AdoMet_synt_N	Bacteria	Actinobacteriota	Thermoleophilia	Gaiellales	Gaiellaceae	#N/A	#N/A	#N/A
26	scaff_0000838557_1	Wheat	5	1	Catalyzes the formation of S-adenosylmethionine (AdoMet) from methionine and ATP. The overall synthetic reaction is composed of two sequential steps, AdoMet formation and the subsequent tripolyphosphate hydrolysis which occurs prior to release of AdoMet from the enzyme	metK	GO:0003674,GO:0003824,GO:0004478,GO:0005575,GO:0005622,GO:0005623,GO:0005737,GO:0005829,GO:0016740,GO:0016765,GO:0044424,GO:0044444,GO:0044464	2.5.1.6	ko:K00789	S-AdoMet_synt_C,S-AdoMet_synt_M,S-AdoMet_synt_N	Bacteria	#N/A	#N/A	#N/A	#N/A	#N/A	#N/A	#N/A
26	scaff_0000894497_1	Wheat	5	1	Catalyzes the formation of S-adenosylmethionine (AdoMet) from methionine and ATP. The overall synthetic reaction is composed of two sequential steps, AdoMet formation and the subsequent tripolyphosphate hydrolysis which occurs prior to release of AdoMet from the enzyme	metK	GO:0003674,GO:0003824,GO:0004478,GO:0005575,GO:0005622,GO:0005623,GO:0005737,GO:0005829,GO:0016740,GO:0016765,GO:0044424,GO:0044444,GO:0044464	2.5.1.6	ko:K00789	S-AdoMet_synt_C,S-AdoMet_synt_M,S-AdoMet_synt_N	Bacteria	Planctomycetota	Phycisphaerae	#N/A	#N/A	#N/A	#N/A	#N/A
26	scaff_0001046233_2	Wheat	5	1	Catalyzes the formation of S-adenosylmethionine (AdoMet) from methionine and ATP. The overall synthetic reaction is composed of two sequential steps, AdoMet formation and the subsequent tripolyphosphate hydrolysis which occurs prior to release of AdoMet from the enzyme	metK	GO:0003674,GO:0003824,GO:0004478,GO:0005575,GO:0005622,GO:0005623,GO:0005737,GO:0005829,GO:0016740,GO:0016765,GO:0044424,GO:0044444,GO:0044464	2.5.1.6	ko:K00789	S-AdoMet_synt_C,S-AdoMet_synt_M,S-AdoMet_synt_N	Bacteria	Acidobacteriota	Acidobacteriae	Bryobacterales	Bryobacteraceae	#N/A	#N/A	#N/A
26	scaff_0001257384_3	Wheat	5	1	Catalyzes the formation of S-adenosylmethionine (AdoMet) from methionine and ATP. The overall synthetic reaction is composed of two sequential steps, AdoMet formation and the subsequent tripolyphosphate hydrolysis which occurs prior to release of AdoMet from the enzyme	metK	GO:0003674,GO:0003824,GO:0004478,GO:0005575,GO:0005622,GO:0005623,GO:0005737,GO:0005829,GO:0016740,GO:0016765,GO:0044424,GO:0044444,GO:0044464	2.5.1.6	ko:K00789	S-AdoMet_synt_C,S-AdoMet_synt_M,S-AdoMet_synt_N	Bacteria	Planctomycetota	Planctomycetes	Pirellulales	#N/A	#N/A	#N/A	#N/A
26	scaff_0001284383_3	Wheat	5	1	Catalyzes the formation of S-adenosylmethionine (AdoMet) from methionine and ATP. The overall synthetic reaction is composed of two sequential steps, AdoMet formation and the subsequent tripolyphosphate hydrolysis which occurs prior to release of AdoMet from the enzyme	metK	GO:0003674,GO:0003824,GO:0004478,GO:0005575,GO:0005622,GO:0005623,GO:0005737,GO:0005829,GO:0016740,GO:0016765,GO:0044424,GO:0044444,GO:0044464	2.5.1.6	ko:K00789	S-AdoMet_synt_C,S-AdoMet_synt_M,S-AdoMet_synt_N	Bacteria	Chloroflexota	Anaerolineae	#N/A	#N/A	#N/A	#N/A	#N/A
26	scaff_0001308706_1	Wheat	5	1	Catalyzes the formation of S-adenosylmethionine (AdoMet) from methionine and ATP. The overall synthetic reaction is composed of two sequential steps, AdoMet formation and the subsequent tripolyphosphate hydrolysis which occurs prior to release of AdoMet from the enzyme	metK	GO:0003674,GO:0003824,GO:0004478,GO:0005575,GO:0005622,GO:0005623,GO:0005737,GO:0005829,GO:0016740,GO:0016765,GO:0044424,GO:0044444,GO:0044464	2.5.1.6	ko:K00789	S-AdoMet_synt_C,S-AdoMet_synt_M,S-AdoMet_synt_N	Bacteria	#N/A	#N/A	#N/A	#N/A	#N/A	#N/A	#N/A
26	scaff_0001330550_2	Wheat	5	1	Catalyzes the formation of S-adenosylmethionine (AdoMet) from methionine and ATP. The overall synthetic reaction is composed of two sequential steps, AdoMet formation and the subsequent tripolyphosphate hydrolysis which occurs prior to release of AdoMet from the enzyme	metK	-	2.5.1.6	ko:K00789	S-AdoMet_synt_C,S-AdoMet_synt_M,S-AdoMet_synt_N	#N/A	#N/A	#N/A	#N/A	#N/A	#N/A	#N/A	#N/A
26	scaff_0001373811_3	Wheat	5	1	Catalyzes the formation of S-adenosylmethionine (AdoMet) from methionine and ATP. The overall synthetic reaction is composed of two sequential steps, AdoMet formation and the subsequent tripolyphosphate hydrolysis which occurs prior to release of AdoMet from the enzyme	metK	GO:0003674,GO:0003824,GO:0004478,GO:0005575,GO:0005622,GO:0005623,GO:0005737,GO:0005829,GO:0016740,GO:0016765,GO:0044424,GO:0044444,GO:0044464	2.5.1.6	ko:K00789	S-AdoMet_synt_C,S-AdoMet_synt_M,S-AdoMet_synt_N	#N/A	#N/A	#N/A	#N/A	#N/A	#N/A	#N/A	#N/A
26	scaff_0001383583_1	Wheat	5	1	Catalyzes the formation of S-adenosylmethionine (AdoMet) from methionine and ATP. The overall synthetic reaction is composed of two sequential steps, AdoMet formation and the subsequent tripolyphosphate hydrolysis which occurs prior to release of AdoMet from the enzyme	metK	GO:0003674,GO:0003824,GO:0004478,GO:0005575,GO:0005622,GO:0005623,GO:0005737,GO:0005829,GO:0016740,GO:0016765,GO:0044424,GO:0044444,GO:0044464	2.5.1.6	ko:K00789	S-AdoMet_synt_C,S-AdoMet_synt_M,S-AdoMet_synt_N	#N/A	#N/A	#N/A	#N/A	#N/A	#N/A	#N/A	#N/A
26	scaff_0001449005_2	Wheat	5	1	S-adenosylmethionine synthetase, C-terminal domain	metK	-	2.5.1.6	ko:K00789	S-AdoMet_synt_C,S-AdoMet_synt_M,S-AdoMet_synt_N	#N/A	#N/A	#N/A	#N/A	#N/A	#N/A	#N/A	#N/A
26	scaff_0001500192_2	Wheat	5	1	Catalyzes the formation of S-adenosylmethionine (AdoMet) from methionine and ATP. The overall synthetic reaction is composed of two sequential steps, AdoMet formation and the subsequent tripolyphosphate hydrolysis which occurs prior to release of AdoMet from the enzyme	metK	GO:0003674,GO:0003824,GO:0004478,GO:0005575,GO:0005622,GO:0005623,GO:0005737,GO:0005829,GO:0016740,GO:0016765,GO:0044424,GO:0044444,GO:0044464	2.5.1.6	ko:K00789	S-AdoMet_synt_C,S-AdoMet_synt_M,S-AdoMet_synt_N	Bacteria	#N/A	#N/A	#N/A	#N/A	#N/A	#N/A	#N/A
26	scaff_0001507862_1	Wheat	5	1	Catalyzes the formation of S-adenosylmethionine (AdoMet) from methionine and ATP. The overall synthetic reaction is composed of two sequential steps, AdoMet formation and the subsequent tripolyphosphate hydrolysis which occurs prior to release of AdoMet from the enzyme	metK	GO:0003674,GO:0003824,GO:0004478,GO:0005575,GO:0005622,GO:0005623,GO:0005737,GO:0005829,GO:0016740,GO:0016765,GO:0044424,GO:0044444,GO:0044464	2.5.1.6	ko:K00789	S-AdoMet_synt_C,S-AdoMet_synt_M,S-AdoMet_synt_N	Bacteria	Acidobacteriota	Acidobacteriae	Bryobacterales	Bryobacteraceae	#N/A	#N/A	#N/A
26	scaff_0001514954_2	Wheat	5	1	Catalyzes the formation of S-adenosylmethionine (AdoMet) from methionine and ATP. The overall synthetic reaction is composed of two sequential steps, AdoMet formation and the subsequent tripolyphosphate hydrolysis which occurs prior to release of AdoMet from the enzyme	metK	GO:0003674,GO:0003824,GO:0004478,GO:0005575,GO:0005622,GO:0005623,GO:0005737,GO:0005829,GO:0016740,GO:0016765,GO:0044424,GO:0044444,GO:0044464	2.5.1.6	ko:K00789	S-AdoMet_synt_C,S-AdoMet_synt_M,S-AdoMet_synt_N	Bacteria	Acidobacteriota	Acidobacteriae	Bryobacterales	Bryobacteraceae	#N/A	#N/A	#N/A
26	scaff_0001524412_2	Wheat	5	1	Catalyzes the formation of S-adenosylmethionine (AdoMet) from methionine and ATP. The overall synthetic reaction is composed of two sequential steps, AdoMet formation and the subsequent tripolyphosphate hydrolysis which occurs prior to release of AdoMet from the enzyme	metK	GO:0003674,GO:0003824,GO:0004478,GO:0005575,GO:0005622,GO:0005623,GO:0005737,GO:0005829,GO:0016740,GO:0016765,GO:0044424,GO:0044444,GO:0044464	2.5.1.6	ko:K00789	S-AdoMet_synt_C,S-AdoMet_synt_M,S-AdoMet_synt_N	Bacteria	Acidobacteriota	Acidobacteriae	#N/A	#N/A	#N/A	#N/A	#N/A
26	scaff_0001539487_2	Wheat	5	1	Catalyzes the formation of S-adenosylmethionine (AdoMet) from methionine and ATP. The overall synthetic reaction is composed of two sequential steps, AdoMet formation and the subsequent tripolyphosphate hydrolysis which occurs prior to release of AdoMet from the enzyme	metK	GO:0003674,GO:0003824,GO:0004478,GO:0005575,GO:0005622,GO:0005623,GO:0005737,GO:0005829,GO:0016740,GO:0016765,GO:0044424,GO:0044444,GO:0044464	2.5.1.6	ko:K00789	S-AdoMet_synt_C,S-AdoMet_synt_M,S-AdoMet_synt_N	Bacteria	#N/A	#N/A	#N/A	#N/A	#N/A	#N/A	#N/A
26	scaff_0001553516_1	Wheat	5	1	Catalyzes the formation of S-adenosylmethionine (AdoMet) from methionine and ATP. The overall synthetic reaction is composed of two sequential steps, AdoMet formation and the subsequent tripolyphosphate hydrolysis which occurs prior to release of AdoMet from the enzyme	metK	GO:0003674,GO:0003824,GO:0004478,GO:0005575,GO:0005622,GO:0005623,GO:0005737,GO:0005829,GO:0016740,GO:0016765,GO:0044424,GO:0044444,GO:0044464	2.5.1.6	ko:K00789	S-AdoMet_synt_C,S-AdoMet_synt_M,S-AdoMet_synt_N	#N/A	#N/A	#N/A	#N/A	#N/A	#N/A	#N/A	#N/A
26	scaff_0001608407_2	Wheat	5	1	Catalyzes the formation of S-adenosylmethionine (AdoMet) from methionine and ATP. The overall synthetic reaction is composed of two sequential steps, AdoMet formation and the subsequent tripolyphosphate hydrolysis which occurs prior to release of AdoMet from the enzyme	metK	GO:0003674,GO:0003824,GO:0004478,GO:0005575,GO:0005622,GO:0005623,GO:0005737,GO:0005829,GO:0016740,GO:0016765,GO:0044424,GO:0044444,GO:0044464	2.5.1.6	ko:K00789	S-AdoMet_synt_C,S-AdoMet_synt_M,S-AdoMet_synt_N	#N/A	#N/A	#N/A	#N/A	#N/A	#N/A	#N/A	#N/A
26	scaff_0001688120_2	Wheat	5	1	Catalyzes the formation of S-adenosylmethionine (AdoMet) from methionine and ATP. The overall synthetic reaction is composed of two sequential steps, AdoMet formation and the subsequent tripolyphosphate hydrolysis which occurs prior to release of AdoMet from the enzyme	metK	GO:0003674,GO:0003824,GO:0004478,GO:0005575,GO:0005622,GO:0005623,GO:0005737,GO:0005829,GO:0016740,GO:0016765,GO:0044424,GO:0044444,GO:0044464	2.5.1.6	ko:K00789	S-AdoMet_synt_C,S-AdoMet_synt_M,S-AdoMet_synt_N	#N/A	#N/A	#N/A	#N/A	#N/A	#N/A	#N/A	#N/A
26	scaff_0001749828_1	Wheat	5	1	Catalyzes the formation of S-adenosylmethionine (AdoMet) from methionine and ATP. The overall synthetic reaction is composed of two sequential steps, AdoMet formation and the subsequent tripolyphosphate hydrolysis which occurs prior to release of AdoMet from the enzyme	metK	GO:0003674,GO:0003824,GO:0004478,GO:0005575,GO:0005622,GO:0005623,GO:0005737,GO:0005829,GO:0016740,GO:0016765,GO:0044424,GO:0044444,GO:0044464	2.5.1.6	ko:K00789	S-AdoMet_synt_C,S-AdoMet_synt_M,S-AdoMet_synt_N	Bacteria	Planctomycetota	Planctomycetes	Pirellulales	#N/A	#N/A	#N/A	#N/A
26	scaff_0001756652_2	Wheat	5	1	Catalyzes the formation of S-adenosylmethionine (AdoMet) from methionine and ATP. The overall synthetic reaction is composed of two sequential steps, AdoMet formation and the subsequent tripolyphosphate hydrolysis which occurs prior to release of AdoMet from the enzyme	metK	GO:0003674,GO:0003824,GO:0004478,GO:0005575,GO:0005622,GO:0005623,GO:0005737,GO:0005829,GO:0016740,GO:0016765,GO:0044424,GO:0044444,GO:0044464	2.5.1.6	ko:K00789	S-AdoMet_synt_C,S-AdoMet_synt_M,S-AdoMet_synt_N	Bacteria	Acidobacteriota	Acidobacteriae	Bryobacterales	Bryobacteraceae	#N/A	#N/A	#N/A
26	scaff_0001842771_1	Wheat	5	1	Catalyzes the formation of S-adenosylmethionine (AdoMet) from methionine and ATP. The overall synthetic reaction is composed of two sequential steps, AdoMet formation and the subsequent tripolyphosphate hydrolysis which occurs prior to release of AdoMet from the enzyme	metK	GO:0003674,GO:0003824,GO:0004478,GO:0005575,GO:0005622,GO:0005623,GO:0005737,GO:0005829,GO:0016740,GO:0016765,GO:0044424,GO:0044444,GO:0044464	2.5.1.6	ko:K00789	S-AdoMet_synt_C,S-AdoMet_synt_M,S-AdoMet_synt_N	Bacteria	#N/A	#N/A	#N/A	#N/A	#N/A	#N/A	#N/A
26	scaff_0002081194_2	Wheat	5	1	Catalyzes the formation of S-adenosylmethionine (AdoMet) from methionine and ATP. The overall synthetic reaction is composed of two sequential steps, AdoMet formation and the subsequent tripolyphosphate hydrolysis which occurs prior to release of AdoMet from the enzyme	metK	GO:0003674,GO:0003824,GO:0004478,GO:0005575,GO:0005622,GO:0005623,GO:0005737,GO:0005829,GO:0016740,GO:0016765,GO:0044424,GO:0044444,GO:0044464	2.5.1.6	ko:K00789	S-AdoMet_synt_C,S-AdoMet_synt_M,S-AdoMet_synt_N	Bacteria	Acidobacteriota	Acidobacteriae	Bryobacterales	Bryobacteraceae	#N/A	#N/A	#N/A
26	scaff_0002099831_1	Wheat	5	1	Catalyzes the formation of S-adenosylmethionine (AdoMet) from methionine and ATP. The overall synthetic reaction is composed of two sequential steps, AdoMet formation and the subsequent tripolyphosphate hydrolysis which occurs prior to release of AdoMet from the enzyme	metK	GO:0003674,GO:0003824,GO:0004478,GO:0005575,GO:0005622,GO:0005623,GO:0005737,GO:0005829,GO:0016740,GO:0016765,GO:0044424,GO:0044444,GO:0044464	2.5.1.6	ko:K00789	S-AdoMet_synt_C,S-AdoMet_synt_M,S-AdoMet_synt_N	Bacteria	Acidobacteriota	Acidobacteriae	Bryobacterales	Bryobacteraceae	KBS-96	KBS-96 sp000381625	Acidobacteriaceae bacterium KBS 96
26	scaff_0002136698_1	Wheat	5	1	S-adenosylmethionine synthetase, C-terminal domain	metK	GO:0003674,GO:0003824,GO:0004478,GO:0005575,GO:0005622,GO:0005623,GO:0005737,GO:0005829,GO:0016740,GO:0016765,GO:0044424,GO:0044444,GO:0044464	2.5.1.6	ko:K00789	S-AdoMet_synt_C,S-AdoMet_synt_M,S-AdoMet_synt_N	Bacteria	Actinobacteriota	Thermoleophilia	Gaiellales	Gaiellaceae	#N/A	#N/A	#N/A
26	scaff_0002202741_2	Wheat	5	1	Catalyzes the formation of S-adenosylmethionine (AdoMet) from methionine and ATP. The overall synthetic reaction is composed of two sequential steps, AdoMet formation and the subsequent tripolyphosphate hydrolysis which occurs prior to release of AdoMet from the enzyme	metK	GO:0003674,GO:0003824,GO:0004478,GO:0005575,GO:0005622,GO:0005623,GO:0005737,GO:0005829,GO:0016740,GO:0016765,GO:0044424,GO:0044444,GO:0044464	2.5.1.6	ko:K00789	S-AdoMet_synt_C,S-AdoMet_synt_M,S-AdoMet_synt_N	Bacteria	#N/A	#N/A	#N/A	#N/A	#N/A	#N/A	#N/A
26	scaff_0002211862_2	Wheat	5	1	Catalyzes the formation of S-adenosylmethionine (AdoMet) from methionine and ATP. The overall synthetic reaction is composed of two sequential steps, AdoMet formation and the subsequent tripolyphosphate hydrolysis which occurs prior to release of AdoMet from the enzyme	metK	GO:0003674,GO:0003824,GO:0004478,GO:0005575,GO:0005622,GO:0005623,GO:0005737,GO:0005829,GO:0016740,GO:0016765,GO:0044424,GO:0044444,GO:0044464	2.5.1.6	ko:K00789	S-AdoMet_synt_C,S-AdoMet_synt_M,S-AdoMet_synt_N	Bacteria	#N/A	#N/A	#N/A	#N/A	#N/A	#N/A	#N/A
26	scaff_0002220015_1	Wheat	5	1	Catalyzes the formation of S-adenosylmethionine (AdoMet) from methionine and ATP. The overall synthetic reaction is composed of two sequential steps, AdoMet formation and the subsequent tripolyphosphate hydrolysis which occurs prior to release of AdoMet from the enzyme	metK	-	2.5.1.6	ko:K00789	S-AdoMet_synt_C,S-AdoMet_synt_M,S-AdoMet_synt_N	#N/A	#N/A	#N/A	#N/A	#N/A	#N/A	#N/A	#N/A
26	scaff_0002253920_1	Wheat	5	1	Catalyzes the formation of S-adenosylmethionine (AdoMet) from methionine and ATP. The overall synthetic reaction is composed of two sequential steps, AdoMet formation and the subsequent tripolyphosphate hydrolysis which occurs prior to release of AdoMet from the enzyme	metK	GO:0003674,GO:0003824,GO:0004478,GO:0005575,GO:0005622,GO:0005623,GO:0005737,GO:0005829,GO:0016740,GO:0016765,GO:0044424,GO:0044444,GO:0044464	2.5.1.6	ko:K00789	S-AdoMet_synt_C,S-AdoMet_synt_M,S-AdoMet_synt_N	#N/A	#N/A	#N/A	#N/A	#N/A	#N/A	#N/A	#N/A
26	scaff_0002335974_2	Wheat	5	1	Catalyzes the formation of S-adenosylmethionine (AdoMet) from methionine and ATP. The overall synthetic reaction is composed of two sequential steps, AdoMet formation and the subsequent tripolyphosphate hydrolysis which occurs prior to release of AdoMet from the enzyme	metK	-	2.5.1.6	ko:K00789	S-AdoMet_synt_C,S-AdoMet_synt_M,S-AdoMet_synt_N	#N/A	#N/A	#N/A	#N/A	#N/A	#N/A	#N/A	#N/A
26	scaff_0002349372_2	Wheat	5	1	Catalyzes the formation of S-adenosylmethionine (AdoMet) from methionine and ATP. The overall synthetic reaction is composed of two sequential steps, AdoMet formation and the subsequent tripolyphosphate hydrolysis which occurs prior to release of AdoMet from the enzyme	metK	GO:0003674,GO:0003824,GO:0004478,GO:0005575,GO:0005622,GO:0005623,GO:0005737,GO:0005829,GO:0016740,GO:0016765,GO:0044424,GO:0044444,GO:0044464	2.5.1.6	ko:K00789	S-AdoMet_synt_C,S-AdoMet_synt_M,S-AdoMet_synt_N	Bacteria	Planctomycetota	Planctomycetes	Pirellulales	#N/A	#N/A	#N/A	#N/A
26	scaff_0002413802_2	Wheat	5	1	Catalyzes the formation of S-adenosylmethionine (AdoMet) from methionine and ATP. The overall synthetic reaction is composed of two sequential steps, AdoMet formation and the subsequent tripolyphosphate hydrolysis which occurs prior to release of AdoMet from the enzyme	metK	GO:0003674,GO:0003824,GO:0004478,GO:0005575,GO:0005622,GO:0005623,GO:0005737,GO:0005829,GO:0016740,GO:0016765,GO:0044424,GO:0044444,GO:0044464	2.5.1.6	ko:K00789	S-AdoMet_synt_C,S-AdoMet_synt_M,S-AdoMet_synt_N	Bacteria	Acidobacteriota	Acidobacteriae	Acidobacteriales	Koribacteraceae	#N/A	#N/A	#N/A
26	scaff_0002449159_1	Wheat	5	1	Catalyzes the formation of S-adenosylmethionine (AdoMet) from methionine and ATP. The overall synthetic reaction is composed of two sequential steps, AdoMet formation and the subsequent tripolyphosphate hydrolysis which occurs prior to release of AdoMet from the enzyme	metK	GO:0003674,GO:0003824,GO:0004478,GO:0005575,GO:0005622,GO:0005623,GO:0005737,GO:0005829,GO:0016740,GO:0016765,GO:0044424,GO:0044444,GO:0044464	2.5.1.6	ko:K00789	S-AdoMet_synt_C,S-AdoMet_synt_M,S-AdoMet_synt_N	Bacteria	#N/A	#N/A	#N/A	#N/A	#N/A	#N/A	#N/A
26	scaff_0002471677_1	Wheat	5	1	Catalyzes the formation of S-adenosylmethionine (AdoMet) from methionine and ATP. The overall synthetic reaction is composed of two sequential steps, AdoMet formation and the subsequent tripolyphosphate hydrolysis which occurs prior to release of AdoMet from the enzyme	metK	GO:0003674,GO:0003824,GO:0004478,GO:0005575,GO:0005622,GO:0005623,GO:0005737,GO:0005829,GO:0016740,GO:0016765,GO:0044424,GO:0044444,GO:0044464	2.5.1.6	ko:K00789	S-AdoMet_synt_C,S-AdoMet_synt_M,S-AdoMet_synt_N	Bacteria	Acidobacteriota	Acidobacteriae	Bryobacterales	Bryobacteraceae	#N/A	#N/A	#N/A
26	scaff_0002482247_1	Wheat	5	1	Catalyzes the formation of S-adenosylmethionine (AdoMet) from methionine and ATP. The overall synthetic reaction is composed of two sequential steps, AdoMet formation and the subsequent tripolyphosphate hydrolysis which occurs prior to release of AdoMet from the enzyme	metK	GO:0003674,GO:0003824,GO:0004478,GO:0005575,GO:0005622,GO:0005623,GO:0005737,GO:0005829,GO:0016740,GO:0016765,GO:0044424,GO:0044444,GO:0044464	2.5.1.6	ko:K00789	S-AdoMet_synt_C,S-AdoMet_synt_M,S-AdoMet_synt_N	#N/A	#N/A	#N/A	#N/A	#N/A	#N/A	#N/A	#N/A
26	scaff_0002491590_1	Wheat	5	1	Catalyzes the formation of S-adenosylmethionine (AdoMet) from methionine and ATP. The overall synthetic reaction is composed of two sequential steps, AdoMet formation and the subsequent tripolyphosphate hydrolysis which occurs prior to release of AdoMet from the enzyme	metK	GO:0003674,GO:0003824,GO:0004478,GO:0005575,GO:0005622,GO:0005623,GO:0005737,GO:0005829,GO:0016740,GO:0016765,GO:0044424,GO:0044444,GO:0044464	2.5.1.6	ko:K00789	S-AdoMet_synt_C,S-AdoMet_synt_M,S-AdoMet_synt_N	Bacteria	#N/A	#N/A	#N/A	#N/A	#N/A	#N/A	#N/A
26	scaff_0002495231_1	Wheat	5	1	Catalyzes the formation of S-adenosylmethionine (AdoMet) from methionine and ATP. The overall synthetic reaction is composed of two sequential steps, AdoMet formation and the subsequent tripolyphosphate hydrolysis which occurs prior to release of AdoMet from the enzyme	metK	GO:0003674,GO:0003824,GO:0004478,GO:0005575,GO:0005622,GO:0005623,GO:0005737,GO:0005829,GO:0016740,GO:0016765,GO:0044424,GO:0044444,GO:0044464	2.5.1.6	ko:K00789	S-AdoMet_synt_C,S-AdoMet_synt_M,S-AdoMet_synt_N	#N/A	#N/A	#N/A	#N/A	#N/A	#N/A	#N/A	#N/A
26	scaff_0002546062_1	Wheat	5	1	Catalyzes the formation of S-adenosylmethionine (AdoMet) from methionine and ATP. The overall synthetic reaction is composed of two sequential steps, AdoMet formation and the subsequent tripolyphosphate hydrolysis which occurs prior to release of AdoMet from the enzyme	metK	GO:0003674,GO:0003824,GO:0004478,GO:0005575,GO:0005622,GO:0005623,GO:0005737,GO:0005829,GO:0016740,GO:0016765,GO:0044424,GO:0044444,GO:0044464	2.5.1.6	ko:K00789	S-AdoMet_synt_C,S-AdoMet_synt_M,S-AdoMet_synt_N	Bacteria	Acidobacteriota	Acidobacteriae	Acidobacteriales	Gp1-AA117	Gp1-AA17	#N/A	#N/A
26	scaff_0002592080_1	Wheat	5	1	Catalyzes the formation of S-adenosylmethionine (AdoMet) from methionine and ATP. The overall synthetic reaction is composed of two sequential steps, AdoMet formation and the subsequent tripolyphosphate hydrolysis which occurs prior to release of AdoMet from the enzyme	metK	GO:0003674,GO:0003824,GO:0004478,GO:0005575,GO:0005622,GO:0005623,GO:0005737,GO:0005829,GO:0016740,GO:0016765,GO:0044424,GO:0044444,GO:0044464	2.5.1.6	ko:K00789	S-AdoMet_synt_C,S-AdoMet_synt_M,S-AdoMet_synt_N	#N/A	#N/A	#N/A	#N/A	#N/A	#N/A	#N/A	#N/A
26	scaff_0002627644_2	Wheat	5	1	Catalyzes the formation of S-adenosylmethionine (AdoMet) from methionine and ATP. The overall synthetic reaction is composed of two sequential steps, AdoMet formation and the subsequent tripolyphosphate hydrolysis which occurs prior to release of AdoMet from the enzyme	metK	GO:0003674,GO:0003824,GO:0004478,GO:0005575,GO:0005622,GO:0005623,GO:0005737,GO:0005829,GO:0016740,GO:0016765,GO:0044424,GO:0044444,GO:0044464	2.5.1.6	ko:K00789	S-AdoMet_synt_C,S-AdoMet_synt_M,S-AdoMet_synt_N	#N/A	#N/A	#N/A	#N/A	#N/A	#N/A	#N/A	#N/A
26	scaff_0002683752_2	Wheat	5	1	Catalyzes the formation of S-adenosylmethionine (AdoMet) from methionine and ATP. The overall synthetic reaction is composed of two sequential steps, AdoMet formation and the subsequent tripolyphosphate hydrolysis which occurs prior to release of AdoMet from the enzyme	metK	GO:0003674,GO:0003824,GO:0004478,GO:0005575,GO:0005622,GO:0005623,GO:0005737,GO:0005829,GO:0016740,GO:0016765,GO:0044424,GO:0044444,GO:0044464	2.5.1.6	ko:K00789	S-AdoMet_synt_C,S-AdoMet_synt_M,S-AdoMet_synt_N	Bacteria	#N/A	#N/A	#N/A	#N/A	#N/A	#N/A	#N/A
27	scaff_0000001534_5	Maize	6	1	Periplasmic binding proteins and sugar binding domain of LacI family	MA20_37380	-	-	ko:K10439,ko:K17205,ko:K17213	Peripla_BP_4	Bacteria	Proteobacteria	Alphaproteobacteria	Rhizobiales	Xanthobacteraceae	Bradyrhizobium	#N/A	#N/A
27	scaff_0000049244_4	Maize	6	1	Periplasmic binding proteins and sugar binding domain of LacI family	MA20_37380	-	-	ko:K10439,ko:K17205,ko:K17213	Peripla_BP_4	Bacteria	Proteobacteria	Alphaproteobacteria	Rhizobiales	Xanthobacteraceae	Bradyrhizobium	#N/A	#N/A
27	scaff_0000451790_1	Maize	6	1	Periplasmic binding proteins and sugar binding domain of LacI family	MA20_37380	-	-	ko:K10439,ko:K17205,ko:K17213	Peripla_BP_4	Bacteria	Proteobacteria	Alphaproteobacteria	Rhizobiales	Xanthobacteraceae	Bradyrhizobium	#N/A	#N/A
27	scaff_0000454783_1	Maize	6	1	Periplasmic binding proteins and sugar binding domain of LacI family	MA20_37380	-	-	ko:K10439,ko:K17205,ko:K17213	Peripla_BP_4	Bacteria	Proteobacteria	Alphaproteobacteria	Rhizobiales	Xanthobacteraceae	Bradyrhizobium	#N/A	#N/A
27	scaff_0001832618_2	Maize	6	1	Periplasmic binding proteins and sugar binding domain of LacI family	MA20_37380	-	-	ko:K10439,ko:K17205,ko:K17213	Peripla_BP_4	Bacteria	Proteobacteria	Alphaproteobacteria	Rhizobiales	Xanthobacteraceae	Bradyrhizobium	#N/A	#N/A
28	scaffI3_0000219768_1	Arabidopsis	7	1	in most gram negative organisms this protein is composed of 6 repeats of the S1 domain while in gram positive there are 4 repeats	rpsA	GO:0005575,GO:0005618,GO:0005622,GO:0005623,GO:0005737,GO:0005829,GO:0005886,GO:0008150,GO:0016020,GO:0030312,GO:0040007,GO:0044424,GO:0044444,GO:0044464,GO:0071944	-	ko:K02945	S1	#N/A	#N/A	#N/A	#N/A	#N/A	#N/A	#N/A	#N/A
28	scaff_0000003741_15	Arabidopsis	7	1	PFAM RNA binding S1 domain protein	rpsA	GO:0005575,GO:0005618,GO:0005622,GO:0005623,GO:0005737,GO:0005829,GO:0005886,GO:0008150,GO:0016020,GO:0030312,GO:0040007,GO:0044424,GO:0044444,GO:0044464,GO:0071944	-	ko:K02945	S1	Bacteria	Actinobacteriota	Actinomycetia	#N/A	#N/A	#N/A	#N/A	#N/A
28	scaff_0001186008_1	Arabidopsis	7	1	in most gram negative organisms this protein is composed of 6 repeats of the S1 domain while in gram positive there are 4 repeats	rpsA	GO:0005575,GO:0005618,GO:0005622,GO:0005623,GO:0005737,GO:0005829,GO:0005886,GO:0008150,GO:0016020,GO:0030312,GO:0040007,GO:0044424,GO:0044444,GO:0044464,GO:0071944	-	ko:K02945	S1	Bacteria	Actinobacteriota	Actinomycetia	Actinomycetales	Dermatophilaceae	#N/A	#N/A	#N/A
28	scaff_0002481011_1	Arabidopsis	7	1	in most gram negative organisms this protein is composed of 6 repeats of the S1 domain while in gram positive there are 4 repeats	rpsA	GO:0005575,GO:0005618,GO:0005622,GO:0005623,GO:0005737,GO:0005829,GO:0005886,GO:0008150,GO:0016020,GO:0030312,GO:0040007,GO:0044424,GO:0044444,GO:0044464,GO:0071944	-	ko:K02945	S1	Bacteria	Actinobacteriota	Actinomycetia	Actinomycetales	Dermatophilaceae	#N/A	#N/A	#N/A
28	scaffI3_0000219768_1	Maize	8	1	in most gram negative organisms this protein is composed of 6 repeats of the S1 domain while in gram positive there are 4 repeats	rpsA	GO:0005575,GO:0005618,GO:0005622,GO:0005623,GO:0005737,GO:0005829,GO:0005886,GO:0008150,GO:0016020,GO:0030312,GO:0040007,GO:0044424,GO:0044444,GO:0044464,GO:0071944	-	ko:K02945	S1	#N/A	#N/A	#N/A	#N/A	#N/A	#N/A	#N/A	#N/A
28	scaff_0000003741_15	Maize	8	1	PFAM RNA binding S1 domain protein	rpsA	GO:0005575,GO:0005618,GO:0005622,GO:0005623,GO:0005737,GO:0005829,GO:0005886,GO:0008150,GO:0016020,GO:0030312,GO:0040007,GO:0044424,GO:0044444,GO:0044464,GO:0071944	-	ko:K02945	S1	Bacteria	Actinobacteriota	Actinomycetia	#N/A	#N/A	#N/A	#N/A	#N/A
28	scaff_0001186008_1	Maize	8	1	in most gram negative organisms this protein is composed of 6 repeats of the S1 domain while in gram positive there are 4 repeats	rpsA	GO:0005575,GO:0005618,GO:0005622,GO:0005623,GO:0005737,GO:0005829,GO:0005886,GO:0008150,GO:0016020,GO:0030312,GO:0040007,GO:0044424,GO:0044444,GO:0044464,GO:0071944	-	ko:K02945	S1	Bacteria	Actinobacteriota	Actinomycetia	Actinomycetales	Dermatophilaceae	#N/A	#N/A	#N/A
28	scaff_0002481011_1	Maize	8	1	in most gram negative organisms this protein is composed of 6 repeats of the S1 domain while in gram positive there are 4 repeats	rpsA	GO:0005575,GO:0005618,GO:0005622,GO:0005623,GO:0005737,GO:0005829,GO:0005886,GO:0008150,GO:0016020,GO:0030312,GO:0040007,GO:0044424,GO:0044444,GO:0044464,GO:0071944	-	ko:K02945	S1	Bacteria	Actinobacteriota	Actinomycetia	Actinomycetales	Dermatophilaceae	#N/A	#N/A	#N/A
28	scaffI3_0000219768_1	Wheat	24	1	in most gram negative organisms this protein is composed of 6 repeats of the S1 domain while in gram positive there are 4 repeats	rpsA	GO:0005575,GO:0005618,GO:0005622,GO:0005623,GO:0005737,GO:0005829,GO:0005886,GO:0008150,GO:0016020,GO:0030312,GO:0040007,GO:0044424,GO:0044444,GO:0044464,GO:0071944	-	ko:K02945	S1	#N/A	#N/A	#N/A	#N/A	#N/A	#N/A	#N/A	#N/A
28	scaff_0000003741_15	Wheat	24	1	PFAM RNA binding S1 domain protein	rpsA	GO:0005575,GO:0005618,GO:0005622,GO:0005623,GO:0005737,GO:0005829,GO:0005886,GO:0008150,GO:0016020,GO:0030312,GO:0040007,GO:0044424,GO:0044444,GO:0044464,GO:0071944	-	ko:K02945	S1	Bacteria	Actinobacteriota	Actinomycetia	#N/A	#N/A	#N/A	#N/A	#N/A
28	scaff_0001186008_1	Wheat	24	1	in most gram negative organisms this protein is composed of 6 repeats of the S1 domain while in gram positive there are 4 repeats	rpsA	GO:0005575,GO:0005618,GO:0005622,GO:0005623,GO:0005737,GO:0005829,GO:0005886,GO:0008150,GO:0016020,GO:0030312,GO:0040007,GO:0044424,GO:0044444,GO:0044464,GO:0071944	-	ko:K02945	S1	Bacteria	Actinobacteriota	Actinomycetia	Actinomycetales	Dermatophilaceae	#N/A	#N/A	#N/A
28	scaff_0002481011_1	Wheat	24	1	in most gram negative organisms this protein is composed of 6 repeats of the S1 domain while in gram positive there are 4 repeats	rpsA	GO:0005575,GO:0005618,GO:0005622,GO:0005623,GO:0005737,GO:0005829,GO:0005886,GO:0008150,GO:0016020,GO:0030312,GO:0040007,GO:0044424,GO:0044444,GO:0044464,GO:0071944	-	ko:K02945	S1	Bacteria	Actinobacteriota	Actinomycetia	Actinomycetales	Dermatophilaceae	#N/A	#N/A	#N/A
29	scaff_0000003450_40	Arabidopsis	6	1	COG1653 ABC-type sugar transport system, periplasmic component	MA20_44770	-	-	ko:K02027,ko:K17321	SBP_bac_1,SBP_bac_8	Bacteria	Proteobacteria	Alphaproteobacteria	Rhizobiales	Xanthobacteraceae	Bradyrhizobium	#N/A	#N/A
29	scaff_0000009848_2	Arabidopsis	6	1	COG1653 ABC-type sugar transport system, periplasmic component	MA20_44770	-	-	ko:K02027,ko:K17321	SBP_bac_1,SBP_bac_8	Bacteria	Proteobacteria	Alphaproteobacteria	Rhizobiales	Xanthobacteraceae	#N/A	#N/A	#N/A
29	scaff_0000040489_12	Arabidopsis	6	1	COG1653 ABC-type sugar transport system, periplasmic component	MA20_44770	-	-	ko:K02027,ko:K17321	SBP_bac_1,SBP_bac_8	Bacteria	Proteobacteria	Alphaproteobacteria	Rhizobiales	Xanthobacteraceae	#N/A	#N/A	#N/A
29	scaff_0000045541_8	Arabidopsis	6	1	COG1653 ABC-type sugar transport system, periplasmic component	MA20_44770	-	-	ko:K02027,ko:K17321	SBP_bac_1,SBP_bac_8	Bacteria	Proteobacteria	Alphaproteobacteria	#N/A	#N/A	#N/A	#N/A	#N/A
29	scaff_0000051542_2	Arabidopsis	6	1	ABC transporter substrate-binding protein	MA20_44770	-	-	ko:K02027,ko:K17321	SBP_bac_1,SBP_bac_8	Bacteria	Proteobacteria	Alphaproteobacteria	Rhizobiales	Rhizobiaceae	Rhizobium	#N/A	#N/A
29	scaff_0000065456_7	Arabidopsis	6	1	COG1653 ABC-type sugar transport system, periplasmic component	MA20_44770	-	-	ko:K02027,ko:K17321	SBP_bac_1,SBP_bac_8	Bacteria	Proteobacteria	Alphaproteobacteria	#N/A	#N/A	#N/A	#N/A	#N/A
29	scaff_0000076175_1	Arabidopsis	6	1	COG1653 ABC-type sugar transport system, periplasmic component	MA20_44770	-	-	ko:K02027,ko:K17321	SBP_bac_1,SBP_bac_8	Bacteria	Proteobacteria	Alphaproteobacteria	Rhizobiales	Xanthobacteraceae	#N/A	#N/A	#N/A
29	scaff_0000081081_1	Arabidopsis	6	1	COG1653 ABC-type sugar transport system, periplasmic component	MA20_44770	-	-	ko:K02027,ko:K17321	SBP_bac_1,SBP_bac_8	Bacteria	Proteobacteria	Alphaproteobacteria	Rhizobiales	Xanthobacteraceae	#N/A	#N/A	#N/A
29	scaff_0000085704_7	Arabidopsis	6	1	COG1653 ABC-type sugar transport system, periplasmic component	MA20_44770	-	-	ko:K02027,ko:K17321	SBP_bac_1,SBP_bac_8	Bacteria	Proteobacteria	Alphaproteobacteria	Rhizobiales	Xanthobacteraceae	Bradyrhizobium	#N/A	#N/A
29	scaff_0000113989_1	Arabidopsis	6	1	COG1653 ABC-type sugar transport system, periplasmic component	MA20_44770	-	-	ko:K02027,ko:K17321	SBP_bac_1,SBP_bac_8	Bacteria	Proteobacteria	Alphaproteobacteria	Rhizobiales	Xanthobacteraceae	#N/A	#N/A	#N/A
29	scaff_0000181129_5	Arabidopsis	6	1	Extracellular solute-binding protein	MA20_44770	-	-	ko:K02027,ko:K17321	SBP_bac_1,SBP_bac_8	Bacteria	#N/A	#N/A	#N/A	#N/A	#N/A	#N/A	#N/A
29	scaff_0000363234_3	Arabidopsis	6	1	COG1653 ABC-type sugar transport system, periplasmic component	MA20_44770	-	-	ko:K02027,ko:K17321	SBP_bac_1,SBP_bac_8	Bacteria	Proteobacteria	Alphaproteobacteria	Rhizobiales	Xanthobacteraceae	#N/A	#N/A	#N/A
29	scaff_0000433181_2	Arabidopsis	6	1	COG1653 ABC-type sugar transport system, periplasmic component	MA20_44770	-	-	ko:K02027,ko:K17321	SBP_bac_1,SBP_bac_8	Bacteria	Proteobacteria	Alphaproteobacteria	#N/A	#N/A	#N/A	#N/A	#N/A
29	scaff_0000445408_1	Arabidopsis	6	1	COG1653 ABC-type sugar transport system, periplasmic component	MA20_44770	-	-	ko:K02027,ko:K17321	SBP_bac_1,SBP_bac_8	Bacteria	Proteobacteria	Alphaproteobacteria	Rhizobiales	Xanthobacteraceae	#N/A	#N/A	#N/A
29	scaff_0000627849_1	Arabidopsis	6	1	Extracellular solute-binding protein	MA20_44770	-	-	ko:K02027,ko:K17321	SBP_bac_1,SBP_bac_8	Bacteria	Proteobacteria	Alphaproteobacteria	Rhizobiales	#N/A	#N/A	#N/A	#N/A
29	scaff_0000634116_2	Arabidopsis	6	1	Extracellular solute-binding protein	MA20_44770	-	-	ko:K02027,ko:K17321	SBP_bac_1,SBP_bac_8	Bacteria	#N/A	#N/A	#N/A	#N/A	#N/A	#N/A	#N/A
29	scaff_0000929512_2	Arabidopsis	6	1	COG1653 ABC-type sugar transport system, periplasmic component	MA20_44770	-	-	ko:K02027,ko:K17321	SBP_bac_1,SBP_bac_8	Bacteria	Proteobacteria	Alphaproteobacteria	#N/A	#N/A	#N/A	#N/A	#N/A
29	scaff_0001159784_1	Arabidopsis	6	1	ABC transporter substrate-binding protein	MA20_44770	-	-	ko:K02027,ko:K17321	SBP_bac_1,SBP_bac_8	Bacteria	Proteobacteria	#N/A	#N/A	#N/A	#N/A	#N/A	#N/A
29	scaff_0001413709_1	Arabidopsis	6	1	COG1653 ABC-type sugar transport system, periplasmic component	MA20_44770	-	-	ko:K02027,ko:K17321	SBP_bac_1,SBP_bac_8	Bacteria	Proteobacteria	Alphaproteobacteria	Rhizobiales	Xanthobacteraceae	#N/A	#N/A	#N/A
29	scaff_0001650268_2	Arabidopsis	6	1	COG1653 ABC-type sugar transport system, periplasmic component	MA20_44770	-	-	ko:K02027,ko:K17321	SBP_bac_1,SBP_bac_8	Bacteria	Proteobacteria	Alphaproteobacteria	#N/A	#N/A	#N/A	#N/A	#N/A
29	scaff_0001743649_2	Arabidopsis	6	1	COG1653 ABC-type sugar transport system, periplasmic component	MA20_44770	-	-	ko:K02027,ko:K17321	SBP_bac_1,SBP_bac_8	Bacteria	Proteobacteria	Alphaproteobacteria	Rhizobiales	Xanthobacteraceae	#N/A	#N/A	#N/A
29	scaff_0001767729_2	Arabidopsis	6	1	COG1653 ABC-type sugar transport system, periplasmic component	MA20_44770	-	-	ko:K02027,ko:K17321	SBP_bac_1,SBP_bac_8	Bacteria	Proteobacteria	Alphaproteobacteria	#N/A	#N/A	#N/A	#N/A	#N/A
29	scaff_0001768931_1	Arabidopsis	6	1	COG1653 ABC-type sugar transport system, periplasmic component	MA20_44770	-	-	ko:K02027,ko:K17321	SBP_bac_1,SBP_bac_8	Bacteria	Proteobacteria	Alphaproteobacteria	Rhizobiales	Xanthobacteraceae	#N/A	#N/A	#N/A
29	scaff_0001861294_2	Arabidopsis	6	1	COG1653 ABC-type sugar transport system, periplasmic component	MA20_44770	-	-	ko:K02027,ko:K17321	SBP_bac_1,SBP_bac_8	Bacteria	Proteobacteria	Alphaproteobacteria	#N/A	#N/A	#N/A	#N/A	#N/A
29	scaff_0001904997_2	Arabidopsis	6	1	COG1653 ABC-type sugar transport system, periplasmic component	MA20_44770	-	-	ko:K02027,ko:K17321	SBP_bac_1,SBP_bac_8	Bacteria	Proteobacteria	Alphaproteobacteria	Rhizobiales	Xanthobacteraceae	Bradyrhizobium	#N/A	#N/A
29	scaff_0001923994_1	Arabidopsis	6	1	COG1653 ABC-type sugar transport system, periplasmic component	MA20_44770	-	-	ko:K02027,ko:K17321	SBP_bac_1,SBP_bac_8	Bacteria	Proteobacteria	Alphaproteobacteria	#N/A	#N/A	#N/A	#N/A	#N/A
29	scaff_0002008922_1	Arabidopsis	6	1	Extracellular solute-binding protein	MA20_44770	-	-	ko:K02027,ko:K17321	SBP_bac_1,SBP_bac_8	Bacteria	Proteobacteria	Alphaproteobacteria	Rhizobiales	Rhizobiaceae	Mesorhizobium	#N/A	#N/A
29	scaff_0002105279_1	Arabidopsis	6	1	COG1653 ABC-type sugar transport system, periplasmic component	MA20_44770	-	-	ko:K02027,ko:K17321	SBP_bac_1,SBP_bac_8	Bacteria	Proteobacteria	Alphaproteobacteria	Rhizobiales	Xanthobacteraceae	#N/A	#N/A	#N/A
29	scaff_0002367424_2	Arabidopsis	6	1	COG1653 ABC-type sugar transport system, periplasmic component	MA20_44770	-	-	ko:K02027,ko:K17321	SBP_bac_1,SBP_bac_8	Bacteria	Proteobacteria	Alphaproteobacteria	Rhizobiales	Xanthobacteraceae	#N/A	#N/A	#N/A
30	scaff_0002621603_2	Arabidopsis	5	1	This protein promotes the GTP-dependent binding of aminoacyl-tRNA to the A-site of ribosomes during protein biosynthesis	tuf	GO:0003674,GO:0003676,GO:0003723,GO:0003746,GO:0005488,GO:0005575,GO:0005622,GO:0005623,GO:0005737,GO:0005829,GO:0005886,GO:0006412,GO:0006414,GO:0006518,GO:0006807,GO:0008135,GO:0008150,GO:0008152,GO:0009058,GO:0009059,GO:0009987,GO:0010467,GO:0016020,GO:0019538,GO:0034641,GO:0034645,GO:0043043,GO:0043170,GO:0043603,GO:0043604,GO:0044237,GO:0044238,GO:0044249,GO:0044260,GO:0044267,GO:0044271,GO:…	-	ko:K02358	GTP_EFTU,GTP_EFTU_D2,GTP_EFTU_D3	Bacteria	Proteobacteria	Gammaproteobacteria	Pseudomonadales	Pseudomonadaceae	Pseudomonas_E	#N/A	#N/A
30	scaff_0002621603_2	Maize	19	1	This protein promotes the GTP-dependent binding of aminoacyl-tRNA to the A-site of ribosomes during protein biosynthesis	tuf	GO:0003674,GO:0003676,GO:0003723,GO:0003746,GO:0005488,GO:0005575,GO:0005622,GO:0005623,GO:0005737,GO:0005829,GO:0005886,GO:0006412,GO:0006414,GO:0006518,GO:0006807,GO:0008135,GO:0008150,GO:0008152,GO:0009058,GO:0009059,GO:0009987,GO:0010467,GO:0016020,GO:0019538,GO:0034641,GO:0034645,GO:0043043,GO:0043170,GO:0043603,GO:0043604,GO:0044237,GO:0044238,GO:0044249,GO:0044260,GO:0044267,GO:0044271,GO:…	-	ko:K02358	GTP_EFTU,GTP_EFTU_D2,GTP_EFTU_D3	Bacteria	Proteobacteria	Gammaproteobacteria	Pseudomonadales	Pseudomonadaceae	Pseudomonas_E	#N/A	#N/A
31	scaff_0000319331_2	Maize	5	1	Component of the pyruvate dehydrogenase (PDH) complex, that catalyzes the overall conversion of pyruvate to acetyl-CoA and CO(2)	aceE	-	1.2.4.1	ko:K00163	Transketolase_N	Bacteria	#N/A	#N/A	#N/A	#N/A	#N/A	#N/A	#N/A
31	scaff_0000668946_1	Maize	5	1	Component of the pyruvate dehydrogenase (PDH) complex, that catalyzes the overall conversion of pyruvate to acetyl-CoA and CO(2)	aceE	-	1.2.4.1	ko:K00163	Biotin_lipoyl,Transketolase_N	Bacteria	#N/A	#N/A	#N/A	#N/A	#N/A	#N/A	#N/A
31	scaff_0001604116_2	Maize	5	1	Component of the pyruvate dehydrogenase (PDH) complex, that catalyzes the overall conversion of pyruvate to acetyl-CoA and CO(2)	aceE	GO:0000287,GO:0003674,GO:0003824,GO:0004738,GO:0005488,GO:0005515,GO:0008150,GO:0008152,GO:0016491,GO:0016903,GO:0019842,GO:0030976,GO:0036094,GO:0042802,GO:0042803,GO:0043167,GO:0043168,GO:0043169,GO:0046872,GO:0046983,GO:0048037,GO:0050662,GO:0055114,GO:0097159,GO:1901363,GO:1901681	1.2.4.1	ko:K00163	Transketolase_N	Bacteria	#N/A	#N/A	#N/A	#N/A	#N/A	#N/A	#N/A
32	scaff_0000358373_2	Wheat	41	1	Gram-negative porin	-	-	-	-	Porin_4	Bacteria	Proteobacteria	Gammaproteobacteria	Burkholderiales	Burkholderiaceae	#N/A	#N/A	#N/A
32	scaff_0001287327_4	Wheat	41	1	Gram-negative porin	-	-	-	-	Porin_4	Bacteria	Proteobacteria	Gammaproteobacteria	Burkholderiales	Burkholderiaceae	#N/A	#N/A	#N/A
33	scaffI3_0000213368_1	Maize	5	1	Catalyzes the formation of S-adenosylmethionine (AdoMet) from methionine and ATP. The overall synthetic reaction is composed of two sequential steps, AdoMet formation and the subsequent tripolyphosphate hydrolysis which occurs prior to release of AdoMet from the enzyme	metK	GO:0003674,GO:0003824,GO:0004478,GO:0005575,GO:0005622,GO:0005623,GO:0005737,GO:0005829,GO:0016740,GO:0016765,GO:0044424,GO:0044444,GO:0044464	2.5.1.6	ko:K00789	S-AdoMet_synt_C,S-AdoMet_synt_M,S-AdoMet_synt_N	#N/A	#N/A	#N/A	#N/A	#N/A	#N/A	#N/A	#N/A
33	scaff_0000005494_19	Maize	5	1	Catalyzes the formation of S-adenosylmethionine (AdoMet) from methionine and ATP. The overall synthetic reaction is composed of two sequential steps, AdoMet formation and the subsequent tripolyphosphate hydrolysis which occurs prior to release of AdoMet from the enzyme	metK	GO:0003674,GO:0003824,GO:0004478,GO:0005575,GO:0005622,GO:0005623,GO:0005737,GO:0005829,GO:0016740,GO:0016765,GO:0044424,GO:0044444,GO:0044464	2.5.1.6	ko:K00789	S-AdoMet_synt_C,S-AdoMet_synt_M,S-AdoMet_synt_N	Bacteria	#N/A	#N/A	#N/A	#N/A	#N/A	#N/A	#N/A
33	scaff_0000016462_6	Maize	5	1	Catalyzes the formation of S-adenosylmethionine (AdoMet) from methionine and ATP. The overall synthetic reaction is composed of two sequential steps, AdoMet formation and the subsequent tripolyphosphate hydrolysis which occurs prior to release of AdoMet from the enzyme	metK	GO:0003674,GO:0003824,GO:0004478,GO:0005575,GO:0005622,GO:0005623,GO:0005737,GO:0005829,GO:0016740,GO:0016765,GO:0044424,GO:0044444,GO:0044464	2.5.1.6	ko:K00789	S-AdoMet_synt_C,S-AdoMet_synt_M,S-AdoMet_synt_N	Bacteria	#N/A	#N/A	#N/A	#N/A	#N/A	#N/A	#N/A
33	scaff_0000088159_4	Maize	5	1	Catalyzes the formation of S-adenosylmethionine (AdoMet) from methionine and ATP. The overall synthetic reaction is composed of two sequential steps, AdoMet formation and the subsequent tripolyphosphate hydrolysis which occurs prior to release of AdoMet from the enzyme	metK	GO:0003674,GO:0003824,GO:0004478,GO:0005575,GO:0005622,GO:0005623,GO:0005737,GO:0005829,GO:0016740,GO:0016765,GO:0044424,GO:0044444,GO:0044464	2.5.1.6	ko:K00789	S-AdoMet_synt_C,S-AdoMet_synt_M,S-AdoMet_synt_N	Bacteria	#N/A	#N/A	#N/A	#N/A	#N/A	#N/A	#N/A
33	scaff_0000105682_5	Maize	5	1	Catalyzes the formation of S-adenosylmethionine (AdoMet) from methionine and ATP. The overall synthetic reaction is composed of two sequential steps, AdoMet formation and the subsequent tripolyphosphate hydrolysis which occurs prior to release of AdoMet from the enzyme	metK	GO:0003674,GO:0003824,GO:0004478,GO:0005575,GO:0005622,GO:0005623,GO:0005737,GO:0005829,GO:0016740,GO:0016765,GO:0044424,GO:0044444,GO:0044464	2.5.1.6	ko:K00789	S-AdoMet_synt_C,S-AdoMet_synt_M,S-AdoMet_synt_N	Bacteria	#N/A	#N/A	#N/A	#N/A	#N/A	#N/A	#N/A
33	scaff_0000194049_4	Maize	5	1	Catalyzes the formation of S-adenosylmethionine (AdoMet) from methionine and ATP. The overall synthetic reaction is composed of two sequential steps, AdoMet formation and the subsequent tripolyphosphate hydrolysis which occurs prior to release of AdoMet from the enzyme	metK	GO:0003674,GO:0003824,GO:0004478,GO:0005575,GO:0005622,GO:0005623,GO:0005737,GO:0005829,GO:0016740,GO:0016765,GO:0044424,GO:0044444,GO:0044464	2.5.1.6	ko:K00789	S-AdoMet_synt_C,S-AdoMet_synt_M,S-AdoMet_synt_N	Bacteria	#N/A	#N/A	#N/A	#N/A	#N/A	#N/A	#N/A
33	scaff_0000233610_3	Maize	5	1	Catalyzes the formation of S-adenosylmethionine (AdoMet) from methionine and ATP. The overall synthetic reaction is composed of two sequential steps, AdoMet formation and the subsequent tripolyphosphate hydrolysis which occurs prior to release of AdoMet from the enzyme	metK	GO:0003674,GO:0003824,GO:0004478,GO:0005575,GO:0005622,GO:0005623,GO:0005737,GO:0005829,GO:0016740,GO:0016765,GO:0044424,GO:0044444,GO:0044464	2.5.1.6	ko:K00789	S-AdoMet_synt_C,S-AdoMet_synt_M,S-AdoMet_synt_N	Bacteria	#N/A	#N/A	#N/A	#N/A	#N/A	#N/A	#N/A
33	scaff_0000249480_3	Maize	5	1	S-adenosylmethionine synthetase, C-terminal domain	metK	-	2.5.1.6	ko:K00789	S-AdoMet_synt_C,S-AdoMet_synt_M,S-AdoMet_synt_N	Bacteria	#N/A	#N/A	#N/A	#N/A	#N/A	#N/A	#N/A
33	scaff_0000269793_2	Maize	5	1	Catalyzes the formation of S-adenosylmethionine (AdoMet) from methionine and ATP. The overall synthetic reaction is composed of two sequential steps, AdoMet formation and the subsequent tripolyphosphate hydrolysis which occurs prior to release of AdoMet from the enzyme	metK	GO:0003674,GO:0003824,GO:0004478,GO:0005575,GO:0005622,GO:0005623,GO:0005737,GO:0005829,GO:0016740,GO:0016765,GO:0044424,GO:0044444,GO:0044464	2.5.1.6	ko:K00789	S-AdoMet_synt_C,S-AdoMet_synt_M,S-AdoMet_synt_N	Bacteria	#N/A	#N/A	#N/A	#N/A	#N/A	#N/A	#N/A
33	scaff_0000393732_2	Maize	5	1	Catalyzes the formation of S-adenosylmethionine (AdoMet) from methionine and ATP. The overall synthetic reaction is composed of two sequential steps, AdoMet formation and the subsequent tripolyphosphate hydrolysis which occurs prior to release of AdoMet from the enzyme	metK	GO:0003674,GO:0003824,GO:0004478,GO:0005575,GO:0005622,GO:0005623,GO:0005737,GO:0005829,GO:0016740,GO:0016765,GO:0044424,GO:0044444,GO:0044464	2.5.1.6	ko:K00789	S-AdoMet_synt_C,S-AdoMet_synt_M,S-AdoMet_synt_N	Bacteria	#N/A	#N/A	#N/A	#N/A	#N/A	#N/A	#N/A
33	scaff_0000775496_1	Maize	5	1	Catalyzes the formation of S-adenosylmethionine (AdoMet) from methionine and ATP. The overall synthetic reaction is composed of two sequential steps, AdoMet formation and the subsequent tripolyphosphate hydrolysis which occurs prior to release of AdoMet from the enzyme	metK	GO:0003674,GO:0003824,GO:0004478,GO:0005575,GO:0005622,GO:0005623,GO:0005737,GO:0005829,GO:0016740,GO:0016765,GO:0044424,GO:0044444,GO:0044464	2.5.1.6	ko:K00789	S-AdoMet_synt_C,S-AdoMet_synt_M,S-AdoMet_synt_N	Bacteria	#N/A	#N/A	#N/A	#N/A	#N/A	#N/A	#N/A
33	scaff_0001012750_2	Maize	5	1	Catalyzes the formation of S-adenosylmethionine (AdoMet) from methionine and ATP. The overall synthetic reaction is composed of two sequential steps, AdoMet formation and the subsequent tripolyphosphate hydrolysis which occurs prior to release of AdoMet from the enzyme	metK	GO:0003674,GO:0003824,GO:0004478,GO:0005575,GO:0005622,GO:0005623,GO:0005737,GO:0005829,GO:0016740,GO:0016765,GO:0044424,GO:0044444,GO:0044464	2.5.1.6	ko:K00789	S-AdoMet_synt_C,S-AdoMet_synt_M,S-AdoMet_synt_N	Bacteria	#N/A	#N/A	#N/A	#N/A	#N/A	#N/A	#N/A
33	scaff_0001374085_2	Maize	5	1	Catalyzes the formation of S-adenosylmethionine (AdoMet) from methionine and ATP. The overall synthetic reaction is composed of two sequential steps, AdoMet formation and the subsequent tripolyphosphate hydrolysis which occurs prior to release of AdoMet from the enzyme	metK	GO:0003674,GO:0003824,GO:0004478,GO:0005575,GO:0005622,GO:0005623,GO:0005737,GO:0005829,GO:0016740,GO:0016765,GO:0044424,GO:0044444,GO:0044464	2.5.1.6	ko:K00789	S-AdoMet_synt_C,S-AdoMet_synt_M,S-AdoMet_synt_N	Bacteria	#N/A	#N/A	#N/A	#N/A	#N/A	#N/A	#N/A
33	scaff_0001468653_2	Maize	5	1	Catalyzes the formation of S-adenosylmethionine (AdoMet) from methionine and ATP. The overall synthetic reaction is composed of two sequential steps, AdoMet formation and the subsequent tripolyphosphate hydrolysis which occurs prior to release of AdoMet from the enzyme	metK	GO:0003674,GO:0003824,GO:0004478,GO:0005575,GO:0005622,GO:0005623,GO:0005737,GO:0005829,GO:0016740,GO:0016765,GO:0044424,GO:0044444,GO:0044464	2.5.1.6	ko:K00789	S-AdoMet_synt_C,S-AdoMet_synt_M,S-AdoMet_synt_N	Bacteria	#N/A	#N/A	#N/A	#N/A	#N/A	#N/A	#N/A
33	scaff_0001469556_2	Maize	5	1	Catalyzes the formation of S-adenosylmethionine (AdoMet) from methionine and ATP. The overall synthetic reaction is composed of two sequential steps, AdoMet formation and the subsequent tripolyphosphate hydrolysis which occurs prior to release of AdoMet from the enzyme	metK	GO:0003674,GO:0003824,GO:0004478,GO:0005575,GO:0005622,GO:0005623,GO:0005737,GO:0005829,GO:0016740,GO:0016765,GO:0044424,GO:0044444,GO:0044464	2.5.1.6	ko:K00789	S-AdoMet_synt_C,S-AdoMet_synt_M,S-AdoMet_synt_N	Bacteria	#N/A	#N/A	#N/A	#N/A	#N/A	#N/A	#N/A
33	scaff_0001555867_1	Maize	5	1	Catalyzes the formation of S-adenosylmethionine (AdoMet) from methionine and ATP. The overall synthetic reaction is composed of two sequential steps, AdoMet formation and the subsequent tripolyphosphate hydrolysis which occurs prior to release of AdoMet from the enzyme	metK	GO:0003674,GO:0003824,GO:0004478,GO:0005575,GO:0005622,GO:0005623,GO:0005737,GO:0005829,GO:0016740,GO:0016765,GO:0044424,GO:0044444,GO:0044464	2.5.1.6	ko:K00789	S-AdoMet_synt_C,S-AdoMet_synt_M,S-AdoMet_synt_N	Bacteria	#N/A	#N/A	#N/A	#N/A	#N/A	#N/A	#N/A
33	scaff_0002583727_1	Maize	5	1	Catalyzes the formation of S-adenosylmethionine (AdoMet) from methionine and ATP. The overall synthetic reaction is composed of two sequential steps, AdoMet formation and the subsequent tripolyphosphate hydrolysis which occurs prior to release of AdoMet from the enzyme	metK	GO:0003674,GO:0003824,GO:0004478,GO:0005575,GO:0005622,GO:0005623,GO:0005737,GO:0005829,GO:0016740,GO:0016765,GO:0044424,GO:0044444,GO:0044464	2.5.1.6	ko:K00789	S-AdoMet_synt_C,S-AdoMet_synt_M,S-AdoMet_synt_N	Bacteria	#N/A	#N/A	#N/A	#N/A	#N/A	#N/A	#N/A
34	scaff_0000000948_27	Wheat	5	1	Heat shock 70 kDa protein	dnaK	-	-	ko:K04043	HSP70	Bacteria	Acidobacteriota	Acidobacteriae	Acidobacteriales	#N/A	#N/A	#N/A	#N/A
34	scaff_0000001014_19	Wheat	5	1	Heat shock 70 kDa protein	dnaK	-	-	ko:K04043	HSP70	Bacteria	Acidobacteriota	Acidobacteriae	Acidobacteriales	#N/A	#N/A	#N/A	#N/A
34	scaff_0000001751_7	Wheat	5	1	Heat shock 70 kDa protein	dnaK	-	-	ko:K04043	HSP70	Bacteria	#N/A	#N/A	#N/A	#N/A	#N/A	#N/A	#N/A
34	scaff_0000005487_2	Wheat	5	1	Heat shock 70 kDa protein	dnaK	-	-	ko:K04043	HSP70	Bacteria	Acidobacteriota	Acidobacteriae	#N/A	#N/A	#N/A	#N/A	#N/A
34	scaff_0000032976_3	Wheat	5	1	Heat shock 70 kDa protein	dnaK	-	-	ko:K04043	HSP70	Bacteria	Acidobacteriota	#N/A	#N/A	#N/A	#N/A	#N/A	#N/A
34	scaff_0000040866_11	Wheat	5	1	Heat shock 70 kDa protein	dnaK	-	-	ko:K04043	HSP70	Bacteria	Acidobacteriota	Acidobacteriae	Acidobacteriales	#N/A	#N/A	#N/A	#N/A
34	scaff_0000043036_2	Wheat	5	1	Heat shock 70 kDa protein	dnaK	-	-	ko:K04043	HSP70	Bacteria	Acidobacteriota	Acidobacteriae	Acidobacteriales	#N/A	#N/A	#N/A	#N/A
34	scaff_0000068473_1	Wheat	5	1	Heat shock 70 kDa protein	dnaK	-	-	ko:K04043	HSP70	Bacteria	#N/A	#N/A	#N/A	#N/A	#N/A	#N/A	#N/A
34	scaff_0000100714_4	Wheat	5	1	Heat shock 70 kDa protein	dnaK	-	-	ko:K04043	HSP70	Bacteria	Acidobacteriota	Acidobacteriae	Bryobacterales	Bryobacteraceae	#N/A	#N/A	#N/A
34	scaff_0000144702_4	Wheat	5	1	Heat shock 70 kDa protein	dnaK	-	-	ko:K04043	HSP70	Bacteria	Acidobacteriota	Acidobacteriae	#N/A	#N/A	#N/A	#N/A	#N/A
34	scaff_0000155761_4	Wheat	5	1	Heat shock 70 kDa protein	dnaK	-	-	ko:K04043	HSP70	Bacteria	Acidobacteriota	Acidobacteriae	Bryobacterales	Bryobacteraceae	#N/A	#N/A	#N/A
34	scaff_0000159918_3	Wheat	5	1	Heat shock 70 kDa protein	dnaK	-	-	ko:K04043	HSP70	Bacteria	Acidobacteriota	Acidobacteriae	#N/A	#N/A	#N/A	#N/A	#N/A
34	scaff_0000176666_1	Wheat	5	1	Heat shock 70 kDa protein	dnaK	-	-	ko:K04043	HSP70	Bacteria	#N/A	#N/A	#N/A	#N/A	#N/A	#N/A	#N/A
34	scaff_0000226808_3	Wheat	5	1	Heat shock 70 kDa protein	dnaK	-	-	ko:K04043	HSP70	Bacteria	Acidobacteriota	Acidobacteriae	#N/A	#N/A	#N/A	#N/A	#N/A
34	scaff_0000231556_1	Wheat	5	1	Heat shock 70 kDa protein	dnaK	-	-	ko:K04043	HSP70	Bacteria	Acidobacteriota	Acidobacteriae	#N/A	#N/A	#N/A	#N/A	#N/A
34	scaff_0000329460_2	Wheat	5	1	Heat shock 70 kDa protein	dnaK	-	-	ko:K04043	HSP70	#N/A	#N/A	#N/A	#N/A	#N/A	#N/A	#N/A	#N/A
34	scaff_0000541586_2	Wheat	5	1	Heat shock 70 kDa protein	dnaK	-	-	ko:K04043	HSP70	Bacteria	Acidobacteriota	#N/A	#N/A	#N/A	#N/A	#N/A	#N/A
34	scaff_0000544584_1	Wheat	5	1	Heat shock 70 kDa protein	dnaK	-	-	ko:K04043	HSP70	Bacteria	Acidobacteriota	Acidobacteriae	Acidobacteriales	#N/A	#N/A	#N/A	#N/A
34	scaff_0001502882_1	Wheat	5	1	Heat shock 70 kDa protein	dnaK	-	-	ko:K04043	HSP70	Bacteria	#N/A	#N/A	#N/A	#N/A	#N/A	#N/A	#N/A
34	scaff_0002296763_1	Wheat	5	1	Heat shock 70 kDa protein	dnaK	-	-	ko:K04043	HSP70	Bacteria	Acidobacteriota	#N/A	#N/A	#N/A	#N/A	#N/A	#N/A
34	scaff_0002521018_1	Wheat	5	1	Heat shock 70 kDa protein	dnaK	-	-	ko:K04043	HSP70	Bacteria	Acidobacteriota	#N/A	#N/A	#N/A	#N/A	#N/A	#N/A
34	scaff_0002662608_1	Wheat	5	1	Heat shock 70 kDa protein	dnaK	-	-	ko:K04043	HSP70	Bacteria	#N/A	#N/A	#N/A	#N/A	#N/A	#N/A	#N/A
35	scaff_0000706498_1	Arabidopsis	59.2	5	DNA-sulfur modification-associated	-	-	-	-	DndB	Bacteria	Acidobacteriota	Vicinamibacteria	Vicinamibacterales	#N/A	#N/A	#N/A	#N/A
36	scaffI3_0000135843_1	Arabidopsis	73	1	Belongs to the ompA family	ompA	-	-	ko:K03286	OmpA,OmpA_membrane,TSP_3	#N/A	#N/A	#N/A	#N/A	#N/A	#N/A	#N/A	#N/A
36	scaff_0000024745_2	Arabidopsis	73	1	Belongs to the ompA family	ompA	-	-	ko:K03286	OmpA,OmpA_membrane,TSP_3	Bacteria	Proteobacteria	Gammaproteobacteria	Burkholderiales	#N/A	#N/A	#N/A	#N/A
36	scaff_0000214310_1	Arabidopsis	73	1	Belongs to the ompA family	ompA	-	-	ko:K03286	OmpA,OmpA_membrane,TSP_3	Bacteria	Proteobacteria	Gammaproteobacteria	Burkholderiales	Burkholderiaceae	#N/A	#N/A	#N/A
36	scaff_0000813117_2	Arabidopsis	73	1	Belongs to the ompA family	ompA	-	-	ko:K03286	OmpA,OmpA_membrane,TSP_3	Bacteria	Proteobacteria	Gammaproteobacteria	Burkholderiales	Burkholderiaceae	#N/A	#N/A	#N/A
36	scaff_0001155528_1	Arabidopsis	73	1	Belongs to the ompA family	ompA	-	-	ko:K03286	OmpA,OmpA_membrane,TSP_3	Bacteria	Proteobacteria	Gammaproteobacteria	Burkholderiales	Burkholderiaceae	Rhizobacter	#N/A	#N/A
36	scaff_0001344174_2	Arabidopsis	73	1	Belongs to the ompA family	ompA	-	-	ko:K03286	OmpA,OmpA_membrane,TSP_3	Bacteria	Proteobacteria	Gammaproteobacteria	Burkholderiales	Burkholderiaceae	#N/A	#N/A	#N/A
37	scaff_0002408826_1	Arabidopsis	5	3	Prevents misfolding and promotes the refolding and proper assembly of unfolded polypeptides generated under stress conditions	groL	GO:0003674,GO:0003676,GO:0003677,GO:0003697,GO:0005488,GO:0005515,GO:0005575,GO:0005618,GO:0005622,GO:0005623,GO:0005737,GO:0005829,GO:0005886,GO:0006139,GO:0006259,GO:0006457,GO:0006458,GO:0006725,GO:0006807,GO:0006950,GO:0007154,GO:0008150,GO:0008152,GO:0009266,GO:0009295,GO:0009408,GO:0009605,GO:0009628,GO:0009987,GO:0009991,GO:0016020,GO:0016043,GO:0016465,GO:0030312,GO:0031668,GO:0032991,GO:…	-	ko:K04077	Cpn60_TCP1	Bacteria	Actinobacteriota	Actinomycetia	Propionibacteriales	Nocardioidaceae	#N/A	#N/A	#N/A
37	scaff_0002408826_1	Maize	22	1	Prevents misfolding and promotes the refolding and proper assembly of unfolded polypeptides generated under stress conditions	groL	GO:0003674,GO:0003676,GO:0003677,GO:0003697,GO:0005488,GO:0005515,GO:0005575,GO:0005618,GO:0005622,GO:0005623,GO:0005737,GO:0005829,GO:0005886,GO:0006139,GO:0006259,GO:0006457,GO:0006458,GO:0006725,GO:0006807,GO:0006950,GO:0007154,GO:0008150,GO:0008152,GO:0009266,GO:0009295,GO:0009408,GO:0009605,GO:0009628,GO:0009987,GO:0009991,GO:0016020,GO:0016043,GO:0016465,GO:0030312,GO:0031668,GO:0032991,GO:…	-	ko:K04077	Cpn60_TCP1	Bacteria	Actinobacteriota	Actinomycetia	Propionibacteriales	Nocardioidaceae	#N/A	#N/A	#N/A
37	scaff_0002408826_1	Wheat	5	1	Prevents misfolding and promotes the refolding and proper assembly of unfolded polypeptides generated under stress conditions	groL	GO:0003674,GO:0003676,GO:0003677,GO:0003697,GO:0005488,GO:0005515,GO:0005575,GO:0005618,GO:0005622,GO:0005623,GO:0005737,GO:0005829,GO:0005886,GO:0006139,GO:0006259,GO:0006457,GO:0006458,GO:0006725,GO:0006807,GO:0006950,GO:0007154,GO:0008150,GO:0008152,GO:0009266,GO:0009295,GO:0009408,GO:0009605,GO:0009628,GO:0009987,GO:0009991,GO:0016020,GO:0016043,GO:0016465,GO:0030312,GO:0031668,GO:0032991,GO:…	-	ko:K04077	Cpn60_TCP1	Bacteria	Actinobacteriota	Actinomycetia	Propionibacteriales	Nocardioidaceae	#N/A	#N/A	#N/A
38	scaff_0000015200_2	Arabidopsis	6	1	PQQ-like domain	xoxF	-	1.1.2.8	ko:K00114	PQQ,PQQ_2	Bacteria	Proteobacteria	Alphaproteobacteria	Rhizobiales	#N/A	#N/A	#N/A	#N/A
38	scaff_0001264999_4	Arabidopsis	6	1	PQQ-like domain	xoxF	-	1.1.2.8	ko:K00114	PQQ,PQQ_2	Bacteria	Proteobacteria	Alphaproteobacteria	Rhizobiales	#N/A	#N/A	#N/A	#N/A
39	scaff_0000066738_7	Maize	13	1	Succinyl-CoA synthetase functions in the citric acid cycle (TCA), coupling the hydrolysis of succinyl-CoA to the synthesis of either ATP or GTP and thus represents the only step of substrate-level phosphorylation in the TCA. The alpha subunit of the enzyme binds the substrates coenzyme A and phosphate, while succinate binding and nucleotide specificity is provided by the beta subunit	sucD	GO:0005575,GO:0005618,GO:0005622,GO:0005623,GO:0005737,GO:0005829,GO:0005886,GO:0008150,GO:0016020,GO:0030312,GO:0040007,GO:0044424,GO:0044444,GO:0044464,GO:0071944	6.2.1.5	ko:K01902	CoA_binding,Ligase_CoA	Bacteria	Actinobacteriota	Actinomycetia	Mycobacteriales	Nakamurellaceae	Nakamurella	#N/A	#N/A
39	scaff_0000424592_3	Maize	13	1	Succinyl-CoA synthetase functions in the citric acid cycle (TCA), coupling the hydrolysis of succinyl-CoA to the synthesis of either ATP or GTP and thus represents the only step of substrate-level phosphorylation in the TCA. The alpha subunit of the enzyme binds the substrates coenzyme A and phosphate, while succinate binding and nucleotide specificity is provided by the beta subunit	sucD	GO:0005575,GO:0005618,GO:0005622,GO:0005623,GO:0005737,GO:0005829,GO:0005886,GO:0008150,GO:0016020,GO:0030312,GO:0040007,GO:0044424,GO:0044444,GO:0044464,GO:0071944	6.2.1.5	ko:K01902	CoA_binding,Ligase_CoA	Bacteria	Actinobacteriota	Actinomycetia	#N/A	#N/A	#N/A	#N/A	#N/A
39	scaff_0000622380_2	Maize	13	1	Succinyl-CoA synthetase functions in the citric acid cycle (TCA), coupling the hydrolysis of succinyl-CoA to the synthesis of either ATP or GTP and thus represents the only step of substrate-level phosphorylation in the TCA. The alpha subunit of the enzyme binds the substrates coenzyme A and phosphate, while succinate binding and nucleotide specificity is provided by the beta subunit	sucD	GO:0005575,GO:0005618,GO:0005622,GO:0005623,GO:0005737,GO:0005829,GO:0005886,GO:0008150,GO:0016020,GO:0030312,GO:0040007,GO:0044424,GO:0044444,GO:0044464,GO:0071944	6.2.1.5	ko:K01902	CoA_binding,Ligase_CoA	Bacteria	Actinobacteriota	Actinomycetia	Mycobacteriales	Pseudonocardiaceae	#N/A	#N/A	#N/A
39	scaff_0000801859_2	Maize	13	1	Succinyl-CoA synthetase functions in the citric acid cycle (TCA), coupling the hydrolysis of succinyl-CoA to the synthesis of either ATP or GTP and thus represents the only step of substrate-level phosphorylation in the TCA. The alpha subunit of the enzyme binds the substrates coenzyme A and phosphate, while succinate binding and nucleotide specificity is provided by the beta subunit	sucD	GO:0005575,GO:0005618,GO:0005622,GO:0005623,GO:0005737,GO:0005829,GO:0005886,GO:0008150,GO:0016020,GO:0030312,GO:0040007,GO:0044424,GO:0044444,GO:0044464,GO:0071944	6.2.1.5	ko:K01902	CoA_binding,Ligase_CoA	Bacteria	Actinobacteriota	Actinomycetia	Mycobacteriales	Geodermatophilaceae	#N/A	#N/A	#N/A
39	scaff_0002339376_2	Maize	13	1	Succinyl-CoA synthetase functions in the citric acid cycle (TCA), coupling the hydrolysis of succinyl-CoA to the synthesis of either ATP or GTP and thus represents the only step of substrate-level phosphorylation in the TCA. The alpha subunit of the enzyme binds the substrates coenzyme A and phosphate, while succinate binding and nucleotide specificity is provided by the beta subunit	sucD	GO:0005575,GO:0005618,GO:0005622,GO:0005623,GO:0005737,GO:0005829,GO:0005886,GO:0008150,GO:0016020,GO:0030312,GO:0040007,GO:0044424,GO:0044444,GO:0044464,GO:0071944	6.2.1.5	ko:K01902	CoA_binding,Ligase_CoA	Bacteria	Actinobacteriota	Actinomycetia	#N/A	#N/A	#N/A	#N/A	#N/A
39	scaff_0002601749_1	Maize	13	1	Succinyl-CoA synthetase functions in the citric acid cycle (TCA), coupling the hydrolysis of succinyl-CoA to the synthesis of either ATP or GTP and thus represents the only step of substrate-level phosphorylation in the TCA. The alpha subunit of the enzyme binds the substrates coenzyme A and phosphate, while succinate binding and nucleotide specificity is provided by the beta subunit	sucD	GO:0005575,GO:0005618,GO:0005622,GO:0005623,GO:0005737,GO:0005829,GO:0005886,GO:0008150,GO:0016020,GO:0030312,GO:0040007,GO:0044424,GO:0044444,GO:0044464,GO:0071944	6.2.1.5	ko:K01902	CoA_binding,Ligase_CoA	Bacteria	Actinobacteriota	Actinomycetia	#N/A	#N/A	#N/A	#N/A	#N/A
40	scaff_0001575161_1	Maize	6	1	Catalyzes the isomerization of citrate to isocitrate via cis-aconitate	acnA	GO:0003674,GO:0003676,GO:0003723,GO:0003729,GO:0003730,GO:0003824,GO:0003994,GO:0005488,GO:0005506,GO:0005575,GO:0005622,GO:0005623,GO:0005737,GO:0005829,GO:0005975,GO:0006081,GO:0006082,GO:0006091,GO:0006097,GO:0006099,GO:0006101,GO:0006629,GO:0006631,GO:0006950,GO:0006979,GO:0008150,GO:0008152,GO:0009060,GO:0009061,GO:0009987,GO:0015980,GO:0016829,GO:0016835,GO:0016836,GO:0016999,GO:0017144,GO:…	4.2.1.3	ko:K01681	Aconitase,Aconitase_C	Bacteria	Proteobacteria	Alphaproteobacteria	Rhizobiales	Xanthobacteraceae	Bradyrhizobium	#N/A	#N/A
41	scaffI3_0000210702_1	Arabidopsis	7	1	Belongs to the TPP enzyme family	gcl	GO:0000166,GO:0003674,GO:0003824,GO:0005488,GO:0005515,GO:0006066,GO:0006081,GO:0006082,GO:0008150,GO:0008152,GO:0009028,GO:0009056,GO:0009436,GO:0009441,GO:0009987,GO:0016054,GO:0016829,GO:0016830,GO:0016831,GO:0017144,GO:0019752,GO:0019842,GO:0030976,GO:0032787,GO:0034308,GO:0034310,GO:0036094,GO:0042737,GO:0042802,GO:0043167,GO:0043168,GO:0043169,GO:0043436,GO:0044237,GO:0044248,GO:0044281,GO:…	4.1.1.47	ko:K01608	TPP_enzyme_C,TPP_enzyme_M,TPP_enzyme_N	#N/A	#N/A	#N/A	#N/A	#N/A	#N/A	#N/A	#N/A
41	scaff_0000002179_9	Arabidopsis	7	1	Thiamine pyrophosphate enzyme, central domain	gcl	GO:0000166,GO:0003674,GO:0003824,GO:0005488,GO:0005515,GO:0006066,GO:0006081,GO:0006082,GO:0008150,GO:0008152,GO:0009028,GO:0009056,GO:0009436,GO:0009441,GO:0009987,GO:0016054,GO:0016829,GO:0016830,GO:0016831,GO:0017144,GO:0019752,GO:0019842,GO:0030976,GO:0032787,GO:0034308,GO:0034310,GO:0036094,GO:0042737,GO:0042802,GO:0043167,GO:0043168,GO:0043169,GO:0043436,GO:0044237,GO:0044248,GO:0044281,GO:…	4.1.1.47	ko:K01608	TPP_enzyme_C,TPP_enzyme_M,TPP_enzyme_N	Bacteria	Actinobacteriota	Actinomycetia	#N/A	#N/A	#N/A	#N/A	#N/A
41	scaff_0000010519_5	Arabidopsis	7	1	Belongs to the TPP enzyme family	gcl	GO:0000166,GO:0003674,GO:0003824,GO:0005488,GO:0005515,GO:0006066,GO:0006081,GO:0006082,GO:0008150,GO:0008152,GO:0009028,GO:0009056,GO:0009436,GO:0009441,GO:0009987,GO:0016054,GO:0016829,GO:0016830,GO:0016831,GO:0017144,GO:0019752,GO:0019842,GO:0030976,GO:0032787,GO:0034308,GO:0034310,GO:0036094,GO:0042737,GO:0042802,GO:0043167,GO:0043168,GO:0043169,GO:0043436,GO:0044237,GO:0044248,GO:0044281,GO:…	4.1.1.47	ko:K01608	TPP_enzyme_C,TPP_enzyme_M,TPP_enzyme_N	Bacteria	Proteobacteria	Gammaproteobacteria	Burkholderiales	Burkholderiaceae	Variovorax	#N/A	#N/A
41	scaff_0000019292_8	Arabidopsis	7	1	Thiamine pyrophosphate enzyme, central domain	gcl	GO:0000166,GO:0003674,GO:0003824,GO:0005488,GO:0005515,GO:0006066,GO:0006081,GO:0006082,GO:0008150,GO:0008152,GO:0009028,GO:0009056,GO:0009436,GO:0009441,GO:0009987,GO:0016054,GO:0016829,GO:0016830,GO:0016831,GO:0017144,GO:0019752,GO:0019842,GO:0030976,GO:0032787,GO:0034308,GO:0034310,GO:0036094,GO:0042737,GO:0042802,GO:0043167,GO:0043168,GO:0043169,GO:0043436,GO:0044237,GO:0044248,GO:0044281,GO:…	4.1.1.47	ko:K01608	TPP_enzyme_C,TPP_enzyme_M,TPP_enzyme_N	Bacteria	Actinobacteriota	Actinomycetia	Mycobacteriales	Nakamurellaceae	Nakamurella	#N/A	#N/A
41	scaff_0000022146_6	Arabidopsis	7	1	Thiamine pyrophosphate enzyme, central domain	gcl	GO:0000166,GO:0003674,GO:0003824,GO:0005488,GO:0005515,GO:0006066,GO:0006081,GO:0006082,GO:0008150,GO:0008152,GO:0009028,GO:0009056,GO:0009436,GO:0009441,GO:0009987,GO:0016054,GO:0016829,GO:0016830,GO:0016831,GO:0017144,GO:0019752,GO:0019842,GO:0030976,GO:0032787,GO:0034308,GO:0034310,GO:0036094,GO:0042737,GO:0042802,GO:0043167,GO:0043168,GO:0043169,GO:0043436,GO:0044237,GO:0044248,GO:0044281,GO:…	4.1.1.47	ko:K01608	TPP_enzyme_C,TPP_enzyme_M,TPP_enzyme_N	Bacteria	Actinobacteriota	Actinomycetia	#N/A	#N/A	#N/A	#N/A	#N/A
41	scaff_0000026433_17	Arabidopsis	7	1	Thiamine pyrophosphate enzyme, central domain	gcl	GO:0000166,GO:0003674,GO:0003824,GO:0005488,GO:0005515,GO:0006066,GO:0006081,GO:0006082,GO:0008150,GO:0008152,GO:0009028,GO:0009056,GO:0009436,GO:0009441,GO:0009987,GO:0016054,GO:0016829,GO:0016830,GO:0016831,GO:0017144,GO:0019752,GO:0019842,GO:0030976,GO:0032787,GO:0034308,GO:0034310,GO:0036094,GO:0042737,GO:0042802,GO:0043167,GO:0043168,GO:0043169,GO:0043436,GO:0044237,GO:0044248,GO:0044281,GO:…	4.1.1.47	ko:K01608	TPP_enzyme_C,TPP_enzyme_M,TPP_enzyme_N	Bacteria	Actinobacteriota	Actinomycetia	#N/A	#N/A	#N/A	#N/A	#N/A
41	scaff_0000031724_12	Arabidopsis	7	1	Belongs to the TPP enzyme family	gcl	GO:0000166,GO:0003674,GO:0003824,GO:0005488,GO:0005515,GO:0006066,GO:0006081,GO:0006082,GO:0008150,GO:0008152,GO:0009028,GO:0009056,GO:0009436,GO:0009441,GO:0009987,GO:0016054,GO:0016829,GO:0016830,GO:0016831,GO:0017144,GO:0019752,GO:0019842,GO:0030976,GO:0032787,GO:0034308,GO:0034310,GO:0036094,GO:0042737,GO:0042802,GO:0043167,GO:0043168,GO:0043169,GO:0043436,GO:0044237,GO:0044248,GO:0044281,GO:…	4.1.1.47	ko:K01608	TPP_enzyme_C,TPP_enzyme_M,TPP_enzyme_N	Bacteria	Actinobacteriota	Actinomycetia	#N/A	#N/A	#N/A	#N/A	#N/A
41	scaff_0000061590_7	Arabidopsis	7	1	Thiamine pyrophosphate enzyme, central domain	gcl	GO:0000166,GO:0003674,GO:0003824,GO:0005488,GO:0005515,GO:0006066,GO:0006081,GO:0006082,GO:0008150,GO:0008152,GO:0009028,GO:0009056,GO:0009436,GO:0009441,GO:0009987,GO:0016054,GO:0016829,GO:0016830,GO:0016831,GO:0017144,GO:0019752,GO:0019842,GO:0030976,GO:0032787,GO:0034308,GO:0034310,GO:0036094,GO:0042737,GO:0042802,GO:0043167,GO:0043168,GO:0043169,GO:0043436,GO:0044237,GO:0044248,GO:0044281,GO:…	4.1.1.47	ko:K01608	TPP_enzyme_C,TPP_enzyme_M,TPP_enzyme_N	Bacteria	Actinobacteriota	Actinomycetia	Mycobacteriales	#N/A	#N/A	#N/A	#N/A
41	scaff_0000073430_2	Arabidopsis	7	1	Thiamine pyrophosphate enzyme, central domain	gcl	GO:0000166,GO:0003674,GO:0003824,GO:0005488,GO:0005515,GO:0006066,GO:0006081,GO:0006082,GO:0008150,GO:0008152,GO:0009028,GO:0009056,GO:0009436,GO:0009441,GO:0009987,GO:0016054,GO:0016829,GO:0016830,GO:0016831,GO:0017144,GO:0019752,GO:0019842,GO:0030976,GO:0032787,GO:0034308,GO:0034310,GO:0036094,GO:0042737,GO:0042802,GO:0043167,GO:0043168,GO:0043169,GO:0043436,GO:0044237,GO:0044248,GO:0044281,GO:…	4.1.1.47	ko:K01608	TPP_enzyme_C,TPP_enzyme_M,TPP_enzyme_N	Bacteria	Actinobacteriota	Actinomycetia	#N/A	#N/A	#N/A	#N/A	#N/A
41	scaff_0000106290_5	Arabidopsis	7	1	Belongs to the TPP enzyme family	gcl	GO:0000166,GO:0003674,GO:0003824,GO:0005488,GO:0005515,GO:0006066,GO:0006081,GO:0006082,GO:0008150,GO:0008152,GO:0009028,GO:0009056,GO:0009436,GO:0009441,GO:0009987,GO:0016054,GO:0016829,GO:0016830,GO:0016831,GO:0017144,GO:0019752,GO:0019842,GO:0030976,GO:0032787,GO:0034308,GO:0034310,GO:0036094,GO:0042737,GO:0042802,GO:0043167,GO:0043168,GO:0043169,GO:0043436,GO:0044237,GO:0044248,GO:0044281,GO:…	4.1.1.47	ko:K01608	TPP_enzyme_C,TPP_enzyme_M,TPP_enzyme_N	Bacteria	Proteobacteria	Gammaproteobacteria	Burkholderiales	#N/A	#N/A	#N/A	#N/A
41	scaff_0000112988_6	Arabidopsis	7	1	Belongs to the TPP enzyme family	gcl	GO:0000166,GO:0003674,GO:0003824,GO:0005488,GO:0005515,GO:0006066,GO:0006081,GO:0006082,GO:0008150,GO:0008152,GO:0009028,GO:0009056,GO:0009436,GO:0009441,GO:0009987,GO:0016054,GO:0016829,GO:0016830,GO:0016831,GO:0017144,GO:0019752,GO:0019842,GO:0030976,GO:0032787,GO:0034308,GO:0034310,GO:0036094,GO:0042737,GO:0042802,GO:0043167,GO:0043168,GO:0043169,GO:0043436,GO:0044237,GO:0044248,GO:0044281,GO:…	4.1.1.47	ko:K01608	TPP_enzyme_C,TPP_enzyme_M,TPP_enzyme_N	Bacteria	Proteobacteria	Gammaproteobacteria	Burkholderiales	Burkholderiaceae	#N/A	#N/A	#N/A
41	scaff_0000142281_2	Arabidopsis	7	1	Thiamine pyrophosphate enzyme, central domain	gcl	GO:0000166,GO:0003674,GO:0003824,GO:0005488,GO:0005515,GO:0006066,GO:0006081,GO:0006082,GO:0008150,GO:0008152,GO:0009028,GO:0009056,GO:0009436,GO:0009441,GO:0009987,GO:0016054,GO:0016829,GO:0016830,GO:0016831,GO:0017144,GO:0019752,GO:0019842,GO:0030976,GO:0032787,GO:0034308,GO:0034310,GO:0036094,GO:0042737,GO:0042802,GO:0043167,GO:0043168,GO:0043169,GO:0043436,GO:0044237,GO:0044248,GO:0044281,GO:…	4.1.1.47	ko:K01608	TPP_enzyme_C,TPP_enzyme_M,TPP_enzyme_N	Bacteria	Actinobacteriota	Actinomycetia	#N/A	#N/A	#N/A	#N/A	#N/A
41	scaff_0000185693_3	Arabidopsis	7	1	Thiamine pyrophosphate enzyme, central domain	gcl	GO:0000166,GO:0003674,GO:0003824,GO:0005488,GO:0005515,GO:0006066,GO:0006081,GO:0006082,GO:0008150,GO:0008152,GO:0009028,GO:0009056,GO:0009436,GO:0009441,GO:0009987,GO:0016054,GO:0016829,GO:0016830,GO:0016831,GO:0017144,GO:0019752,GO:0019842,GO:0030976,GO:0032787,GO:0034308,GO:0034310,GO:0036094,GO:0042737,GO:0042802,GO:0043167,GO:0043168,GO:0043169,GO:0043436,GO:0044237,GO:0044248,GO:0044281,GO:…	4.1.1.47	ko:K01608	TPP_enzyme_C,TPP_enzyme_M,TPP_enzyme_N	Bacteria	Proteobacteria	Alphaproteobacteria	Rhizobiales	Xanthobacteraceae	#N/A	#N/A	#N/A
41	scaff_0000189910_2	Arabidopsis	7	1	Thiamine pyrophosphate enzyme, central domain	gcl	GO:0000166,GO:0003674,GO:0003824,GO:0005488,GO:0005515,GO:0006066,GO:0006081,GO:0006082,GO:0008150,GO:0008152,GO:0009028,GO:0009056,GO:0009436,GO:0009441,GO:0009987,GO:0016054,GO:0016829,GO:0016830,GO:0016831,GO:0017144,GO:0019752,GO:0019842,GO:0030976,GO:0032787,GO:0034308,GO:0034310,GO:0036094,GO:0042737,GO:0042802,GO:0043167,GO:0043168,GO:0043169,GO:0043436,GO:0044237,GO:0044248,GO:0044281,GO:…	4.1.1.47	ko:K01608	TPP_enzyme_C,TPP_enzyme_M,TPP_enzyme_N	Bacteria	Actinobacteriota	Actinomycetia	#N/A	#N/A	#N/A	#N/A	#N/A
41	scaff_0000253965_2	Arabidopsis	7	1	Thiamine pyrophosphate enzyme, central domain	gcl	GO:0000166,GO:0003674,GO:0003824,GO:0005488,GO:0005515,GO:0006066,GO:0006081,GO:0006082,GO:0008150,GO:0008152,GO:0009028,GO:0009056,GO:0009436,GO:0009441,GO:0009987,GO:0016054,GO:0016829,GO:0016830,GO:0016831,GO:0017144,GO:0019752,GO:0019842,GO:0030976,GO:0032787,GO:0034308,GO:0034310,GO:0036094,GO:0042737,GO:0042802,GO:0043167,GO:0043168,GO:0043169,GO:0043436,GO:0044237,GO:0044248,GO:0044281,GO:…	4.1.1.47	ko:K01608	TPP_enzyme_C,TPP_enzyme_M,TPP_enzyme_N	Bacteria	Proteobacteria	Alphaproteobacteria	Rhizobiales	Xanthobacteraceae	#N/A	#N/A	#N/A
41	scaff_0000413880_1	Arabidopsis	7	1	Thiamine pyrophosphate enzyme, central domain	gcl	GO:0000166,GO:0003674,GO:0003824,GO:0005488,GO:0005515,GO:0006066,GO:0006081,GO:0006082,GO:0008150,GO:0008152,GO:0009028,GO:0009056,GO:0009436,GO:0009441,GO:0009987,GO:0016054,GO:0016829,GO:0016830,GO:0016831,GO:0017144,GO:0019752,GO:0019842,GO:0030976,GO:0032787,GO:0034308,GO:0034310,GO:0036094,GO:0042737,GO:0042802,GO:0043167,GO:0043168,GO:0043169,GO:0043436,GO:0044237,GO:0044248,GO:0044281,GO:…	4.1.1.47	ko:K01608	TPP_enzyme_C,TPP_enzyme_M,TPP_enzyme_N	Bacteria	Actinobacteriota	Actinomycetia	#N/A	#N/A	#N/A	#N/A	#N/A
41	scaff_0000417697_1	Arabidopsis	7	1	Thiamine pyrophosphate enzyme, central domain	gcl	GO:0000166,GO:0003674,GO:0003824,GO:0005488,GO:0005515,GO:0006066,GO:0006081,GO:0006082,GO:0008150,GO:0008152,GO:0009028,GO:0009056,GO:0009436,GO:0009441,GO:0009987,GO:0016054,GO:0016829,GO:0016830,GO:0016831,GO:0017144,GO:0019752,GO:0019842,GO:0030976,GO:0032787,GO:0034308,GO:0034310,GO:0036094,GO:0042737,GO:0042802,GO:0043167,GO:0043168,GO:0043169,GO:0043436,GO:0044237,GO:0044248,GO:0044281,GO:…	4.1.1.47	ko:K01608	TPP_enzyme_C,TPP_enzyme_M,TPP_enzyme_N	Bacteria	Proteobacteria	Alphaproteobacteria	Rhizobiales	Xanthobacteraceae	#N/A	#N/A	#N/A
41	scaff_0000459810_1	Arabidopsis	7	1	Belongs to the TPP enzyme family	gcl	GO:0000166,GO:0003674,GO:0003824,GO:0005488,GO:0005515,GO:0006066,GO:0006081,GO:0006082,GO:0008150,GO:0008152,GO:0009028,GO:0009056,GO:0009436,GO:0009441,GO:0009987,GO:0016054,GO:0016829,GO:0016830,GO:0016831,GO:0017144,GO:0019752,GO:0019842,GO:0030976,GO:0032787,GO:0034308,GO:0034310,GO:0036094,GO:0042737,GO:0042802,GO:0043167,GO:0043168,GO:0043169,GO:0043436,GO:0044237,GO:0044248,GO:0044281,GO:…	4.1.1.47	ko:K01608	TPP_enzyme_C,TPP_enzyme_M,TPP_enzyme_N	Bacteria	Proteobacteria	Gammaproteobacteria	Burkholderiales	Burkholderiaceae	#N/A	#N/A	#N/A
41	scaff_0000568509_1	Arabidopsis	7	1	Belongs to the TPP enzyme family	gcl	GO:0000166,GO:0003674,GO:0003824,GO:0005488,GO:0005515,GO:0006066,GO:0006081,GO:0006082,GO:0008150,GO:0008152,GO:0009028,GO:0009056,GO:0009436,GO:0009441,GO:0009987,GO:0016054,GO:0016829,GO:0016830,GO:0016831,GO:0017144,GO:0019752,GO:0019842,GO:0030976,GO:0032787,GO:0034308,GO:0034310,GO:0036094,GO:0042737,GO:0042802,GO:0043167,GO:0043168,GO:0043169,GO:0043436,GO:0044237,GO:0044248,GO:0044281,GO:…	4.1.1.47	ko:K01608	TPP_enzyme_C,TPP_enzyme_M,TPP_enzyme_N	Bacteria	Proteobacteria	Gammaproteobacteria	Pseudomonadales	Pseudomonadaceae	Pseudomonas_E	#N/A	#N/A
41	scaff_0000697250_1	Arabidopsis	7	1	Belongs to the TPP enzyme family	gcl	GO:0000166,GO:0003674,GO:0003824,GO:0005488,GO:0005515,GO:0006066,GO:0006081,GO:0006082,GO:0008150,GO:0008152,GO:0009028,GO:0009056,GO:0009436,GO:0009441,GO:0009987,GO:0016054,GO:0016829,GO:0016830,GO:0016831,GO:0017144,GO:0019752,GO:0019842,GO:0030976,GO:0032787,GO:0034308,GO:0034310,GO:0036094,GO:0042737,GO:0042802,GO:0043167,GO:0043168,GO:0043169,GO:0043436,GO:0044237,GO:0044248,GO:0044281,GO:…	4.1.1.47	ko:K01608	TPP_enzyme_C,TPP_enzyme_M,TPP_enzyme_N	Bacteria	#N/A	#N/A	#N/A	#N/A	#N/A	#N/A	#N/A
41	scaff_0001372067_1	Arabidopsis	7	1	Belongs to the TPP enzyme family	gcl	GO:0000166,GO:0003674,GO:0003824,GO:0005488,GO:0005515,GO:0006066,GO:0006081,GO:0006082,GO:0008150,GO:0008152,GO:0009028,GO:0009056,GO:0009436,GO:0009441,GO:0009987,GO:0016054,GO:0016829,GO:0016830,GO:0016831,GO:0017144,GO:0019752,GO:0019842,GO:0030976,GO:0032787,GO:0034308,GO:0034310,GO:0036094,GO:0042737,GO:0042802,GO:0043167,GO:0043168,GO:0043169,GO:0043436,GO:0044237,GO:0044248,GO:0044281,GO:…	4.1.1.47	ko:K01608	TPP_enzyme_C,TPP_enzyme_M,TPP_enzyme_N	Bacteria	#N/A	#N/A	#N/A	#N/A	#N/A	#N/A	#N/A
41	scaff_0001383008_2	Arabidopsis	7	1	Belongs to the TPP enzyme family	gcl	GO:0000166,GO:0003674,GO:0003824,GO:0005488,GO:0005515,GO:0006066,GO:0006081,GO:0006082,GO:0008150,GO:0008152,GO:0009028,GO:0009056,GO:0009436,GO:0009441,GO:0009987,GO:0016054,GO:0016829,GO:0016830,GO:0016831,GO:0017144,GO:0019752,GO:0019842,GO:0030976,GO:0032787,GO:0034308,GO:0034310,GO:0036094,GO:0042737,GO:0042802,GO:0043167,GO:0043168,GO:0043169,GO:0043436,GO:0044237,GO:0044248,GO:0044281,GO:…	4.1.1.47	ko:K01608	TPP_enzyme_C,TPP_enzyme_M,TPP_enzyme_N	Bacteria	Proteobacteria	Gammaproteobacteria	Burkholderiales	Burkholderiaceae	#N/A	#N/A	#N/A
41	scaff_0001423835_1	Arabidopsis	7	1	Thiamine pyrophosphate enzyme, central domain	gcl	GO:0000166,GO:0003674,GO:0003824,GO:0005488,GO:0005515,GO:0006066,GO:0006081,GO:0006082,GO:0008150,GO:0008152,GO:0009028,GO:0009056,GO:0009436,GO:0009441,GO:0009987,GO:0016054,GO:0016829,GO:0016830,GO:0016831,GO:0017144,GO:0019752,GO:0019842,GO:0030976,GO:0032787,GO:0034308,GO:0034310,GO:0036094,GO:0042737,GO:0042802,GO:0043167,GO:0043168,GO:0043169,GO:0043436,GO:0044237,GO:0044248,GO:0044281,GO:…	4.1.1.47	ko:K01608	TPP_enzyme_C,TPP_enzyme_M,TPP_enzyme_N	Bacteria	Actinobacteriota	Actinomycetia	Mycobacteriales	Mycobacteriaceae	#N/A	#N/A	#N/A
41	scaff_0001477758_1	Arabidopsis	7	1	Thiamine pyrophosphate enzyme, central domain	gcl	GO:0000166,GO:0003674,GO:0003824,GO:0005488,GO:0005515,GO:0006066,GO:0006081,GO:0006082,GO:0008150,GO:0008152,GO:0009028,GO:0009056,GO:0009436,GO:0009441,GO:0009987,GO:0016054,GO:0016829,GO:0016830,GO:0016831,GO:0017144,GO:0019752,GO:0019842,GO:0030976,GO:0032787,GO:0034308,GO:0034310,GO:0036094,GO:0042737,GO:0042802,GO:0043167,GO:0043168,GO:0043169,GO:0043436,GO:0044237,GO:0044248,GO:0044281,GO:…	4.1.1.47	ko:K01608	TPP_enzyme_C,TPP_enzyme_M,TPP_enzyme_N	Bacteria	Proteobacteria	Alphaproteobacteria	Rhizobiales	Xanthobacteraceae	#N/A	#N/A	#N/A
41	scaff_0001710329_2	Arabidopsis	7	1	Thiamine pyrophosphate enzyme, central domain	gcl	GO:0000166,GO:0003674,GO:0003824,GO:0005488,GO:0005515,GO:0006066,GO:0006081,GO:0006082,GO:0008150,GO:0008152,GO:0009028,GO:0009056,GO:0009436,GO:0009441,GO:0009987,GO:0016054,GO:0016829,GO:0016830,GO:0016831,GO:0017144,GO:0019752,GO:0019842,GO:0030976,GO:0032787,GO:0034308,GO:0034310,GO:0036094,GO:0042737,GO:0042802,GO:0043167,GO:0043168,GO:0043169,GO:0043436,GO:0044237,GO:0044248,GO:0044281,GO:…	4.1.1.47	ko:K01608	TPP_enzyme_C,TPP_enzyme_M,TPP_enzyme_N	Bacteria	Actinobacteriota	Actinomycetia	Propionibacteriales	#N/A	#N/A	#N/A	#N/A
41	scaff_0001736412_1	Arabidopsis	7	1	Belongs to the TPP enzyme family	gcl	GO:0000166,GO:0003674,GO:0003824,GO:0005488,GO:0005515,GO:0006066,GO:0006081,GO:0006082,GO:0008150,GO:0008152,GO:0009028,GO:0009056,GO:0009436,GO:0009441,GO:0009987,GO:0016054,GO:0016829,GO:0016830,GO:0016831,GO:0017144,GO:0019752,GO:0019842,GO:0030976,GO:0032787,GO:0034308,GO:0034310,GO:0036094,GO:0042737,GO:0042802,GO:0043167,GO:0043168,GO:0043169,GO:0043436,GO:0044237,GO:0044248,GO:0044281,GO:…	4.1.1.47	ko:K01608	TPP_enzyme_C,TPP_enzyme_M,TPP_enzyme_N	Bacteria	Proteobacteria	Gammaproteobacteria	Burkholderiales	Burkholderiaceae	Caballeronia	#N/A	#N/A
41	scaff_0001750624_1	Arabidopsis	7	1	Thiamine pyrophosphate enzyme, central domain	gcl	GO:0000166,GO:0003674,GO:0003824,GO:0005488,GO:0005515,GO:0006066,GO:0006081,GO:0006082,GO:0008150,GO:0008152,GO:0009028,GO:0009056,GO:0009436,GO:0009441,GO:0009987,GO:0016054,GO:0016829,GO:0016830,GO:0016831,GO:0017144,GO:0019752,GO:0019842,GO:0030976,GO:0032787,GO:0034308,GO:0034310,GO:0036094,GO:0042737,GO:0042802,GO:0043167,GO:0043168,GO:0043169,GO:0043436,GO:0044237,GO:0044248,GO:0044281,GO:…	4.1.1.47	ko:K01608	TPP_enzyme_C,TPP_enzyme_M,TPP_enzyme_N	Bacteria	Proteobacteria	Alphaproteobacteria	Rhizobiales	Xanthobacteraceae	#N/A	#N/A	#N/A
41	scaff_0001765850_1	Arabidopsis	7	1	Belongs to the TPP enzyme family	gcl	GO:0000166,GO:0003674,GO:0003824,GO:0005488,GO:0005515,GO:0006066,GO:0006081,GO:0006082,GO:0008150,GO:0008152,GO:0009028,GO:0009056,GO:0009436,GO:0009441,GO:0009987,GO:0016054,GO:0016829,GO:0016830,GO:0016831,GO:0017144,GO:0019752,GO:0019842,GO:0030976,GO:0032787,GO:0034308,GO:0034310,GO:0036094,GO:0042737,GO:0042802,GO:0043167,GO:0043168,GO:0043169,GO:0043436,GO:0044237,GO:0044248,GO:0044281,GO:…	4.1.1.47	ko:K01608	TPP_enzyme_C,TPP_enzyme_M,TPP_enzyme_N	Bacteria	Actinobacteriota	Actinomycetia	#N/A	#N/A	#N/A	#N/A	#N/A
41	scaff_0001895148_1	Arabidopsis	7	1	Thiamine pyrophosphate enzyme, central domain	gcl	GO:0000166,GO:0003674,GO:0003824,GO:0005488,GO:0005515,GO:0006066,GO:0006081,GO:0006082,GO:0008150,GO:0008152,GO:0009028,GO:0009056,GO:0009436,GO:0009441,GO:0009987,GO:0016054,GO:0016829,GO:0016830,GO:0016831,GO:0017144,GO:0019752,GO:0019842,GO:0030976,GO:0032787,GO:0034308,GO:0034310,GO:0036094,GO:0042737,GO:0042802,GO:0043167,GO:0043168,GO:0043169,GO:0043436,GO:0044237,GO:0044248,GO:0044281,GO:…	4.1.1.47	ko:K01608	TPP_enzyme_C,TPP_enzyme_M,TPP_enzyme_N	Bacteria	Proteobacteria	Alphaproteobacteria	Rhizobiales	Xanthobacteraceae	#N/A	#N/A	#N/A
41	scaff_0001979558_2	Arabidopsis	7	1	Belongs to the TPP enzyme family	gcl	GO:0000166,GO:0003674,GO:0003824,GO:0005488,GO:0005515,GO:0006066,GO:0006081,GO:0006082,GO:0008150,GO:0008152,GO:0009028,GO:0009056,GO:0009436,GO:0009441,GO:0009987,GO:0016054,GO:0016829,GO:0016830,GO:0016831,GO:0017144,GO:0019752,GO:0019842,GO:0030976,GO:0032787,GO:0034308,GO:0034310,GO:0036094,GO:0042737,GO:0042802,GO:0043167,GO:0043168,GO:0043169,GO:0043436,GO:0044237,GO:0044248,GO:0044281,GO:…	4.1.1.47	ko:K01608	TPP_enzyme_C,TPP_enzyme_M,TPP_enzyme_N	Bacteria	#N/A	#N/A	#N/A	#N/A	#N/A	#N/A	#N/A
41	scaff_0002077621_2	Arabidopsis	7	1	Belongs to the TPP enzyme family	gcl	GO:0000166,GO:0003674,GO:0003824,GO:0005488,GO:0005515,GO:0006066,GO:0006081,GO:0006082,GO:0008150,GO:0008152,GO:0009028,GO:0009056,GO:0009436,GO:0009441,GO:0009987,GO:0016054,GO:0016829,GO:0016830,GO:0016831,GO:0017144,GO:0019752,GO:0019842,GO:0030976,GO:0032787,GO:0034308,GO:0034310,GO:0036094,GO:0042737,GO:0042802,GO:0043167,GO:0043168,GO:0043169,GO:0043436,GO:0044237,GO:0044248,GO:0044281,GO:…	4.1.1.47	ko:K01608	TPP_enzyme_C,TPP_enzyme_M,TPP_enzyme_N	Bacteria	Proteobacteria	Gammaproteobacteria	Burkholderiales	#N/A	#N/A	#N/A	#N/A
42	scaff_0000000026_84	Maize	5	1	Belongs to the isocitrate and isopropylmalate dehydrogenases family	icd	-	1.1.1.42	ko:K00031	Iso_dh	Bacteria	Proteobacteria	Alphaproteobacteria	Sphingomonadales	Sphingomonadaceae	#N/A	#N/A	#N/A
42	scaff_0000000103_12	Maize	5	1	Belongs to the isocitrate and isopropylmalate dehydrogenases family	icd	-	1.1.1.42	ko:K00031	Iso_dh	Bacteria	Proteobacteria	Alphaproteobacteria	Sphingomonadales	Sphingomonadaceae	#N/A	#N/A	#N/A
42	scaff_0000001247_8	Maize	5	1	Belongs to the isocitrate and isopropylmalate dehydrogenases family	icd	GO:0000287,GO:0003674,GO:0003824,GO:0004448,GO:0004450,GO:0005488,GO:0005575,GO:0005623,GO:0005886,GO:0005975,GO:0006081,GO:0006082,GO:0006091,GO:0006097,GO:0006099,GO:0006101,GO:0006102,GO:0008150,GO:0008152,GO:0008270,GO:0009060,GO:0009987,GO:0015980,GO:0016020,GO:0016491,GO:0016614,GO:0016616,GO:0016999,GO:0017144,GO:0019752,GO:0032787,GO:0043167,GO:0043169,GO:0043436,GO:0044237,GO:0044238,GO:…	1.1.1.42	ko:K00031	Iso_dh	Bacteria	Actinobacteriota	#N/A	#N/A	#N/A	#N/A	#N/A	#N/A
42	scaff_0000006116_25	Maize	5	1	Belongs to the isocitrate and isopropylmalate dehydrogenases family	icd	-	1.1.1.42	ko:K00031	Iso_dh	Bacteria	Proteobacteria	Alphaproteobacteria	Sphingomonadales	Sphingomonadaceae	#N/A	#N/A	#N/A
42	scaff_0000008810_12	Maize	5	1	Belongs to the isocitrate and isopropylmalate dehydrogenases family	icd	GO:0000287,GO:0003674,GO:0003824,GO:0004448,GO:0004450,GO:0005488,GO:0005575,GO:0005623,GO:0005886,GO:0005975,GO:0006081,GO:0006082,GO:0006091,GO:0006097,GO:0006099,GO:0006101,GO:0006102,GO:0008150,GO:0008152,GO:0008270,GO:0009060,GO:0009987,GO:0015980,GO:0016020,GO:0016491,GO:0016614,GO:0016616,GO:0016999,GO:0017144,GO:0019752,GO:0032787,GO:0043167,GO:0043169,GO:0043436,GO:0044237,GO:0044238,GO:…	1.1.1.42	ko:K00031	Iso_dh	Bacteria	Actinobacteriota	#N/A	#N/A	#N/A	#N/A	#N/A	#N/A
42	scaff_0000018793_16	Maize	5	1	Belongs to the isocitrate and isopropylmalate dehydrogenases family	icd	-	1.1.1.42	ko:K00031	Iso_dh	Bacteria	Proteobacteria	Alphaproteobacteria	Sphingomonadales	Sphingomonadaceae	#N/A	#N/A	#N/A
42	scaff_0000034144_8	Maize	5	1	Belongs to the isocitrate and isopropylmalate dehydrogenases family	icd	-	1.1.1.42	ko:K00031	Iso_dh	Bacteria	Proteobacteria	Alphaproteobacteria	Rhizobiales	Rhizobiaceae	Rhizobium	#N/A	#N/A
42	scaff_0000040507_4	Maize	5	1	Belongs to the isocitrate and isopropylmalate dehydrogenases family	icd	GO:0000287,GO:0003674,GO:0003824,GO:0004448,GO:0004450,GO:0005488,GO:0005575,GO:0005623,GO:0005886,GO:0005975,GO:0006081,GO:0006082,GO:0006091,GO:0006097,GO:0006099,GO:0006101,GO:0006102,GO:0008150,GO:0008152,GO:0008270,GO:0009060,GO:0009987,GO:0015980,GO:0016020,GO:0016491,GO:0016614,GO:0016616,GO:0016999,GO:0017144,GO:0019752,GO:0032787,GO:0043167,GO:0043169,GO:0043436,GO:0044237,GO:0044238,GO:…	1.1.1.42	ko:K00031	Iso_dh	Bacteria	Actinobacteriota	#N/A	#N/A	#N/A	#N/A	#N/A	#N/A
42	scaff_0000068102_3	Maize	5	1	Belongs to the isocitrate and isopropylmalate dehydrogenases family	icd	GO:0000287,GO:0003674,GO:0003824,GO:0004448,GO:0004450,GO:0005488,GO:0005575,GO:0005623,GO:0005886,GO:0005975,GO:0006081,GO:0006082,GO:0006091,GO:0006097,GO:0006099,GO:0006101,GO:0006102,GO:0008150,GO:0008152,GO:0008270,GO:0009060,GO:0009987,GO:0015980,GO:0016020,GO:0016491,GO:0016614,GO:0016616,GO:0016999,GO:0017144,GO:0019752,GO:0032787,GO:0043167,GO:0043169,GO:0043436,GO:0044237,GO:0044238,GO:…	1.1.1.42	ko:K00031	Iso_dh	Bacteria	Actinobacteriota	Actinomycetia	Mycobacteriales	Mycobacteriaceae	Mycobacterium	#N/A	#N/A
42	scaff_0000087068_3	Maize	5	1	Belongs to the isocitrate and isopropylmalate dehydrogenases family	icd	GO:0000287,GO:0003674,GO:0003824,GO:0004448,GO:0004450,GO:0005488,GO:0005575,GO:0005623,GO:0005886,GO:0005975,GO:0006081,GO:0006082,GO:0006091,GO:0006097,GO:0006099,GO:0006101,GO:0006102,GO:0008150,GO:0008152,GO:0008270,GO:0009060,GO:0009987,GO:0015980,GO:0016020,GO:0016491,GO:0016614,GO:0016616,GO:0016999,GO:0017144,GO:0019752,GO:0032787,GO:0043167,GO:0043169,GO:0043436,GO:0044237,GO:0044238,GO:…	1.1.1.42	ko:K00031	Iso_dh	Bacteria	Actinobacteriota	#N/A	#N/A	#N/A	#N/A	#N/A	#N/A
42	scaff_0000096659_6	Maize	5	1	Belongs to the isocitrate and isopropylmalate dehydrogenases family	icd	GO:0000287,GO:0003674,GO:0003824,GO:0004448,GO:0004450,GO:0005488,GO:0005575,GO:0005623,GO:0005886,GO:0005975,GO:0006081,GO:0006082,GO:0006091,GO:0006097,GO:0006099,GO:0006101,GO:0006102,GO:0008150,GO:0008152,GO:0008270,GO:0009060,GO:0009987,GO:0015980,GO:0016020,GO:0016491,GO:0016614,GO:0016616,GO:0016999,GO:0017144,GO:0019752,GO:0032787,GO:0043167,GO:0043169,GO:0043436,GO:0044237,GO:0044238,GO:…	1.1.1.42	ko:K00031	Iso_dh	Bacteria	Actinobacteriota	#N/A	#N/A	#N/A	#N/A	#N/A	#N/A
42	scaff_0000132289_4	Maize	5	1	Belongs to the isocitrate and isopropylmalate dehydrogenases family	icd	GO:0000287,GO:0003674,GO:0003824,GO:0004448,GO:0004450,GO:0005488,GO:0005575,GO:0005623,GO:0005886,GO:0005975,GO:0006081,GO:0006082,GO:0006091,GO:0006097,GO:0006099,GO:0006101,GO:0006102,GO:0008150,GO:0008152,GO:0008270,GO:0009060,GO:0009987,GO:0015980,GO:0016020,GO:0016491,GO:0016614,GO:0016616,GO:0016999,GO:0017144,GO:0019752,GO:0032787,GO:0043167,GO:0043169,GO:0043436,GO:0044237,GO:0044238,GO:…	1.1.1.42	ko:K00031	Iso_dh	Bacteria	Actinobacteriota	Actinomycetia	#N/A	#N/A	#N/A	#N/A	#N/A
42	scaff_0000182218_4	Maize	5	1	Belongs to the isocitrate and isopropylmalate dehydrogenases family	icd	GO:0000287,GO:0003674,GO:0003824,GO:0004448,GO:0004450,GO:0005488,GO:0005575,GO:0005623,GO:0005886,GO:0005975,GO:0006081,GO:0006082,GO:0006091,GO:0006097,GO:0006099,GO:0006101,GO:0006102,GO:0008150,GO:0008152,GO:0008270,GO:0009060,GO:0009987,GO:0015980,GO:0016020,GO:0016491,GO:0016614,GO:0016616,GO:0016999,GO:0017144,GO:0019752,GO:0032787,GO:0043167,GO:0043169,GO:0043436,GO:0044237,GO:0044238,GO:…	1.1.1.42	ko:K00031	Iso_dh	Bacteria	Actinobacteriota	Actinomycetia	Mycobacteriales	Mycobacteriaceae	Mycobacterium	#N/A	#N/A
42	scaff_0000194402_1	Maize	5	1	Belongs to the isocitrate and isopropylmalate dehydrogenases family	icd	-	1.1.1.42	ko:K00031	Iso_dh	Bacteria	Proteobacteria	Alphaproteobacteria	Rhizobiales	Xanthobacteraceae	#N/A	#N/A	#N/A
42	scaff_0000261764_2	Maize	5	1	Belongs to the isocitrate and isopropylmalate dehydrogenases family	icd	GO:0000287,GO:0003674,GO:0003824,GO:0004448,GO:0004450,GO:0005488,GO:0005575,GO:0005623,GO:0005886,GO:0005975,GO:0006081,GO:0006082,GO:0006091,GO:0006097,GO:0006099,GO:0006101,GO:0006102,GO:0008150,GO:0008152,GO:0008270,GO:0009060,GO:0009987,GO:0015980,GO:0016020,GO:0016491,GO:0016614,GO:0016616,GO:0016999,GO:0017144,GO:0019752,GO:0032787,GO:0043167,GO:0043169,GO:0043436,GO:0044237,GO:0044238,GO:…	1.1.1.42	ko:K00031	Iso_dh	Bacteria	Actinobacteriota	#N/A	#N/A	#N/A	#N/A	#N/A	#N/A
42	scaff_0000264949_1	Maize	5	1	Belongs to the isocitrate and isopropylmalate dehydrogenases family	icd	-	1.1.1.42	ko:K00031	Iso_dh	Bacteria	Proteobacteria	Alphaproteobacteria	Rhizobiales	Rhizobiaceae	Mesorhizobium	#N/A	#N/A
42	scaff_0000290582_2	Maize	5	1	Belongs to the isocitrate and isopropylmalate dehydrogenases family	icd	GO:0000287,GO:0003674,GO:0003824,GO:0004448,GO:0004450,GO:0005488,GO:0005575,GO:0005623,GO:0005886,GO:0005975,GO:0006081,GO:0006082,GO:0006091,GO:0006097,GO:0006099,GO:0006101,GO:0006102,GO:0008150,GO:0008152,GO:0008270,GO:0009060,GO:0009987,GO:0015980,GO:0016020,GO:0016491,GO:0016614,GO:0016616,GO:0016999,GO:0017144,GO:0019752,GO:0032787,GO:0043167,GO:0043169,GO:0043436,GO:0044237,GO:0044238,GO:…	1.1.1.42	ko:K00031	Iso_dh	Bacteria	Actinobacteriota	Actinomycetia	Mycobacteriales	Geodermatophilaceae	#N/A	#N/A	#N/A
42	scaff_0000320255_4	Maize	5	1	Belongs to the isocitrate and isopropylmalate dehydrogenases family	icd	GO:0000287,GO:0003674,GO:0003824,GO:0004448,GO:0004450,GO:0005488,GO:0005575,GO:0005623,GO:0005886,GO:0005975,GO:0006081,GO:0006082,GO:0006091,GO:0006097,GO:0006099,GO:0006101,GO:0006102,GO:0008150,GO:0008152,GO:0008270,GO:0009060,GO:0009987,GO:0015980,GO:0016020,GO:0016491,GO:0016614,GO:0016616,GO:0016999,GO:0017144,GO:0019752,GO:0032787,GO:0043167,GO:0043169,GO:0043436,GO:0044237,GO:0044238,GO:…	1.1.1.42	ko:K00031	Iso_dh	Bacteria	Actinobacteriota	#N/A	#N/A	#N/A	#N/A	#N/A	#N/A
42	scaff_0000358891_2	Maize	5	1	Belongs to the isocitrate and isopropylmalate dehydrogenases family	icd	-	1.1.1.42	ko:K00031	Iso_dh	Bacteria	#N/A	#N/A	#N/A	#N/A	#N/A	#N/A	#N/A
42	scaff_0000674354_1	Maize	5	1	Belongs to the isocitrate and isopropylmalate dehydrogenases family	icd	GO:0000287,GO:0003674,GO:0003824,GO:0004448,GO:0004450,GO:0005488,GO:0005575,GO:0005623,GO:0005886,GO:0005975,GO:0006081,GO:0006082,GO:0006091,GO:0006097,GO:0006099,GO:0006101,GO:0006102,GO:0008150,GO:0008152,GO:0008270,GO:0009060,GO:0009987,GO:0015980,GO:0016020,GO:0016491,GO:0016614,GO:0016616,GO:0016999,GO:0017144,GO:0019752,GO:0032787,GO:0043167,GO:0043169,GO:0043436,GO:0044237,GO:0044238,GO:…	1.1.1.42	ko:K00031	Iso_dh	Bacteria	Actinobacteriota	#N/A	#N/A	#N/A	#N/A	#N/A	#N/A
42	scaff_0000744677_1	Maize	5	1	Belongs to the isocitrate and isopropylmalate dehydrogenases family	icd	-	1.1.1.42	ko:K00031	Iso_dh	Bacteria	Proteobacteria	Alphaproteobacteria	Rhizobiales	Xanthobacteraceae	#N/A	#N/A	#N/A
42	scaff_0001135799_1	Maize	5	1	Isocitrate/isopropylmalate dehydrogenase	icd	GO:0000287,GO:0003674,GO:0003824,GO:0004448,GO:0004450,GO:0005488,GO:0005575,GO:0005623,GO:0005886,GO:0005975,GO:0006081,GO:0006082,GO:0006091,GO:0006097,GO:0006099,GO:0006101,GO:0006102,GO:0008150,GO:0008152,GO:0008270,GO:0009060,GO:0009987,GO:0015980,GO:0016020,GO:0016491,GO:0016614,GO:0016616,GO:0016999,GO:0017144,GO:0019752,GO:0032787,GO:0043167,GO:0043169,GO:0043436,GO:0044237,GO:0044238,GO:…	1.1.1.42	ko:K00031	Iso_dh	Bacteria	Actinobacteriota	#N/A	#N/A	#N/A	#N/A	#N/A	#N/A
42	scaff_0001274514_2	Maize	5	1	Belongs to the isocitrate and isopropylmalate dehydrogenases family	icd	GO:0000287,GO:0003674,GO:0003824,GO:0004448,GO:0004450,GO:0005488,GO:0005575,GO:0005623,GO:0005886,GO:0005975,GO:0006081,GO:0006082,GO:0006091,GO:0006097,GO:0006099,GO:0006101,GO:0006102,GO:0008150,GO:0008152,GO:0008270,GO:0009060,GO:0009987,GO:0015980,GO:0016020,GO:0016491,GO:0016614,GO:0016616,GO:0016999,GO:0017144,GO:0019752,GO:0032787,GO:0043167,GO:0043169,GO:0043436,GO:0044237,GO:0044238,GO:…	1.1.1.42	ko:K00031	Iso_dh	Bacteria	Actinobacteriota	Actinomycetia	Mycobacteriales	Micromonosporaceae	Micromonospora	#N/A	#N/A
42	scaff_0001294259_1	Maize	5	1	Belongs to the isocitrate and isopropylmalate dehydrogenases family	icd	-	1.1.1.42	ko:K00031	Iso_dh	Bacteria	Proteobacteria	Alphaproteobacteria	#N/A	#N/A	#N/A	#N/A	#N/A
42	scaff_0001307108_1	Maize	5	1	Isocitrate/isopropylmalate dehydrogenase	icd	GO:0000287,GO:0003674,GO:0003824,GO:0004448,GO:0004450,GO:0005488,GO:0005575,GO:0005623,GO:0005886,GO:0005975,GO:0006081,GO:0006082,GO:0006091,GO:0006097,GO:0006099,GO:0006101,GO:0006102,GO:0008150,GO:0008152,GO:0008270,GO:0009060,GO:0009987,GO:0015980,GO:0016020,GO:0016491,GO:0016614,GO:0016616,GO:0016999,GO:0017144,GO:0019752,GO:0032787,GO:0043167,GO:0043169,GO:0043436,GO:0044237,GO:0044238,GO:…	1.1.1.42	ko:K00031	Iso_dh	Bacteria	Actinobacteriota	#N/A	#N/A	#N/A	#N/A	#N/A	#N/A
42	scaff_0001781712_1	Maize	5	1	Belongs to the isocitrate and isopropylmalate dehydrogenases family	icd	-	1.1.1.42	ko:K00031	Iso_dh	Bacteria	Proteobacteria	Alphaproteobacteria	Rhizobiales	Xanthobacteraceae	#N/A	#N/A	#N/A
42	scaff_0001847953_2	Maize	5	1	Belongs to the isocitrate and isopropylmalate dehydrogenases family	icd	GO:0000287,GO:0003674,GO:0003824,GO:0004448,GO:0004450,GO:0005488,GO:0005575,GO:0005623,GO:0005886,GO:0005975,GO:0006081,GO:0006082,GO:0006091,GO:0006097,GO:0006099,GO:0006101,GO:0006102,GO:0008150,GO:0008152,GO:0008270,GO:0009060,GO:0009987,GO:0015980,GO:0016020,GO:0016491,GO:0016614,GO:0016616,GO:0016999,GO:0017144,GO:0019752,GO:0032787,GO:0043167,GO:0043169,GO:0043436,GO:0044237,GO:0044238,GO:…	1.1.1.42	ko:K00031	Iso_dh	Bacteria	Actinobacteriota	#N/A	#N/A	#N/A	#N/A	#N/A	#N/A
42	scaff_0001887555_1	Maize	5	1	Belongs to the isocitrate and isopropylmalate dehydrogenases family	icd	-	1.1.1.42	ko:K00031	Iso_dh	Bacteria	Proteobacteria	Alphaproteobacteria	Sphingomonadales	Sphingomonadaceae	#N/A	#N/A	#N/A
42	scaff_0001918793_1	Maize	5	1	Belongs to the isocitrate and isopropylmalate dehydrogenases family	icd	GO:0000287,GO:0003674,GO:0003824,GO:0004448,GO:0004450,GO:0005488,GO:0005575,GO:0005623,GO:0005886,GO:0005975,GO:0006081,GO:0006082,GO:0006091,GO:0006097,GO:0006099,GO:0006101,GO:0006102,GO:0008150,GO:0008152,GO:0008270,GO:0009060,GO:0009987,GO:0015980,GO:0016020,GO:0016491,GO:0016614,GO:0016616,GO:0016999,GO:0017144,GO:0019752,GO:0032787,GO:0043167,GO:0043169,GO:0043436,GO:0044237,GO:0044238,GO:…	1.1.1.42	ko:K00031	Iso_dh	Bacteria	Actinobacteriota	Actinomycetia	Mycobacteriales	Mycobacteriaceae	Mycobacterium	#N/A	#N/A
42	scaff_0002164562_1	Maize	5	1	Belongs to the isocitrate and isopropylmalate dehydrogenases family	icd	GO:0000287,GO:0003674,GO:0003824,GO:0004448,GO:0004450,GO:0005488,GO:0005575,GO:0005623,GO:0005886,GO:0005975,GO:0006081,GO:0006082,GO:0006091,GO:0006097,GO:0006099,GO:0006101,GO:0006102,GO:0008150,GO:0008152,GO:0008270,GO:0009060,GO:0009987,GO:0015980,GO:0016020,GO:0016491,GO:0016614,GO:0016616,GO:0016999,GO:0017144,GO:0019752,GO:0032787,GO:0043167,GO:0043169,GO:0043436,GO:0044237,GO:0044238,GO:…	1.1.1.42	ko:K00031	Iso_dh	Bacteria	#N/A	#N/A	#N/A	#N/A	#N/A	#N/A	#N/A
42	scaff_0002281355_1	Maize	5	1	Belongs to the isocitrate and isopropylmalate dehydrogenases family	icd	GO:0000287,GO:0003674,GO:0003824,GO:0004448,GO:0004450,GO:0005488,GO:0005575,GO:0005623,GO:0005886,GO:0005975,GO:0006081,GO:0006082,GO:0006091,GO:0006097,GO:0006099,GO:0006101,GO:0006102,GO:0008150,GO:0008152,GO:0008270,GO:0009060,GO:0009987,GO:0015980,GO:0016020,GO:0016491,GO:0016614,GO:0016616,GO:0016999,GO:0017144,GO:0019752,GO:0032787,GO:0043167,GO:0043169,GO:0043436,GO:0044237,GO:0044238,GO:…	1.1.1.42	ko:K00031	Iso_dh	Bacteria	Actinobacteriota	Actinomycetia	Mycobacteriales	Mycobacteriaceae	#N/A	#N/A	#N/A
42	scaff_0002621720_1	Maize	5	1	Belongs to the isocitrate and isopropylmalate dehydrogenases family	icd	-	1.1.1.42	ko:K00031	Iso_dh	Bacteria	#N/A	#N/A	#N/A	#N/A	#N/A	#N/A	#N/A
43	scaff_0000087202_1	Wheat	27.5	2	Succinyl-CoA synthetase functions in the citric acid cycle (TCA), coupling the hydrolysis of succinyl-CoA to the synthesis of either ATP or GTP and thus represents the only step of substrate-level phosphorylation in the TCA. The beta subunit provides nucleotide specificity of the enzyme and binds the substrate succinate, while the binding sites for coenzyme A and phosphate are found in the alpha …	sucC	-	6.2.1.5	ko:K01903	ATP-grasp_2,Ligase_CoA	Bacteria	Actinobacteriota	Actinomycetia	Actinomycetales	Micrococcaceae	#N/A	#N/A	#N/A
43	scaff_0002658532_1	Wheat	27.5	2	Succinyl-CoA synthetase functions in the citric acid cycle (TCA), coupling the hydrolysis of succinyl-CoA to the synthesis of either ATP or GTP and thus represents the only step of substrate-level phosphorylation in the TCA. The beta subunit provides nucleotide specificity of the enzyme and binds the substrate succinate, while the binding sites for coenzyme A and phosphate are found in the alpha …	sucC	-	6.2.1.5	ko:K01903	ATP-grasp_2,Ligase_CoA	Bacteria	Actinobacteriota	Actinomycetia	Actinomycetales	Micrococcaceae	#N/A	#N/A	#N/A
44	scaff_0001644569_2	Arabidopsis	83	1	TonB dependent receptor	-	-	-	ko:K02014	Plug,TonB_dep_Rec	Bacteria	Proteobacteria	Gammaproteobacteria	Burkholderiales	Burkholderiaceae	Collimonas	#N/A	#N/A
45	scaff_0000092589_6	Maize	16	1	Catalyzes the oxidative decarboxylation of 6- phosphogluconate to ribulose 5-phosphate and CO(2), with concomitant reduction of NADP to NADPH	gnd	GO:0003674,GO:0003824,GO:0004616,GO:0005488,GO:0005515,GO:0005575,GO:0005622,GO:0005623,GO:0005737,GO:0005829,GO:0005975,GO:0006081,GO:0006082,GO:0006098,GO:0006139,GO:0006725,GO:0006732,GO:0006733,GO:0006739,GO:0006753,GO:0006793,GO:0006796,GO:0006807,GO:0008150,GO:0008152,GO:0009056,GO:0009117,GO:0009987,GO:0016052,GO:0016054,GO:0016491,GO:0016614,GO:0016616,GO:0019362,GO:0019520,GO:0019521,GO:…	1.1.1.343,1.1.1.44	ko:K00033	6PGD,NAD_binding_2	Bacteria	Actinobacteriota	Actinomycetia	Mycobacteriales	Mycobacteriaceae	Mycobacterium	#N/A	#N/A
45	scaff_0000151349_2	Maize	16	1	Catalyzes the oxidative decarboxylation of 6- phosphogluconate to ribulose 5-phosphate and CO(2), with concomitant reduction of NADP to NADPH	gnd	GO:0003674,GO:0003824,GO:0004616,GO:0005488,GO:0005515,GO:0005575,GO:0005622,GO:0005623,GO:0005737,GO:0005829,GO:0005975,GO:0006081,GO:0006082,GO:0006098,GO:0006139,GO:0006725,GO:0006732,GO:0006733,GO:0006739,GO:0006753,GO:0006793,GO:0006796,GO:0006807,GO:0008150,GO:0008152,GO:0009056,GO:0009117,GO:0009987,GO:0016052,GO:0016054,GO:0016491,GO:0016614,GO:0016616,GO:0019362,GO:0019520,GO:0019521,GO:…	1.1.1.343,1.1.1.44	ko:K00033	6PGD,NAD_binding_2	Bacteria	Actinobacteriota	Actinomycetia	Mycobacteriales	Mycobacteriaceae	Mycobacterium	#N/A	#N/A
46	scaff_0001277490_4	Arabidopsis	25	1	Heat shock 70 kDa protein	dnaK	-	-	ko:K04043	HSP70	Bacteria	Actinobacteriota	Actinomycetia	#N/A	#N/A	#N/A	#N/A	#N/A
47	scaffI3_0000199485_2	Wheat	15.3333	3	DNA-dependent RNA polymerase catalyzes the transcription of DNA into RNA using the four ribonucleoside triphosphates as substrates	rpoA	GO:0003674,GO:0003824,GO:0003899,GO:0005575,GO:0005618,GO:0005622,GO:0005623,GO:0005737,GO:0005829,GO:0005886,GO:0006139,GO:0006351,GO:0006354,GO:0006725,GO:0006807,GO:0008150,GO:0008152,GO:0009058,GO:0009059,GO:0009987,GO:0010467,GO:0016020,GO:0016070,GO:0016740,GO:0016772,GO:0016779,GO:0018130,GO:0019438,GO:0030312,GO:0032774,GO:0034062,GO:0034641,GO:0034645,GO:0034654,GO:0040007,GO:0043170,GO:…	2.7.7.6	ko:K03040	RNA_pol_A_CTD,RNA_pol_A_bac,RNA_pol_L	#N/A	#N/A	#N/A	#N/A	#N/A	#N/A	#N/A	#N/A
47	scaff_0000045287_3	Wheat	15.3333	3	DNA-dependent RNA polymerase catalyzes the transcription of DNA into RNA using the four ribonucleoside triphosphates as substrates	rpoA	GO:0003674,GO:0003824,GO:0003899,GO:0005575,GO:0005618,GO:0005622,GO:0005623,GO:0005737,GO:0005829,GO:0005886,GO:0006139,GO:0006351,GO:0006354,GO:0006725,GO:0006807,GO:0008150,GO:0008152,GO:0009058,GO:0009059,GO:0009987,GO:0010467,GO:0016020,GO:0016070,GO:0016740,GO:0016772,GO:0016779,GO:0018130,GO:0019438,GO:0030312,GO:0032774,GO:0034062,GO:0034641,GO:0034645,GO:0034654,GO:0040007,GO:0043170,GO:…	2.7.7.6	ko:K03040	RNA_pol_A_CTD,RNA_pol_A_bac,RNA_pol_L	Bacteria	Actinobacteriota	Actinomycetia	Propionibacteriales	Kribbellaceae	Kribbella	#N/A	#N/A
47	scaff_0000223519_6	Wheat	15.3333	3	DNA-dependent RNA polymerase catalyzes the transcription of DNA into RNA using the four ribonucleoside triphosphates as substrates	rpoA	GO:0003674,GO:0003824,GO:0003899,GO:0005575,GO:0005618,GO:0005622,GO:0005623,GO:0005737,GO:0005829,GO:0005886,GO:0006139,GO:0006351,GO:0006354,GO:0006725,GO:0006807,GO:0008150,GO:0008152,GO:0009058,GO:0009059,GO:0009987,GO:0010467,GO:0016020,GO:0016070,GO:0016740,GO:0016772,GO:0016779,GO:0018130,GO:0019438,GO:0030312,GO:0032774,GO:0034062,GO:0034641,GO:0034645,GO:0034654,GO:0040007,GO:0043170,GO:…	2.7.7.6	ko:K03040	RNA_pol_A_CTD,RNA_pol_A_bac,RNA_pol_L	Bacteria	Actinobacteriota	Actinomycetia	Propionibacteriales	Propionibacteriaceae	#N/A	#N/A	#N/A
47	scaff_0000241404_1	Wheat	15.3333	3	DNA-dependent RNA polymerase catalyzes the transcription of DNA into RNA using the four ribonucleoside triphosphates as substrates	rpoA	GO:0003674,GO:0003824,GO:0003899,GO:0005575,GO:0005618,GO:0005622,GO:0005623,GO:0005737,GO:0005829,GO:0005886,GO:0006139,GO:0006351,GO:0006354,GO:0006725,GO:0006807,GO:0008150,GO:0008152,GO:0009058,GO:0009059,GO:0009987,GO:0010467,GO:0016020,GO:0016070,GO:0016740,GO:0016772,GO:0016779,GO:0018130,GO:0019438,GO:0030312,GO:0032774,GO:0034062,GO:0034641,GO:0034645,GO:0034654,GO:0040007,GO:0043170,GO:…	2.7.7.6	ko:K03040	RNA_pol_A_CTD,RNA_pol_A_bac,RNA_pol_L	Bacteria	Actinobacteriota	Actinomycetia	Actinomycetales	Microbacteriaceae	#N/A	#N/A	#N/A
47	scaff_0000352625_4	Wheat	15.3333	3	DNA-dependent RNA polymerase catalyzes the transcription of DNA into RNA using the four ribonucleoside triphosphates as substrates	rpoA	GO:0003674,GO:0003824,GO:0003899,GO:0005575,GO:0005618,GO:0005622,GO:0005623,GO:0005737,GO:0005829,GO:0005886,GO:0006139,GO:0006351,GO:0006354,GO:0006725,GO:0006807,GO:0008150,GO:0008152,GO:0009058,GO:0009059,GO:0009987,GO:0010467,GO:0016020,GO:0016070,GO:0016740,GO:0016772,GO:0016779,GO:0018130,GO:0019438,GO:0030312,GO:0032774,GO:0034062,GO:0034641,GO:0034645,GO:0034654,GO:0040007,GO:0043170,GO:…	2.7.7.6	ko:K03040	RNA_pol_A_CTD,RNA_pol_A_bac,RNA_pol_L	Bacteria	Actinobacteriota	Actinomycetia	Mycobacteriales	Pseudonocardiaceae	#N/A	#N/A	#N/A
47	scaff_0000539790_2	Wheat	15.3333	3	DNA-dependent RNA polymerase catalyzes the transcription of DNA into RNA using the four ribonucleoside triphosphates as substrates	rpoA	GO:0003674,GO:0003824,GO:0003899,GO:0005575,GO:0005618,GO:0005622,GO:0005623,GO:0005737,GO:0005829,GO:0005886,GO:0006139,GO:0006351,GO:0006354,GO:0006725,GO:0006807,GO:0008150,GO:0008152,GO:0009058,GO:0009059,GO:0009987,GO:0010467,GO:0016020,GO:0016070,GO:0016740,GO:0016772,GO:0016779,GO:0018130,GO:0019438,GO:0030312,GO:0032774,GO:0034062,GO:0034641,GO:0034645,GO:0034654,GO:0040007,GO:0043170,GO:…	2.7.7.6	ko:K03040	RNA_pol_A_CTD,RNA_pol_A_bac,RNA_pol_L	Bacteria	Actinobacteriota	Actinomycetia	Mycobacteriales	Mycobacteriaceae	Mycobacterium	#N/A	#N/A
47	scaff_0000722991_1	Wheat	15.3333	3	DNA-dependent RNA polymerase catalyzes the transcription of DNA into RNA using the four ribonucleoside triphosphates as substrates	rpoA	GO:0003674,GO:0003824,GO:0003899,GO:0005575,GO:0005618,GO:0005622,GO:0005623,GO:0005737,GO:0005829,GO:0005886,GO:0006139,GO:0006351,GO:0006354,GO:0006725,GO:0006807,GO:0008150,GO:0008152,GO:0009058,GO:0009059,GO:0009987,GO:0010467,GO:0016020,GO:0016070,GO:0016740,GO:0016772,GO:0016779,GO:0018130,GO:0019438,GO:0030312,GO:0032774,GO:0034062,GO:0034641,GO:0034645,GO:0034654,GO:0040007,GO:0043170,GO:…	2.7.7.6	ko:K03040	RNA_pol_A_CTD,RNA_pol_A_bac,RNA_pol_L	Bacteria	Actinobacteriota	Actinomycetia	Propionibacteriales	Nocardioidaceae	#N/A	#N/A	#N/A
47	scaff_0000727281_1	Wheat	15.3333	3	DNA-dependent RNA polymerase catalyzes the transcription of DNA into RNA using the four ribonucleoside triphosphates as substrates	rpoA	GO:0003674,GO:0003824,GO:0003899,GO:0005575,GO:0005618,GO:0005622,GO:0005623,GO:0005737,GO:0005829,GO:0005886,GO:0006139,GO:0006351,GO:0006354,GO:0006725,GO:0006807,GO:0008150,GO:0008152,GO:0009058,GO:0009059,GO:0009987,GO:0010467,GO:0016020,GO:0016070,GO:0016740,GO:0016772,GO:0016779,GO:0018130,GO:0019438,GO:0030312,GO:0032774,GO:0034062,GO:0034641,GO:0034645,GO:0034654,GO:0040007,GO:0043170,GO:…	2.7.7.6	ko:K03040	RNA_pol_A_CTD,RNA_pol_A_bac,RNA_pol_L	Bacteria	Actinobacteriota	Actinomycetia	Propionibacteriales	Nocardioidaceae	#N/A	#N/A	#N/A
47	scaff_0001491549_3	Wheat	15.3333	3	DNA-dependent RNA polymerase catalyzes the transcription of DNA into RNA using the four ribonucleoside triphosphates as substrates	rpoA	GO:0003674,GO:0003824,GO:0003899,GO:0005575,GO:0005618,GO:0005622,GO:0005623,GO:0005737,GO:0005829,GO:0005886,GO:0006139,GO:0006351,GO:0006354,GO:0006725,GO:0006807,GO:0008150,GO:0008152,GO:0009058,GO:0009059,GO:0009987,GO:0010467,GO:0016020,GO:0016070,GO:0016740,GO:0016772,GO:0016779,GO:0018130,GO:0019438,GO:0030312,GO:0032774,GO:0034062,GO:0034641,GO:0034645,GO:0034654,GO:0040007,GO:0043170,GO:…	2.7.7.6	ko:K03040	RNA_pol_A_CTD,RNA_pol_A_bac,RNA_pol_L	Bacteria	Actinobacteriota	Actinomycetia	Mycobacteriales	#N/A	#N/A	#N/A	#N/A
47	scaff_0001552654_1	Wheat	15.3333	3	DNA-dependent RNA polymerase catalyzes the transcription of DNA into RNA using the four ribonucleoside triphosphates as substrates	rpoA	GO:0003674,GO:0003824,GO:0003899,GO:0005575,GO:0005618,GO:0005622,GO:0005623,GO:0005737,GO:0005829,GO:0005886,GO:0006139,GO:0006351,GO:0006354,GO:0006725,GO:0006807,GO:0008150,GO:0008152,GO:0009058,GO:0009059,GO:0009987,GO:0010467,GO:0016020,GO:0016070,GO:0016740,GO:0016772,GO:0016779,GO:0018130,GO:0019438,GO:0030312,GO:0032774,GO:0034062,GO:0034641,GO:0034645,GO:0034654,GO:0040007,GO:0043170,GO:…	2.7.7.6	ko:K03040	RNA_pol_A_CTD,RNA_pol_A_bac,RNA_pol_L	Bacteria	Actinobacteriota	Actinomycetia	Mycobacteriales	Pseudonocardiaceae	#N/A	#N/A	#N/A
48	scaff_0000010199_13	Maize	12	2	Belongs to the glyceraldehyde-3-phosphate dehydrogenase family	gapA	GO:0000166,GO:0003674,GO:0003824,GO:0004365,GO:0005488,GO:0005575,GO:0005622,GO:0005623,GO:0005737,GO:0005829,GO:0005975,GO:0006082,GO:0006090,GO:0006091,GO:0006096,GO:0006139,GO:0006163,GO:0006164,GO:0006165,GO:0006725,GO:0006732,GO:0006733,GO:0006753,GO:0006754,GO:0006757,GO:0006793,GO:0006796,GO:0006807,GO:0008150,GO:0008152,GO:0009056,GO:0009058,GO:0009108,GO:0009117,GO:0009123,GO:0009124,GO:…	1.2.1.12	ko:K00134	Gp_dh_C,Gp_dh_N	Bacteria	Proteobacteria	Gammaproteobacteria	Xanthomonadales	#N/A	#N/A	#N/A	#N/A
49	scaff_0000125141_2	Wheat	24.5	4	Dihydrolipoyl dehydrogenase	lpdA	-	1.8.1.4	ko:K00382	Pyr_redox_2,Pyr_redox_dim	Bacteria	Actinobacteriota	Actinomycetia	Actinomycetales	Micrococcaceae	#N/A	#N/A	#N/A
49	scaff_0000701365_2	Wheat	24.5	4	Dihydrolipoyl dehydrogenase	lpdA	-	1.8.1.4	ko:K00382	Pyr_redox_2,Pyr_redox_dim	Bacteria	Actinobacteriota	Actinomycetia	Actinomycetales	Micrococcaceae	#N/A	#N/A	#N/A
49	scaff_0001644696_1	Wheat	24.5	4	Dihydrolipoyl dehydrogenase	lpdA	-	1.8.1.4	ko:K00382	Pyr_redox_2,Pyr_redox_dim	Bacteria	Actinobacteriota	Actinomycetia	Actinomycetales	Micrococcaceae	#N/A	#N/A	#N/A
49	scaff_0002152222_1	Wheat	24.5	4	Dihydrolipoyl dehydrogenase	lpdA	-	1.8.1.4	ko:K00382	Pyr_redox_2,Pyr_redox_dim	Bacteria	Actinobacteriota	Actinomycetia	Actinomycetales	Micrococcaceae	#N/A	#N/A	#N/A
50	scaff_0000276938_2	Arabidopsis	7	1	Prevents misfolding and promotes the refolding and proper assembly of unfolded polypeptides generated under stress conditions	groEL	GO:0003674,GO:0005488,GO:0005515,GO:0005575,GO:0005622,GO:0005623,GO:0005737,GO:0005829,GO:0006457,GO:0006458,GO:0008150,GO:0009987,GO:0016465,GO:0032991,GO:0044183,GO:0044424,GO:0044444,GO:0044445,GO:0044464,GO:0051082,GO:0061077,GO:0101031,GO:1990220	-	ko:K04077	Cpn60_TCP1	Bacteria	Actinobacteriota	Actinomycetia	#N/A	#N/A	#N/A	#N/A	#N/A
51	scaff_0000075025_1	Arabidopsis	61	1	PA14 domain	-	-	3.2.1.21	ko:K05349	Fn3-like,Glyco_hydro_3,Glyco_hydro_3_C,PA14	Bacteria	Acidobacteriota	Acidobacteriae	Acidobacteriales	Koribacteraceae	Sulfotelmatobacter	#N/A	#N/A
52	scaff_0000162668_6	Arabidopsis	21.75	4	Aldehyde oxidase and xanthine dehydrogenase, a/b hammerhead domain	iorB	-	1.3.99.16	ko:K07303	Ald_Xan_dh_C,Ald_Xan_dh_C2	Bacteria	Proteobacteria	Alphaproteobacteria	Rhizobiales	Xanthobacteraceae	Bradyrhizobium	#N/A	#N/A
52	scaff_0000394046_1	Arabidopsis	21.75	4	Aldehyde oxidase and xanthine dehydrogenase, a/b hammerhead domain	iorB	-	1.3.99.16	ko:K07303	Ald_Xan_dh_C,Ald_Xan_dh_C2	Bacteria	Proteobacteria	Alphaproteobacteria	Rhizobiales	Xanthobacteraceae	Bradyrhizobium	#N/A	#N/A
52	scaff_0001108212_1	Arabidopsis	21.75	4	Aldehyde oxidase and xanthine dehydrogenase, a/b hammerhead domain	iorB	-	1.3.99.16	ko:K07303	Ald_Xan_dh_C,Ald_Xan_dh_C2	Bacteria	Proteobacteria	Alphaproteobacteria	Rhizobiales	Xanthobacteraceae	Bradyrhizobium	#N/A	#N/A
52	scaff_0001458423_3	Arabidopsis	21.75	4	Aldehyde oxidase and xanthine dehydrogenase, a/b hammerhead domain	iorB	-	1.3.99.16	ko:K07303	Ald_Xan_dh_C,Ald_Xan_dh_C2	Bacteria	Proteobacteria	Alphaproteobacteria	Rhizobiales	Xanthobacteraceae	Bradyrhizobium	#N/A	#N/A
53	scaff_0000003164_20	Maize	6	1	Produces ATP from ADP in the presence of a proton gradient across the membrane. The catalytic sites are hosted primarily by the beta subunits	atpD	GO:0003674,GO:0003824,GO:0005215,GO:0005575,GO:0005622,GO:0005623,GO:0005886,GO:0006139,GO:0006163,GO:0006164,GO:0006725,GO:0006753,GO:0006754,GO:0006793,GO:0006796,GO:0006807,GO:0006810,GO:0006811,GO:0006812,GO:0008150,GO:0008152,GO:0008324,GO:0009058,GO:0009117,GO:0009123,GO:0009124,GO:0009126,GO:0009127,GO:0009141,GO:0009142,GO:0009144,GO:0009145,GO:0009150,GO:0009152,GO:0009156,GO:0009161,GO:…	3.6.3.14	ko:K02112	ATP-synt_ab,ATP-synt_ab_N	Bacteria	Proteobacteria	Gammaproteobacteria	Burkholderiales	Burkholderiaceae	#N/A	#N/A	#N/A
53	scaff_0000055864_2	Maize	6	1	Produces ATP from ADP in the presence of a proton gradient across the membrane. The catalytic sites are hosted primarily by the beta subunits	atpD	GO:0003674,GO:0003824,GO:0005215,GO:0005575,GO:0005622,GO:0005623,GO:0005886,GO:0006139,GO:0006163,GO:0006164,GO:0006725,GO:0006753,GO:0006754,GO:0006793,GO:0006796,GO:0006807,GO:0006810,GO:0006811,GO:0006812,GO:0008150,GO:0008152,GO:0008324,GO:0009058,GO:0009117,GO:0009123,GO:0009124,GO:0009126,GO:0009127,GO:0009141,GO:0009142,GO:0009144,GO:0009145,GO:0009150,GO:0009152,GO:0009156,GO:0009161,GO:…	3.6.3.14	ko:K02112	ATP-synt_ab,ATP-synt_ab_N	Bacteria	Proteobacteria	Gammaproteobacteria	#N/A	#N/A	#N/A	#N/A	#N/A
53	scaff_0000294634_3	Maize	6	1	Produces ATP from ADP in the presence of a proton gradient across the membrane. The catalytic sites are hosted primarily by the beta subunits	atpD	GO:0003674,GO:0003824,GO:0005215,GO:0005575,GO:0005622,GO:0005623,GO:0005886,GO:0006139,GO:0006163,GO:0006164,GO:0006725,GO:0006753,GO:0006754,GO:0006793,GO:0006796,GO:0006807,GO:0006810,GO:0006811,GO:0006812,GO:0008150,GO:0008152,GO:0008324,GO:0009058,GO:0009117,GO:0009123,GO:0009124,GO:0009126,GO:0009127,GO:0009141,GO:0009142,GO:0009144,GO:0009145,GO:0009150,GO:0009152,GO:0009156,GO:0009161,GO:…	3.6.3.14	ko:K02112	ATP-synt_ab,ATP-synt_ab_N	Bacteria	Proteobacteria	Gammaproteobacteria	Burkholderiales	Burkholderiaceae	#N/A	#N/A	#N/A
53	scaff_0000374124_3	Maize	6	1	Produces ATP from ADP in the presence of a proton gradient across the membrane. The catalytic sites are hosted primarily by the beta subunits	atpD	GO:0003674,GO:0003824,GO:0005215,GO:0005575,GO:0005622,GO:0005623,GO:0005886,GO:0006139,GO:0006163,GO:0006164,GO:0006725,GO:0006753,GO:0006754,GO:0006793,GO:0006796,GO:0006807,GO:0006810,GO:0006811,GO:0006812,GO:0008150,GO:0008152,GO:0008324,GO:0009058,GO:0009117,GO:0009123,GO:0009124,GO:0009126,GO:0009127,GO:0009141,GO:0009142,GO:0009144,GO:0009145,GO:0009150,GO:0009152,GO:0009156,GO:0009161,GO:…	3.6.3.14	ko:K02112	ATP-synt_ab,ATP-synt_ab_N	Bacteria	Proteobacteria	Gammaproteobacteria	#N/A	#N/A	#N/A	#N/A	#N/A
53	scaff_0000846857_2	Maize	6	1	Produces ATP from ADP in the presence of a proton gradient across the membrane. The catalytic sites are hosted primarily by the beta subunits	atpD	GO:0003674,GO:0003824,GO:0005215,GO:0005575,GO:0005622,GO:0005623,GO:0005886,GO:0006139,GO:0006163,GO:0006164,GO:0006725,GO:0006753,GO:0006754,GO:0006793,GO:0006796,GO:0006807,GO:0006810,GO:0006811,GO:0006812,GO:0008150,GO:0008152,GO:0008324,GO:0009058,GO:0009117,GO:0009123,GO:0009124,GO:0009126,GO:0009127,GO:0009141,GO:0009142,GO:0009144,GO:0009145,GO:0009150,GO:0009152,GO:0009156,GO:0009161,GO:…	3.6.3.14	ko:K02112	ATP-synt_ab,ATP-synt_ab_N	Bacteria	Proteobacteria	Gammaproteobacteria	Burkholderiales	Burkholderiaceae	#N/A	#N/A	#N/A
53	scaff_0001459800_1	Maize	6	1	Produces ATP from ADP in the presence of a proton gradient across the membrane. The catalytic sites are hosted primarily by the beta subunits	atpD	GO:0003674,GO:0003824,GO:0005215,GO:0005575,GO:0005622,GO:0005623,GO:0005886,GO:0006139,GO:0006163,GO:0006164,GO:0006725,GO:0006753,GO:0006754,GO:0006793,GO:0006796,GO:0006807,GO:0006810,GO:0006811,GO:0006812,GO:0008150,GO:0008152,GO:0008324,GO:0009058,GO:0009117,GO:0009123,GO:0009124,GO:0009126,GO:0009127,GO:0009141,GO:0009142,GO:0009144,GO:0009145,GO:0009150,GO:0009152,GO:0009156,GO:0009161,GO:…	3.6.3.14	ko:K02112	ATP-synt_ab,ATP-synt_ab_N	Bacteria	Proteobacteria	Gammaproteobacteria	Burkholderiales	#N/A	#N/A	#N/A	#N/A
53	scaff_0001545744_1	Maize	6	1	Produces ATP from ADP in the presence of a proton gradient across the membrane. The catalytic sites are hosted primarily by the beta subunits	atpD	GO:0003674,GO:0003824,GO:0005215,GO:0005575,GO:0005622,GO:0005623,GO:0005886,GO:0006139,GO:0006163,GO:0006164,GO:0006725,GO:0006753,GO:0006754,GO:0006793,GO:0006796,GO:0006807,GO:0006810,GO:0006811,GO:0006812,GO:0008150,GO:0008152,GO:0008324,GO:0009058,GO:0009117,GO:0009123,GO:0009124,GO:0009126,GO:0009127,GO:0009141,GO:0009142,GO:0009144,GO:0009145,GO:0009150,GO:0009152,GO:0009156,GO:0009161,GO:…	3.6.3.14	ko:K02112	ATP-synt_ab,ATP-synt_ab_N	Bacteria	Proteobacteria	Gammaproteobacteria	Burkholderiales	#N/A	#N/A	#N/A	#N/A
53	scaff_0001551800_1	Maize	6	1	Produces ATP from ADP in the presence of a proton gradient across the membrane. The catalytic sites are hosted primarily by the beta subunits	atpD	GO:0003674,GO:0003824,GO:0005215,GO:0005575,GO:0005622,GO:0005623,GO:0005886,GO:0006139,GO:0006163,GO:0006164,GO:0006725,GO:0006753,GO:0006754,GO:0006793,GO:0006796,GO:0006807,GO:0006810,GO:0006811,GO:0006812,GO:0008150,GO:0008152,GO:0008324,GO:0009058,GO:0009117,GO:0009123,GO:0009124,GO:0009126,GO:0009127,GO:0009141,GO:0009142,GO:0009144,GO:0009145,GO:0009150,GO:0009152,GO:0009156,GO:0009161,GO:…	3.6.3.14	ko:K02112	ATP-synt_ab,ATP-synt_ab_N	Bacteria	Proteobacteria	Gammaproteobacteria	Burkholderiales	Burkholderiaceae	#N/A	#N/A	#N/A
53	scaff_0002275891_1	Maize	6	1	Produces ATP from ADP in the presence of a proton gradient across the membrane. The catalytic sites are hosted primarily by the beta subunits	atpD	GO:0003674,GO:0003824,GO:0005215,GO:0005575,GO:0005622,GO:0005623,GO:0005886,GO:0006139,GO:0006163,GO:0006164,GO:0006725,GO:0006753,GO:0006754,GO:0006793,GO:0006796,GO:0006807,GO:0006810,GO:0006811,GO:0006812,GO:0008150,GO:0008152,GO:0008324,GO:0009058,GO:0009117,GO:0009123,GO:0009124,GO:0009126,GO:0009127,GO:0009141,GO:0009142,GO:0009144,GO:0009145,GO:0009150,GO:0009152,GO:0009156,GO:0009161,GO:…	3.6.3.14	ko:K02112	ATP-synt_ab,ATP-synt_ab_N	Bacteria	Proteobacteria	Gammaproteobacteria	Burkholderiales	Burkholderiaceae	#N/A	#N/A	#N/A
[truncated: 227 more rows]
