# Supplementary material for: Proteomic stable isotope probing with an upgraded Sipros algorithm for improved identification and quantification of isotopically labeled proteins
Source: Microbiome. 2024 Aug 8;12:148. doi: 10.1186/s40168-024-01866-1 (PMC11313024; doi:10.1186/s40168-024-01866-1)
Supplement: Supplementary file 10 — Additional file 9: Supplementary Table S9. Recipes for 13C-labeled M9 media for standard E. coli. [file 40168_2024_1866_MOESM9_ESM.xlsx]

## Sheet: M9 recipe
	Supplementary table S9: Recipes for 13C-labeled M9 media for standard E. coli
	20% D-Glucose solution
	13C atom%	Reagent	Formula	Molecule weight	1 ml usage (g)
	~1%	D-Glucose	C6H12O6	180.16	0.2
		D-Glucose-13C6	13C6H12O6	186.11	0
	~2%	D-Glucose	C6H12O6	180.16	0.198038
		D-Glucose-13C6	13C6H12O6	186.11	0.0019624
	~5%	D-Glucose	C6H12O6	180.16	0.191718
		D-Glucose-13C6	13C6H12O6	186.11	0.00828163
	~25%	D-Glucose	C6H12O6	180.16	0.150018
		D-Glucose-13C6	13C6H12O6	186.11	0.0499815
	~50%	D-Glucose	C6H12O6	180.16	0.0989191
		D-Glucose-13C6	13C6H12O6	186.11	0.101081
	~99%	D-Glucose	C6H12O6	180.16	0
		D-Glucose-13C6	13C6H12O6	186.11	0.2
	M9 Minimal salts (2X)
	Reagent	Formula	Molecule weight	250 ml usage (g)
	Disodium phosphate heptahydrate	Na2HPO4 · 7H2O	268.07	6.4
	Monopotassium phosphate	KH2PO4	136.09	1.5
	Sodium chloride	NaCl	58.44	0.25
	Ammonium chloride	NH4Cl	53.49	0.5
	Adjust pH to 6.6-7
	1.0 M MgSO4 solution
	Reagent	Formula	Molecule weight	10 ml usage (g)
	Magnesium sulfate	MgSO4	120.37	1.2037
	1.0 M CaCl2 solution
	Reagent	Formula	Molecule weight	1 ml usage (g)
	Calcium chloride	CaCl2	110.98	0.11098
	Work solution
	Reagent	40 ml usage (ml)
	M9 minimal salts (2X)	20
	20% D-Glucose solution	0.8
	1.0 M MgSO4 solution	0.08
	1.0 M CaCl2 solution	0.004
	Vitamin 1000x	0.04
	H2O	19.076
